# Supplementary material for: Identification of CFHR4 as a Potential Prognosis Biomarker Associated With lmmune Infiltrates in Hepatocellular Carcinoma
Source: Front Immunol. 2022 Jun 22;13:892750. doi: 10.3389/fimmu.2022.892750 (PMC9257081; doi:10.3389/fimmu.2022.892750)
Supplement: Supplementary Table 2 — CFHR4-related DEGs. [file Table_2.xlsx]

## Sheet: Sheet 1
gene_name	gene_id	gene_biotype	baseMean	log2FoldChange	ABS	lfcSE	stat	pvalue	padj
TSPAN6	ENSG00000000003	protein_coding	5116.82	0.240973	0.240973	0.0822259	2.93062	0.00338282	0.00958558
TNMD	ENSG00000000005	protein_coding	3.16935	0.369292		0.258836	1.42674	0.153655	0.24815
DPM1	ENSG00000000419	protein_coding	1265.63	-0.0608385		0.0479297	-1.26933	0.204325	0.311273
SCYL3	ENSG00000000457	protein_coding	697.079	0.262277	0.262277	0.0562423	4.66335	3.11109e-06	1.89219e-05
C1orf112	ENSG00000000460	protein_coding	337.432	0.293313	0.293313	0.105757	2.77346	0.00554633	0.014737
FGR	ENSG00000000938	protein_coding	231.761	-0.114534		0.113907	-1.0055	0.314654	0.43671
CFH	ENSG00000000971	protein_coding	62028.1	1.12076	1.12076	0.108284	10.3502	4.17737e-25	9.17546e-23
FUCA2	ENSG00000001036	protein_coding	3980.29	-0.343546	0.343546	0.0716639	-4.79386	1.63606e-06	1.05991e-05
GCLC	ENSG00000001084	protein_coding	4881.32	0.404045	0.404045	0.0910236	4.43891	9.04151e-06	4.91201e-05
NFYA	ENSG00000001167	protein_coding	1053.85	-0.359074	0.359074	0.0666102	-5.39068	7.01908e-08	6.08957e-07
STPG1	ENSG00000001460	protein_coding	188.889	-0.279758	0.279758	0.0825312	-3.38972	0.000699643	0.00238709
NIPAL3	ENSG00000001461	protein_coding	477.211	-0.15761	0.15761	0.0639592	-2.46423	0.0137307	0.0324877
LAS1L	ENSG00000001497	protein_coding	2100.87	-0.0113616		0.054414	-0.208799	0.834605	0.889796
ENPP4	ENSG00000001561	protein_coding	811.334	0.0496458		0.114023	0.435402	0.663271	0.759369
SEMA3F	ENSG00000001617	protein_coding	1026.2	-0.0402479		0.0703377	-0.57221	0.567179	0.679981
CFTR	ENSG00000001626	protein_coding	151.369	-1.51227	1.51227	0.318043	-4.7549	1.98542e-06	1.26095e-05
ANKIB1	ENSG00000001629	protein_coding	1053.72	-0.247215	0.247215	0.0714145	-3.4617	0.000536781	0.00188833
CYP51A1	ENSG00000001630	protein_coding	541.49	0.286456	0.286456	0.121718	2.35344	0.0186006	0.0422286
KRIT1	ENSG00000001631	protein_coding	771.093	0.0105011		0.0670182	0.156691	0.875489	0.917511
RAD52	ENSG00000002016	protein_coding	223.909	-0.117335		0.0655746	-1.78934	0.0735606	0.135049
MYH16	ENSG00000002079	transcribed_unitary_pseudogene	6.19885	-0.492076		0.15055	-3.26851	0.00108114	0.00351198
BAD	ENSG00000002330	protein_coding	1776.42	-0.123692		0.0735172	-1.68249	0.0924734	0.163193
LAP3	ENSG00000002549	protein_coding	5775.82	0.699954	0.699954	0.0883499	7.92252	2.32739e-15	8.72914e-14
CD99	ENSG00000002586	protein_coding	8825.45	-0.00980883		0.0680781	-0.144082	0.885436	0.92416
HS3ST1	ENSG00000002587	protein_coding	95.0662	-0.631	0.631	0.140137	-4.50275	6.70805e-06	3.76869e-05
AOC1	ENSG00000002726	protein_coding	114.482	0.194985		0.247225	0.788694	0.430291	0.553768
WNT16	ENSG00000002745	protein_coding	4.2504	-0.828385	0.828385	0.214883	-3.85504	0.000115709	0.000483737
HECW1	ENSG00000002746	protein_coding	31.1365	-0.212702		0.210475	-1.01058	0.312219	0.433979
MAD1L1	ENSG00000002822	protein_coding	1593.34	0.0621766		0.0891499	0.697439	0.485528	0.605771
LASP1	ENSG00000002834	protein_coding	12182.1	-0.171458	0.171458	0.0586104	-2.92538	0.00344039	0.00973217
SNX11	ENSG00000002919	protein_coding	960.863	-0.16917	0.16917	0.0494538	-3.42076	0.000624459	0.0021599
TMEM176A	ENSG00000002933	protein_coding	37574.8	0.58339	0.58339	0.111116	5.2503	1.51851e-07	1.23285e-06
M6PR	ENSG00000003056	protein_coding	1408.79	-0.202465	0.202465	0.0820192	-2.46851	0.0135678	0.0321646
KLHL13	ENSG00000003096	protein_coding	248.234	-0.0410812		0.142031	-0.28924	0.772397	0.844807
CYP26B1	ENSG00000003137	protein_coding	141.285	-2.3207	2.3207	0.21381	-10.854	1.90781e-27	6.24824e-25
ICA1	ENSG00000003147	protein_coding	717.115	0.0256248		0.144598	0.177214	0.85934	0.907014
DBNDD1	ENSG00000003249	protein_coding	1733.13	0.569694	0.569694	0.142018	4.01142	6.03555e-05	0.000270284
ALS2	ENSG00000003393	protein_coding	1376.44	-0.0368121		0.0570717	-0.645015	0.518918	0.636369
CASP10	ENSG00000003400	protein_coding	613.199	-0.197631	0.197631	0.0594048	-3.32686	0.000878304	0.00292112
CFLAR	ENSG00000003402	protein_coding	3620.75	0.0772255		0.0415375	1.85917	0.0630024	0.118604
TFPI	ENSG00000003436	protein_coding	12875.9	0.148434		0.12332	1.20365	0.228725	0.340443
NDUFAF7	ENSG00000003509	protein_coding	525.868	-0.00983026		0.0453785	-0.216628	0.828498	0.885471
RBM5	ENSG00000003756	protein_coding	2051.83	-0.11204	0.11204	0.0422908	-2.64927	0.0080667	0.0204023
MTMR7	ENSG00000003987	protein_coding	223.617	-1.92729	1.92729	0.179046	-10.7642	5.07892e-27	1.53967e-24
SLC7A2	ENSG00000003989	protein_coding	8565.18	0.358691	0.358691	0.149623	2.39731	0.0165161	0.0380475
ARF5	ENSG00000004059	protein_coding	4886.92	-0.137812	0.137812	0.057308	-2.40476	0.016183	0.0373857
SARM1	ENSG00000004139	protein_coding	158.415	-0.219369		0.101425	-2.16287	0.0305509	0.0646049
POLDIP2	ENSG00000004142	protein_coding	10391.8	0.106724		0.0531629	2.00748	0.0446981	0.0891217
PLXND1	ENSG00000004399	protein_coding	3903.53	-0.241871	0.241871	0.0818784	-2.95403	0.00313655	0.00897159
AK2	ENSG00000004455	protein_coding	5018.93	0.167231	0.167231	0.0560753	2.98226	0.00286133	0.00827145
CD38	ENSG00000004468	protein_coding	214.644	-0.476599	0.476599	0.172195	-2.76778	0.00564398	0.0149705
FKBP4	ENSG00000004478	protein_coding	6294.44	-0.173466	0.173466	0.0732287	-2.36882	0.0178449	0.0407577
KDM1A	ENSG00000004487	protein_coding	1789.03	-0.375673	0.375673	0.0518336	-7.24767	4.24013e-13	1.03481e-11
RBM6	ENSG00000004534	protein_coding	2022.14	-0.19868	0.19868	0.0504137	-3.941	8.11428e-05	0.000353114
CAMKK1	ENSG00000004660	protein_coding	89.8914	-0.27569	0.27569	0.116	-2.37664	0.0174711	0.0399962
RECQL	ENSG00000004700	protein_coding	461.732	-0.0772573		0.0953075	-0.810612	0.417589	0.541525
VPS50	ENSG00000004766	protein_coding	635.07	0.101611		0.0508662	1.99762	0.0457576	0.0909228
HSPB6	ENSG00000004776	protein_coding	530.288	0.408844	0.408844	0.173444	2.35721	0.0184129	0.0418491
ARHGAP33	ENSG00000004777	protein_coding	287.926	-0.541447	0.541447	0.0902038	-6.00249	1.94317e-09	2.34234e-08
NDUFAB1	ENSG00000004779	protein_coding	2810.93	0.228008	0.228008	0.0733046	3.11041	0.00186826	0.00570424
PDK4	ENSG00000004799	protein_coding	7580.86	1.05703	1.05703	0.168712	6.26531	3.72089e-10	5.20741e-09
SLC22A16	ENSG00000004809	protein_coding	3.37054	-0.9113	0.9113	0.212516	-4.28815	1.80169e-05	9.16993e-05
ZMYND10	ENSG00000004838	protein_coding	41.0989	-0.865431	0.865431	0.116668	-7.41791	1.18979e-13	3.2304e-12
ABCB5	ENSG00000004846	protein_coding	26.6997	-1.39475	1.39475	0.329856	-4.22836	2.35399e-05	0.000116874
ARX	ENSG00000004848	protein_coding	2.53759	-0.502682		0.389835	-1.28948	0.197233	0.302884
SLC25A13	ENSG00000004864	protein_coding	5495.41	0.449986	0.449986	0.0795241	5.65848	1.52717e-08	1.53853e-07
ST7	ENSG00000004866	protein_coding	1659.97	0.116904		0.0679044	1.7216	0.0851421	0.152584
CDC27	ENSG00000004897	protein_coding	1846.41	-0.21227	0.21227	0.0424838	-4.99649	5.83825e-07	4.14944e-06
SLC4A1	ENSG00000004939	protein_coding	5.17126	0.749043	0.749043	0.237496	3.15391	0.00161097	0.00501033
CALCR	ENSG00000004948	protein_coding	7.09865	-1.20952	1.20952	0.254438	-4.7537	1.99729e-06	1.26774e-05
HCCS	ENSG00000004961	protein_coding	959.183	0.00290908		0.0503568	0.0577692	0.953932	0.969823
DVL2	ENSG00000004975	protein_coding	935.068	-0.311833	0.311833	0.0650088	-4.79679	1.61232e-06	1.04527e-05
PRSS22	ENSG00000005001	protein_coding	60.9933	-3.12883	3.12883	0.31439	-9.95207	2.47001e-23	3.92219e-21
UPF1	ENSG00000005007	protein_coding	4851.52	-0.0292597		0.0494085	-0.5922	0.553717	0.667814
SKAP2	ENSG00000005020	protein_coding	889.012	-0.00637747		0.103511	-0.0616114	0.950872	0.967972
SLC25A5	ENSG00000005022	protein_coding	14374.1	0.00172088		0.070889	0.0242758	0.980633	0.987192
MCUB	ENSG00000005059	protein_coding	195.369	-0.676089	0.676089	0.132369	-5.1076	3.2627e-07	2.45344e-06
HOXA11	ENSG00000005073	protein_coding	14.8318	-1.8182	1.8182	0.334988	-5.42767	5.70958e-08	5.05877e-07
POLR2J	ENSG00000005075	protein_coding	2129.66	-0.123603		0.0753639	-1.64008	0.10099	0.175797
DHX33	ENSG00000005100	protein_coding	696.215	0.107478		0.0535284	2.00787	0.0446576	0.0890554
MEOX1	ENSG00000005102	protein_coding	30.3448	0.149008		0.204838	0.727444	0.466954	0.588502
THSD7A	ENSG00000005108	protein_coding	249.467	-0.0657841		0.143315	-0.459017	0.646222	0.745505
LIG3	ENSG00000005156	protein_coding	929.968	-0.00193786		0.0518241	-0.037393	0.970172	0.980489
RPAP3	ENSG00000005175	protein_coding	806.5	-0.124857	0.124857	0.0369436	-3.37966	0.000725757	0.00246518
ACSM3	ENSG00000005187	protein_coding	1205.3	0.773797	0.773797	0.147057	5.2619	1.42576e-07	1.16218e-06
REXO5	ENSG00000005189	protein_coding	251.599	-0.491295	0.491295	0.102743	-4.7818	1.73732e-06	1.1186e-05
CIAPIN1	ENSG00000005194	protein_coding	1539.39	-0.113022		0.057397	-1.96913	0.0489382	0.0961723
SPPL2B	ENSG00000005206	protein_coding	1726.37	-0.168095	0.168095	0.0609535	-2.75776	0.00581996	0.0153551
FAM214B	ENSG00000005238	protein_coding	543.822	-0.160445	0.160445	0.0603693	-2.65773	0.00786681	0.0199739
COPZ2	ENSG00000005243	protein_coding	962.777	0.223576		0.113081	1.97713	0.0480272	0.094699
PRKAR2B	ENSG00000005249	protein_coding	68.5372	-0.195911		0.168455	-1.16299	0.244833	0.358841
MSL3	ENSG00000005302	protein_coding	624.254	-0.0357216		0.0409398	-0.872538	0.382915	0.5069
CREBBP	ENSG00000005339	protein_coding	2704.4	0.150121	0.150121	0.0555729	2.70134	0.00690617	0.017831
TSPOAP1	ENSG00000005379	protein_coding	276.256	-0.374666	0.374666	0.121227	-3.09062	0.00199737	0.00604901
MPO	ENSG00000005381	protein_coding	6.77985	0.346392		0.201592	1.71828	0.0857453	0.153448
PON1	ENSG00000005421	protein_coding	14444.9	1.03995	1.03995	0.162805	6.38773	1.68369e-10	2.54154e-09
GCFC2	ENSG00000005436	protein_coding	868.951	0.0198324		0.0545169	0.363784	0.716019	0.801425
WDR54	ENSG00000005448	protein_coding	208.882	-1.07259	1.07259	0.103927	-10.3206	5.68914e-25	1.22667e-22
CROT	ENSG00000005469	protein_coding	1674.58	0.0689784		0.100224	0.688242	0.4913	0.611046
ABCB4	ENSG00000005471	protein_coding	6299.65	1.1838	1.1838	0.156644	7.55731	4.11483e-14	1.21039e-12
KMT2E	ENSG00000005483	protein_coding	1411.62	-0.0898072		0.0700313	-1.28239	0.199707	0.305838
RHBDD2	ENSG00000005486	protein_coding	4378.79	-0.0692765		0.0752474	-0.92065	0.357233	0.481381
SOX8	ENSG00000005513	protein_coding	13.3611	-0.213176		0.180504	-1.18101	0.2376	0.350298
IBTK	ENSG00000005700	protein_coding	3320.07	0.245045	0.245045	0.0631333	3.88138	0.000103864	0.000439833
ZNF195	ENSG00000005801	protein_coding	514.137	-0.381782	0.381782	0.0530746	-7.19331	6.32371e-13	1.48856e-11
MYCBP2	ENSG00000005810	protein_coding	996.363	0.203196	0.203196	0.0765261	2.65525	0.00792496	0.0201062
FBXL3	ENSG00000005812	protein_coding	1131.23	0.341907	0.341907	0.0613025	5.57737	2.44185e-08	2.35276e-07
ITGAL	ENSG00000005844	protein_coding	1498.94	0.197778		0.108492	1.82298	0.0683065	0.12694
PDK2	ENSG00000005882	protein_coding	1709.18	0.225815	0.225815	0.084842	2.66159	0.00777725	0.0197752
ITGA3	ENSG00000005884	protein_coding	1038.01	-1.73238	1.73238	0.163316	-10.6076	2.74809e-26	7.09879e-24
ZFX	ENSG00000005889	protein_coding	1034.22	-0.202813	0.202813	0.0719931	-2.81711	0.00484578	0.0131141
LAMP2	ENSG00000005893	protein_coding	14959.8	0.457842	0.457842	0.0744737	6.14769	7.8617e-10	1.03065e-08
ITGA2B	ENSG00000005961	protein_coding	13.3096	-0.713815	0.713815	0.165558	-4.31157	1.62099e-05	8.32648e-05
ASB4	ENSG00000005981	protein_coding	119.263	1.21668	1.21668	0.204324	5.95463	2.60666e-09	3.05773e-08
GDE1	ENSG00000006007	protein_coding	1659.65	0.0385269		0.0552637	0.697146	0.485712	0.605979
REX1BD	ENSG00000006015	protein_coding	1801.88	-0.0479087		0.0935387	-0.512181	0.608525	0.715197
CRLF1	ENSG00000006016	protein_coding	65.6501	-0.290789		0.139883	-2.07879	0.0376362	0.0771057
OSBPL7	ENSG00000006025	protein_coding	184.555	-0.747094	0.747094	0.111947	-6.67366	2.4951e-11	4.42352e-10
TMEM98	ENSG00000006042	protein_coding	2237.45	-0.385609	0.385609	0.134527	-2.86641	0.00415155	0.0114388
YBX2	ENSG00000006047	protein_coding	237.247	-0.0642166		0.216342	-0.296829	0.766597	0.840519
KRT33A	ENSG00000006059	protein_coding	0.0229436	0.252893		1.80397	0.140187	0.888512
MAP3K14	ENSG00000006062	protein_coding	1093.78	0.0567767		0.101402	0.559915	0.575538	0.687239
ABCC8	ENSG00000006071	protein_coding	18.7274	-0.527908		0.236573	-2.23149	0.025649	0.0555882
CACNG3	ENSG00000006116	protein_coding	0.242908	-0.0946045		0.468638	-0.201871	0.840017	0.893379
TMEM132A	ENSG00000006118	protein_coding	734.266	-2.11277	2.11277	0.15843	-13.3357	1.43526e-40	4.38724e-37
AP2B1	ENSG00000006125	protein_coding	4721.86	-0.184185	0.184185	0.0544139	-3.38489	0.000712058	0.00242404
TAC1	ENSG00000006128	protein_coding	1.35238	-1.40524	1.40524	0.519535	-2.7048	0.00683452	0.0176684
ZNF263	ENSG00000006194	protein_coding	1086.19	-0.00567152		0.0446399	-0.12705	0.898901	0.933274
CX3CL1	ENSG00000006210	protein_coding	1737.2	-0.286875	0.286875	0.108163	-2.65226	0.00799557	0.0202489
SPATA20	ENSG00000006282	protein_coding	2660.48	-0.0975409		0.0799951	-1.21934	0.222717	0.333258
CACNA1G	ENSG00000006283	protein_coding	6.23894	-1.20241	1.20241	0.249902	-4.81152	1.49784e-06	9.77623e-06
TNFRSF12A	ENSG00000006327	protein_coding	2691.72	-0.283909	0.283909	0.117142	-2.42363	0.015366	0.0357596
DLX6	ENSG00000006377	protein_coding	20.9604	-3.20979	3.20979	0.418433	-7.67098	1.70693e-14	5.40692e-13
MAP3K9	ENSG00000006432	protein_coding	297.064	-0.181073		0.080458	-2.25053	0.0244155	0.0532801
RALA	ENSG00000006451	protein_coding	1607.2	-0.280688	0.280688	0.0432269	-6.49337	8.39396e-11	1.33524e-09
BAIAP2L1	ENSG00000006453	protein_coding	3312.87	-0.147864		0.105867	-1.3967	0.162504	0.259143
KDM7A	ENSG00000006459	protein_coding	700.474	0.335237	0.335237	0.0716927	4.67603	2.92479e-06	1.78807e-05
ETV1	ENSG00000006468	protein_coding	392.229	-0.510476	0.510476	0.145952	-3.49756	0.000469543	0.00167591
AGK	ENSG00000006530	protein_coding	847.237	0.0473653		0.0568778	0.832755	0.404983	0.528767
ALDH3B1	ENSG00000006534	protein_coding	734.454	-0.778609	0.778609	0.110417	-7.05156	1.76925e-12	3.83123e-11
TTC22	ENSG00000006555	protein_coding	372.143	-0.411245	0.411245	0.11861	-3.46722	0.000525878	0.00185353
PHTF2	ENSG00000006576	protein_coding	523.697	-0.386968	0.386968	0.0636713	-6.07759	1.22003e-09	1.53366e-08
CCL26	ENSG00000006606	protein_coding	19.4131	-1.4475	1.4475	0.239714	-6.03842	1.55627e-09	1.9182e-08
FARP2	ENSG00000006607	protein_coding	710.755	-0.121816		0.0611098	-1.9934	0.0462178	0.0916485
USH1C	ENSG00000006611	protein_coding	710.986	-0.732233		0.323006	-2.26694	0.0233941	0.0513567
GGCT	ENSG00000006625	protein_coding	1298.16	-0.430054	0.430054	0.0631727	-6.80759	9.92476e-12	1.88042e-10
DBF4	ENSG00000006634	protein_coding	274.883	-0.687141	0.687141	0.0670394	-10.2498	1.18573e-24	2.39603e-22
TBXA2R	ENSG00000006638	protein_coding	147.562	0.386697	0.386697	0.105365	3.67008	0.000242479	0.000931445
IFRD1	ENSG00000006652	protein_coding	1116.77	-0.234645	0.234645	0.0749583	-3.13034	0.00174604	0.00537347
LGALS14	ENSG00000006659	protein_coding	23.2939	-7.89916	7.89916	0.653428	-12.0888	1.21056e-33	1.34559e-30
COX10	ENSG00000006695	protein_coding	523.366	0.0128771		0.0701564	0.183548	0.854368	0.903794
GTF2IRD1	ENSG00000006704	protein_coding	657.608	-0.344103	0.344103	0.0814711	-4.22362	2.40406e-05	0.00011907
PAF1	ENSG00000006712	protein_coding	3288.51	-0.208126	0.208126	0.0553167	-3.76244	0.000168264	0.000672636
VPS41	ENSG00000006715	protein_coding	1636.31	0.0760215		0.0572032	1.32897	0.183857	0.286267
ARHGAP44	ENSG00000006740	protein_coding	216.659	0.0402429		0.182809	0.220137	0.825765	0.88355
ELAC2	ENSG00000006744	protein_coding	2553.79	0.141583	0.141583	0.0553954	2.55586	0.0105926	0.0259429
SCIN	ENSG00000006747	protein_coding	44.0597	-1.24385	1.24385	0.195497	-6.36253	1.98456e-10	2.94958e-09
ARSD	ENSG00000006756	protein_coding	2894.64	0.446303	0.446303	0.092289	4.83593	1.32524e-06	8.74617e-06
PNPLA4	ENSG00000006757	protein_coding	925.97	0.353678	0.353678	0.070765	4.99792	5.79524e-07	4.12367e-06
MYH13	ENSG00000006788	protein_coding	4.60006	-0.266204		0.359707	-0.740059	0.459264	0.581568
ADIPOR2	ENSG00000006831	protein_coding	6049.37	0.0834438		0.0733253	1.138	0.255122	0.370921
CDKL3	ENSG00000006837	protein_coding	25.5353	-0.0778222		0.0685897	-1.13461	0.256541	0.372488
UPP2	ENSG00000007001	protein_coding	568.233	1.27836	1.27836	0.266063	4.80473	1.5496e-06	1.00881e-05
PRSS21	ENSG00000007038	protein_coding	13.7818	-2.32582	2.32582	0.27538	-8.44586	3.01825e-17	1.55495e-15
MARK4	ENSG00000007047	protein_coding	2162.83	-0.18183	0.18183	0.0624495	-2.91163	0.00359543	0.0101076
PROM1	ENSG00000007062	protein_coding	238.296	-3.00217	3.00217	0.311796	-9.62864	6.05275e-22	7.23196e-20
CCDC124	ENSG00000007080	protein_coding	2782.55	-0.281035	0.281035	0.0725285	-3.87482	0.000106702	0.00045027
CEACAM21	ENSG00000007129	protein_coding	45.0841	-0.311988		0.146727	-2.12632	0.0334767	0.0698419
PAFAH1B1	ENSG00000007168	protein_coding	2615.9	0.152265	0.152265	0.0464591	3.27739	0.00104771	0.0034158
NOS2	ENSG00000007171	protein_coding	76.5172	0.943598	0.943598	0.144031	6.55134	5.7023e-11	9.41341e-10
DNAH9	ENSG00000007174	protein_coding	3.80846	-0.181459		0.237631	-0.763615	0.445097	0.568044
KIAA0100	ENSG00000007202	protein_coding	3421.08	-0.170435	0.170435	0.0611068	-2.78913	0.00528499	0.0141348
SLC13A2	ENSG00000007216	protein_coding	215.205	-1.08617	1.08617	0.248043	-4.37896	1.19244e-05	6.29715e-05
GAS7	ENSG00000007237	protein_coding	313.339	-0.627291	0.627291	0.136801	-4.58543	4.53059e-06	2.64882e-05
TRAPPC6A	ENSG00000007255	protein_coding	1567.68	-0.103772		0.0923209	-1.12404	0.260996	0.377508
MATK	ENSG00000007264	protein_coding	141.634	0.00267501		0.125137	0.0213767	0.982945	0.988713
CEACAM7	ENSG00000007306	protein_coding	51.1755	-4.58991	4.58991	0.586472	-7.8263	5.02427e-15	1.77891e-13
CD79B	ENSG00000007312	protein_coding	160.341	-0.0105133		0.115478	-0.0910419	0.927459	0.952571
SCN4A	ENSG00000007314	protein_coding	91.7489	0.791118	0.791118	0.128826	6.14096	8.20249e-10	1.06997e-08
ST7L	ENSG00000007341	protein_coding	317.087	-0.103149		0.0485209	-2.12587	0.0335141	0.0699158
TKTL1	ENSG00000007350	protein_coding	26.1257	-2.40338	2.40338	0.26965	-8.91297	4.96853e-19	3.45826e-17
PAX6	ENSG00000007372	protein_coding	89.6907	-0.1832		0.112367	-1.63037	0.103023	0.1787
RPUSD1	ENSG00000007376	protein_coding	853.377	-0.246652	0.246652	0.0667186	-3.6969	0.000218246	0.000848759
RHBDF1	ENSG00000007384	protein_coding	580.674	-0.360096	0.360096	0.0898637	-4.00713	6.14599e-05	0.000274593
LUC7L	ENSG00000007392	protein_coding	889.848	-0.222947	0.222947	0.0656583	-3.39556	0.000684876	0.00234412
CACNA2D2	ENSG00000007402	protein_coding	57.9231	-0.773449	0.773449	0.147875	-5.23043	1.69115e-07	1.3571e-06
BAIAP3	ENSG00000007516	protein_coding	606.636	0.237396		0.109933	2.15945	0.0308152	0.0650702
TSR3	ENSG00000007520	protein_coding	2222.88	0.0160583		0.0720536	0.222866	0.82364	0.88201
PIGQ	ENSG00000007541	protein_coding	1870.84	0.0893442		0.0682022	1.30999	0.190199	0.294213
CRAMP1	ENSG00000007545	protein_coding	362.737	-0.027011		0.0597851	-0.451802	0.651412	0.749912
TEAD3	ENSG00000007866	protein_coding	1046.3	-0.21587	0.21587	0.0609193	-3.54355	0.000394782	0.00143703
SELE	ENSG00000007908	protein_coding	135.253	1.79029	1.79029	0.18524	9.66473	4.25732e-22	5.18813e-20
DNAJC11	ENSG00000007923	protein_coding	930.975	0.151203		0.0748676	2.0196	0.0434248	0.0869895
FMO3	ENSG00000007933	protein_coding	16542.8	0.958298	0.958298	0.1592	6.01946	1.74997e-09	2.13377e-08
MYLIP	ENSG00000007944	protein_coding	352.043	-0.457623	0.457623	0.0930914	-4.91585	8.83969e-07	6.0528e-06
NOX1	ENSG00000007952	protein_coding	47.7618	-0.384054	0.384054	0.118648	-3.23692	0.00120828	0.00388031
E2F2	ENSG00000007968	protein_coding	133.877	-0.995217	0.995217	0.124773	-7.97623	1.5087e-15	5.86234e-14
PSMB1	ENSG00000008018	protein_coding	7584.71	-0.188833	0.188833	0.0780622	-2.41901	0.0155628	0.036151
SYN1	ENSG00000008056	protein_coding	67.6358	0.616847	0.616847	0.177172	3.48162	0.000498381	0.00176681
JARID2	ENSG00000008083	protein_coding	618.572	-0.334905	0.334905	0.0626249	-5.34779	8.90332e-08	7.54755e-07
CDKL5	ENSG00000008086	protein_coding	332.753	-0.281904	0.281904	0.0953346	-2.95699	0.00310656	0.00889624
CAMK1G	ENSG00000008118	protein_coding	16.4988	0.725198	0.725198	0.179583	4.03823	5.38564e-05	0.00024392
CDK11A	ENSG00000008128	protein_coding	197.603	-0.090389		0.0700805	-1.28979	0.197124	0.302768
NADK	ENSG00000008130	protein_coding	3271.06	0.36328	0.36328	0.066654	5.45023	5.03037e-08	4.52031e-07
TFAP2B	ENSG00000008196	protein_coding	0.890321	-1.72496	1.72496	0.508441	-3.39264	0.000692217	0.00236615
TFAP2D	ENSG00000008197	protein_coding	0.0705021	0.019507		1.05243	0.0185352	0.985212
DLEC1	ENSG00000008226	protein_coding	37.1296	0.401461	0.401461	0.117145	3.42703	0.000610225	0.00211586
CYTH3	ENSG00000008256	protein_coding	532.696	-0.0392746		0.0863791	-0.454677	0.649342	0.748163
ADAM22	ENSG00000008277	protein_coding	77.3761	-1.10068	1.10068	0.168314	-6.53942	6.17585e-11	1.01223e-09
SYPL1	ENSG00000008282	protein_coding	3947.93	0.188785	0.188785	0.0526626	3.5848	0.000337338	0.00124787
CYB561	ENSG00000008283	protein_coding	1663.33	-0.219208		0.128386	-1.70742	0.0877444	0.156377
SPAG9	ENSG00000008294	protein_coding	2398.79	-0.00565996		0.0612446	-0.0924156	0.926368	0.951824
CELSR3	ENSG00000008300	protein_coding	341.315	-0.327291	0.327291	0.141608	-2.31125	0.0208193	0.0464719
AASS	ENSG00000008311	protein_coding	945.039	1.30947	1.30947	0.174893	7.48725	7.03318e-14	1.98297e-12
PLEKHG6	ENSG00000008323	protein_coding	425.698	-0.52786	0.52786	0.146315	-3.6077	0.000308928	0.00115477
SS18L2	ENSG00000008324	protein_coding	777.61	-0.203618	0.203618	0.0687094	-2.96347	0.0030419	0.00873015
MPND	ENSG00000008382	protein_coding	1983.5	0.21688	0.21688	0.0824262	2.63121	0.00850824	0.021401
MGST1	ENSG00000008394	protein_coding	28610.8	0.705801	0.705801	0.114013	6.19052	5.99661e-10	8.05131e-09
CRY1	ENSG00000008405	protein_coding	661.655	-0.00380763		0.0754361	-0.0504749	0.959744	0.974151
PGLYRP1	ENSG00000008438	protein_coding	1.966	0.676625	0.676625	0.178928	3.78156	0.000155851	0.000629462
NFIX	ENSG00000008441	protein_coding	2969.82	0.374213	0.374213	0.0920011	4.06748	4.75233e-05	0.000217982
ST3GAL1	ENSG00000008513	protein_coding	7161.74	0.486425	0.486425	0.120454	4.03828	5.38449e-05	0.00024392
MMP25	ENSG00000008516	protein_coding	71.392	-0.0368398		0.122326	-0.301161	0.763292	0.837796
IL32	ENSG00000008517	protein_coding	21760	0.823352	0.823352	0.14016	5.87437	4.24453e-09	4.7891e-08
PKD1	ENSG00000008710	protein_coding	1665.26	-0.0104816		0.0655182	-0.159979	0.872897	0.915868
MAPK8IP2	ENSG00000008735	protein_coding	510.924	-0.615898	0.615898	0.180592	-3.41044	0.000648592	0.0022331
MED24	ENSG00000008838	protein_coding	2940.4	-0.190918	0.190918	0.0466181	-4.09536	4.21519e-05	0.000196066
RHOBTB2	ENSG00000008853	protein_coding	490.366	-0.410098	0.410098	0.0984264	-4.16654	3.09254e-05	0.000148946
HEATR5B	ENSG00000008869	protein_coding	786.128	0.032117		0.0598503	0.536621	0.591529	0.701263
SEC62	ENSG00000008952	protein_coding	5949.04	0.205989	0.205989	0.0515901	3.99281	6.52962e-05	0.000289932
RPS20	ENSG00000008988	protein_coding	42503.6	-0.359277	0.359277	0.104168	-3.44903	0.000562606	0.00196674
CSDE1	ENSG00000009307	protein_coding	15079.9	0.036114		0.0499644	0.722795	0.469806	0.591191
UBE3C	ENSG00000009335	protein_coding	3001.44	0.151482	0.151482	0.0618772	2.44811	0.0143609	0.0337803
REV3L	ENSG00000009413	protein_coding	531.57	0.154652		0.0770298	2.00769	0.0446759	0.0890823
TENM1	ENSG00000009694	protein_coding	276.229	-0.29399		0.252689	-1.16345	0.244648	0.358614
PAX7	ENSG00000009709	protein_coding	0.292936	0.84503		0.523301	1.61481	0.106353	0.183375
MASP2	ENSG00000009724	protein_coding	9444.95	1.0712	1.0712	0.160794	6.66197	2.70172e-11	4.75765e-10
IYD	ENSG00000009765	protein_coding	961.109	0.848293	0.848293	0.169605	5.00158	5.68634e-07	4.05326e-06
FAM76A	ENSG00000009780	protein_coding	314.938	0.0418845		0.0534417	0.783742	0.433192	0.55633
TRAF3IP3	ENSG00000009790	protein_coding	136.889	-0.0260117		0.129498	-0.200865	0.840804	0.893932
POMT2	ENSG00000009830	protein_coding	551.85	-0.225496	0.225496	0.0565139	-3.9901	6.60446e-05	0.000292936
VTA1	ENSG00000009844	protein_coding	1319.76	-0.18313	0.18313	0.0529678	-3.45738	0.000545455	0.00191536
MLXIPL	ENSG00000009950	protein_coding	14861.2	0.434838	0.434838	0.107516	4.0444	5.24567e-05	0.000238227
BAZ1B	ENSG00000009954	protein_coding	3114.55	-0.0784363		0.0489334	-1.60292	0.108953	0.187014
RANBP9	ENSG00000010017	protein_coding	1742.28	0.211552	0.211552	0.0557156	3.79699	0.000146463	0.00059634
ETV7	ENSG00000010030	protein_coding	197.538	-0.390859	0.390859	0.155922	-2.50677	0.0121842	0.0292713
SPRTN	ENSG00000010072	protein_coding	361.852	0.0886417		0.048646	1.82218	0.0684279	0.127115
EEF1AKNMT	ENSG00000010165	protein_coding	1729.12	0.104129		0.0516948	2.01431	0.0439766	0.0879221
DYRK4	ENSG00000010219	protein_coding	426.042	-0.10577		0.0722728	-1.46348	0.143337	0.234574
ZNF207	ENSG00000010244	protein_coding	3586.67	-0.262951	0.262951	0.0333146	-7.89297	2.95089e-15	1.08895e-13
UQCRC1	ENSG00000010256	protein_coding	13962.2	0.266751	0.266751	0.0698379	3.81957	0.000133685	0.000550483
STARD3NL	ENSG00000010270	protein_coding	618.232	-0.458222	0.458222	0.0685238	-6.68705	2.2772e-11	4.07861e-10
CD9	ENSG00000010278	protein_coding	2347.62	0.256811	0.256811	0.108789	2.36064	0.0182435	0.0415258
HHATL	ENSG00000010282	protein_coding	5.56839	0.588818	0.588818	0.231909	2.539	0.0111168	0.0270906
NCAPD2	ENSG00000010292	protein_coding	1416.49	-0.85982	0.85982	0.0802633	-10.7125	8.89347e-27	2.58906e-24
IFFO1	ENSG00000010295	protein_coding	873.311	-0.0168452		0.061763	-0.272739	0.785054	0.854649
GIPR	ENSG00000010310	protein_coding	51.438	-2.08672	2.08672	0.182122	-11.4578	2.14905e-30	1.27144e-27
PHF7	ENSG00000010318	protein_coding	228.081	0.0103687		0.0787136	0.131727	0.8952	0.930862
SEMA3G	ENSG00000010319	protein_coding	510.715	0.244763		0.115892	2.11199	0.0346869	0.0719726
NISCH	ENSG00000010322	protein_coding	2700.22	-0.086585		0.0448685	-1.92975	0.0536379	0.103694
STAB1	ENSG00000010327	protein_coding	2562.52	-0.0273077		0.10203	-0.267643	0.788974	0.857517
FUZ	ENSG00000010361	protein_coding	339.076	-0.153729		0.116241	-1.3225	0.186001	0.289007
SLC6A13	ENSG00000010379	protein_coding	393.554	1.14544	1.14544	0.171164	6.69204	2.20074e-11	3.94745e-10
IDS	ENSG00000010404	protein_coding	1751.83	0.248505	0.248505	0.078499	3.16571	0.00154707	0.00483456
PRSS3	ENSG00000010438	protein_coding	472.285	-0.924472	0.924472	0.290323	-3.18429	0.00145112	0.00456583
ZNF200	ENSG00000010539	protein_coding	361.1	0.148629	0.148629	0.0521941	2.84763	0.00440464	0.0120617
CD4	ENSG00000010610	protein_coding	2187.44	0.192054		0.114618	1.6756	0.0938156	0.165151
LRRC23	ENSG00000010626	protein_coding	163.461	-0.171689		0.0896825	-1.91441	0.0555676	0.106722
BTK	ENSG00000010671	protein_coding	138.962	-0.069419		0.122652	-0.565983	0.571406	0.68381
HFE	ENSG00000010704	protein_coding	1087.68	0.303984	0.303984	0.0836567	3.6337	0.000279382	0.00105671
SCMH1	ENSG00000010803	protein_coding	762.979	-0.354535	0.354535	0.0642834	-5.51518	3.4842e-08	3.24047e-07
FYN	ENSG00000010810	protein_coding	964.765	0.495044	0.495044	0.0890982	5.55617	2.75758e-08	2.6273e-07
HIVEP2	ENSG00000010818	protein_coding	597.511	0.0505765		0.0756797	0.668297	0.503944	0.622732
FMO1	ENSG00000010932	protein_coding	250.777	-1.76658	1.76658	0.232943	-7.58373	3.35767e-14	1.00377e-12
ELOA	ENSG00000011007	protein_coding	2139.61	0.187213	0.187213	0.0534164	3.50479	0.000456967	0.00163603
LYPLA2	ENSG00000011009	protein_coding	3712.37	-0.14369	0.14369	0.0619465	-2.31957	0.0203639	0.045618
CLCN6	ENSG00000011021	protein_coding	601.194	-0.0802657		0.0687291	-1.16786	0.242865	0.356508
MRC2	ENSG00000011028	protein_coding	683.195	-0.31035		0.15158	-2.04743	0.0406159	0.0822068
NME1-NME2	ENSG00000011052	protein_coding	31.7213	-0.378425	0.378425	0.110563	-3.42271	0.00062001	0.00214634
SLC6A7	ENSG00000011083	protein_coding	9.28884	-0.099693		0.25097	-0.39723	0.691198	0.781729
TSPAN9	ENSG00000011105	protein_coding	3784.92	0.0595346		0.0763408	0.779852	0.435478	0.558601
BTBD7	ENSG00000011114	protein_coding	671.882	-0.108096		0.0583431	-1.85276	0.0639163	0.120071
APBA3	ENSG00000011132	protein_coding	783.655	0.0308294		0.0528619	0.583206	0.559755	0.673192
MKS1	ENSG00000011143	protein_coding	390.933	-0.188845	0.188845	0.0559739	-3.37381	0.000741352	0.00251211
ABHD5	ENSG00000011198	protein_coding	531.927	0.249036	0.249036	0.0717592	3.47045	0.000519592	0.00183367
ANOS1	ENSG00000011201	protein_coding	65.8301	-0.345233		0.169112	-2.04145	0.0412064	0.0832045
AKAP8L	ENSG00000011243	protein_coding	1673.19	-0.315201	0.315201	0.0510521	-6.17411	6.65386e-10	8.8656e-09
MBTD1	ENSG00000011258	protein_coding	720.546	-0.111403		0.0621259	-1.79318	0.0729436	0.134165
UTP18	ENSG00000011260	protein_coding	1236.05	-0.396174	0.396174	0.0506274	-7.82529	5.06476e-15	1.78979e-13
RNF216	ENSG00000011275	protein_coding	1704.37	-0.192039	0.192039	0.0469367	-4.09145	4.28686e-05	0.000198996
TTC19	ENSG00000011295	protein_coding	1172.99	0.240951	0.240951	0.0694634	3.46874	0.000522906	0.00184448
PTBP1	ENSG00000011304	protein_coding	9299.83	-0.204207	0.204207	0.0325688	-6.27002	3.61004e-10	5.0658e-09
DPF1	ENSG00000011332	protein_coding	8.4241	-1.40328	1.40328	0.15673	-8.95345	3.44544e-19	2.48784e-17
SYT7	ENSG00000011347	protein_coding	4242.24	0.159518		0.198133	0.805107	0.420758	0.544634
LARS2	ENSG00000011376	protein_coding	929.431	0.135758		0.0596179	2.27714	0.0227781	0.0502174
PIK3C2A	ENSG00000011405	protein_coding	1385.77	0.0747372		0.0652116	1.14607	0.251765	0.366977
PLAUR	ENSG00000011422	protein_coding	346.361	-1.02003	1.02003	0.139836	-7.29447	2.99834e-13	7.5589e-12
ANLN	ENSG00000011426	protein_coding	577.323	-1.26986	1.26986	0.12679	-10.0154	1.30389e-23	2.16416e-21
WIZ	ENSG00000011451	protein_coding	1976.85	-0.00826486		0.0521264	-0.158554	0.87402	0.916463
RABGAP1	ENSG00000011454	protein_coding	1133.62	-0.147863	0.147863	0.0528063	-2.80009	0.00510879	0.0137286
DCN	ENSG00000011465	protein_coding	3333.88	0.737696	0.737696	0.213128	3.46128	0.000537617	0.00189055
QPCTL	ENSG00000011478	protein_coding	895.671	-0.367449	0.367449	0.0771196	-4.76467	1.89165e-06	1.20842e-05
PPP5C	ENSG00000011485	protein_coding	2127.28	-0.199999	0.199999	0.0452481	-4.42006	9.86741e-06	5.31181e-05
CEP68	ENSG00000011523	protein_coding	651.045	-0.00690696		0.0555255	-0.124393	0.901004	0.934826
MAP4K3	ENSG00000011566	protein_coding	1073.89	-0.237918	0.237918	0.0732624	-3.24747	0.00116436	0.00375472
ZBTB32	ENSG00000011590	protein_coding	16.5491	-0.61997	0.61997	0.138073	-4.49016	7.11703e-06	3.96989e-05
TYROBP	ENSG00000011600	protein_coding	1575.36	-0.274622	0.274622	0.11699	-2.34739	0.0189053	0.042833
TMEM159	ENSG00000011638	protein_coding	141.307	-0.923634	0.923634	0.139986	-6.59803	4.16653e-11	7.07558e-10
GABRA3	ENSG00000011677	protein_coding	45.195	-1.39809	1.39809	0.431539	-3.23977	0.00119627	0.00384411
BRCA1	ENSG00000012048	protein_coding	383.802	-0.788111	0.788111	0.0900065	-8.75616	2.02019e-18	1.24752e-16
ERCC1	ENSG00000012061	protein_coding	1969.87	-0.287496	0.287496	0.0733366	-3.92023	8.8465e-05	0.000381763
CD22	ENSG00000012124	protein_coding	85.4884	0.00343176		0.1605	0.0213817	0.982941	0.988713
SEMA3B	ENSG00000012171	protein_coding	814.779	-0.159155		0.179426	-0.887022	0.375067	0.499576
MBTPS2	ENSG00000012174	protein_coding	1243.48	0.145631	0.145631	0.060451	2.40907	0.015993	0.0370096
PRICKLE3	ENSG00000012211	protein_coding	223.981	0.0217513		0.0524759	0.414501	0.678507	0.771635
LTF	ENSG00000012223	protein_coding	113.661	0.840621	0.840621	0.181923	4.62076	3.82335e-06	2.27632e-05
EXTL3	ENSG00000012232	protein_coding	1304.27	-0.430114	0.430114	0.07618	-5.64602	1.64206e-08	1.6448e-07
NR1H4	ENSG00000012504	protein_coding	3152.01	0.194263	0.194263	0.0801536	2.42363	0.0153661	0.0357596
ELOVL5	ENSG00000012660	protein_coding	5218.2	0.232214	0.232214	0.0813073	2.856	0.0042901	0.0117868
ALOX5	ENSG00000012779	protein_coding	343.021	-0.667285	0.667285	0.172668	-3.86456	0.000111291	0.000467613
KDM5D	ENSG00000012817	protein_coding	698.758	0.0906206		0.289898	0.312595	0.754588	0.831138
CALCOCO1	ENSG00000012822	protein_coding	2167.02	0.165205	0.165205	0.0603675	2.73665	0.00620682	0.0162472
UBR7	ENSG00000012963	protein_coding	1095.31	-0.0726996		0.0484749	-1.49974	0.133683	0.221382
MAP4K5	ENSG00000012983	protein_coding	719.221	-0.133358		0.0631092	-2.11314	0.0345889	0.071815
EHD3	ENSG00000013016	protein_coding	261.799	0.280669	0.280669	0.112961	2.48466	0.0129675	0.0309124
PSMC4	ENSG00000013275	protein_coding	5075.77	-0.180257	0.180257	0.0590412	-3.05308	0.00226509	0.00675328
MAN2B2	ENSG00000013288	protein_coding	2992.14	0.292192	0.292192	0.0674021	4.33506	1.45721e-05	7.56144e-05
SLC7A14	ENSG00000013293	protein_coding	13.3141	0.566102		0.256735	2.20501	0.0274536	0.0589179
CLDN11	ENSG00000013297	protein_coding	138.284	-0.467346	0.467346	0.179171	-2.60837	0.00909735	0.022696
SLC25A39	ENSG00000013306	protein_coding	8571.47	-0.222284	0.222284	0.0604241	-3.67873	0.000234399	0.000904386
MVP	ENSG00000013364	protein_coding	8126.74	0.0643945		0.0901105	0.714617	0.474846	0.596038
NUB1	ENSG00000013374	protein_coding	3051.98	0.128042	0.128042	0.0475145	2.6948	0.00704298	0.0181319
PGM3	ENSG00000013375	protein_coding	1901.77	-0.132504		0.0715529	-1.85183	0.0640505	0.12028
RWDD2A	ENSG00000013392	protein_coding	315.011	-0.0583191		0.0592444	-0.984382	0.324928	0.447818
CLK1	ENSG00000013441	protein_coding	2113.21	0.0359613		0.0738713	0.48681	0.626393	0.730162
POLR3B	ENSG00000013503	protein_coding	679.036	0.0181648		0.0517295	0.351149	0.725476	0.808854
ANGEL1	ENSG00000013523	protein_coding	1003.24	-0.167233		0.0803596	-2.08105	0.0374289	0.0767299
RNF14	ENSG00000013561	protein_coding	2207.8	0.156236	0.156236	0.0505336	3.09173	0.00198992	0.00603041
DNASE1L1	ENSG00000013563	protein_coding	535.925	0.155645		0.0762163	2.04215	0.0411365	0.0830863
DDX11	ENSG00000013573	protein_coding	570	-0.737404	0.737404	0.0940793	-7.83811	4.5739e-15	1.63153e-13
HEBP1	ENSG00000013583	protein_coding	2867.44	0.22481	0.22481	0.0684956	3.28211	0.00103034	0.00336571
GPRC5A	ENSG00000013588	protein_coding	55.8884	-0.847972	0.847972	0.207872	-4.0793	4.51723e-05	0.00020866
MAMLD1	ENSG00000013619	protein_coding	363.053	-0.326051		0.148441	-2.19651	0.0280554	0.0600339
CD6	ENSG00000013725	protein_coding	230.177	-0.126476		0.149752	-0.844568	0.398352	0.52234
TACC3	ENSG00000013810	protein_coding	1380.13	-0.99097	0.99097	0.0996126	-9.94824	2.56674e-23	4.03922e-21
UFL1	ENSG00000014123	protein_coding	1404.43	0.144787		0.0689832	2.09888	0.0358276	0.0739167
POLA2	ENSG00000014138	protein_coding	684.423	-0.521339	0.521339	0.0722346	-7.21729	5.30319e-13	1.27141e-11
ZC3H3	ENSG00000014164	protein_coding	1731.55	-0.029142		0.0747251	-0.38999	0.696544	0.786321
CAPN1	ENSG00000014216	protein_coding	6108.35	-0.0264522		0.0583697	-0.453183	0.650417	0.749079
ACP3	ENSG00000014257	protein_coding	19.7779	-1.8685	1.8685	0.243658	-7.66855	1.73958e-14	5.49607e-13
MDH1	ENSG00000014641	protein_coding	8053.15	0.118474		0.0642714	1.84335	0.0652786	0.122218
SLC30A9	ENSG00000014824	protein_coding	1788.54	0.0607381		0.0555373	1.09364	0.274111	0.392133
MTMR11	ENSG00000014914	protein_coding	634.969	0.00697091		0.146898	0.0474541	0.962151	0.975383
COX15	ENSG00000014919	protein_coding	1757.08	0.143701	0.143701	0.0458459	3.13444	0.00172181	0.00530962
CCDC88C	ENSG00000015133	protein_coding	390.479	-0.600853	0.600853	0.114417	-5.25142	1.50932e-07	1.22648e-06
YAF2	ENSG00000015153	protein_coding	539.11	0.109427		0.0482013	2.2702	0.0231952	0.050978
ZMYND11	ENSG00000015171	protein_coding	2104.72	0.126576	0.126576	0.0535738	2.36265	0.0181448	0.0413321
WAS	ENSG00000015285	protein_coding	375.798	-0.13783		0.0998055	-1.38098	0.167284	0.265279
DPEP1	ENSG00000015413	protein_coding	81.2677	-0.553744		0.257695	-2.14883	0.0316475	0.0665441
BID	ENSG00000015475	protein_coding	2312.74	-0.12633		0.0773219	-1.63381	0.102298	0.177679
MATR3	ENSG00000015479	protein_coding	94.8459	0.0385579		0.114253	0.337479	0.735756	0.817174
NPC1L1	ENSG00000015520	protein_coding	2223.01	0.018163		0.238552	0.0761386	0.939309	0.960305
XYLT2	ENSG00000015532	protein_coding	1464.89	-0.248105	0.248105	0.055427	-4.47626	7.59635e-06	4.21036e-05
RGPD5	ENSG00000015568	protein_coding	0.226951	0.156277		0.295664	0.528562	0.597109	0.705896
STMN4	ENSG00000015592	protein_coding	2.59023	0.280709		0.272333	1.03076	0.302655	0.423632
NUDCD3	ENSG00000015676	protein_coding	3370.14	0.0931031		0.0452777	2.05627	0.0397566	0.0807527
ISL1	ENSG00000016082	protein_coding	0.904306	-1.46367	1.46367	0.464497	-3.15107	0.00162671	0.00505331
CHDH	ENSG00000016391	protein_coding	4236.97	0.262734	0.262734	0.0841875	3.12082	0.0018035	0.0055299
IL20RA	ENSG00000016402	protein_coding	63.9959	-2.55086	2.55086	0.34669	-7.35777	1.87003e-13	4.88217e-12
CLCA1	ENSG00000016490	protein_coding	0.669611	1.4642		1.01103	1.44823	0.147553	0.240187
CLCA4	ENSG00000016602	protein_coding	0.694498	0.594229		0.495156	1.20008	0.230106	0.341957
GLT8D1	ENSG00000016864	protein_coding	2622.97	0.214748	0.214748	0.0691039	3.10761	0.00188606	0.00575399
ATP2C1	ENSG00000017260	protein_coding	2361.46	-0.10262		0.0486894	-2.10765	0.0350614	0.0725823
IGF1	ENSG00000017427	protein_coding	404.214	1.16045	1.16045	0.175467	6.61349	3.75356e-11	6.42184e-10
SLC38A5	ENSG00000017483	protein_coding	92.6233	-1.06927	1.06927	0.171947	-6.21861	5.01565e-10	6.83429e-09
RALBP1	ENSG00000017797	protein_coding	2305.45	0.0898927		0.0584649	1.53755	0.124159	0.208338
RUFY3	ENSG00000018189	protein_coding	676.075	0.0890039		0.0657289	1.35411	0.175703	0.276204
CNTN1	ENSG00000018236	protein_coding	62.3851	-1.27789	1.27789	0.376197	-3.39686	0.000681637	0.00233412
SLC11A1	ENSG00000018280	protein_coding	150.902	-0.966996	0.966996	0.131578	-7.34921	1.99376e-13	5.18674e-12
WWTR1	ENSG00000018408	protein_coding	1685.78	-0.240714	0.240714	0.100248	-2.40119	0.0163417	0.037702
AGPS	ENSG00000018510	protein_coding	2006.09	-0.16164	0.16164	0.0559876	-2.88707	0.0038885	0.010817
ZNF806	ENSG00000018607	transcribed_unprocessed_pseudogene	0.0963118	-0.209461		0.745007	-0.281153	0.778593
CXorf56	ENSG00000018610	protein_coding	712.795	0.0854295		0.0544202	1.56981	0.116459	0.197632
ATP1A2	ENSG00000018625	protein_coding	106.465	0.957372	0.957372	0.184934	5.17682	2.25694e-07	1.76368e-06
TTC27	ENSG00000018699	protein_coding	696.315	-0.182974	0.182974	0.044818	-4.0826	4.45351e-05	0.000205976
ZNF582	ENSG00000018869	protein_coding	101.959	-0.237689		0.123811	-1.91977	0.0548864	0.105612
VSIG2	ENSG00000019102	protein_coding	145.651	0.904316	0.904316	0.215131	4.20355	2.62761e-05	0.000128906
PHLDB1	ENSG00000019144	protein_coding	686.62	-0.497978	0.497978	0.121478	-4.09934	4.14331e-05	0.000193188
MARCO	ENSG00000019169	protein_coding	150.945	0.483071		0.248645	1.94281	0.0520385	0.10113
CYP24A1	ENSG00000019186	protein_coding	3.3749	-2.62956	2.62956	0.383187	-6.86235	6.7738e-12	1.32517e-10
PRDM11	ENSG00000019485	protein_coding	191.824	-0.437733	0.437733	0.0854019	-5.12556	2.96654e-07	2.25431e-06
SYT13	ENSG00000019505	protein_coding	269.621	-2.84679	2.84679	0.326627	-8.71571	2.8894e-18	1.7318e-16
SNAI2	ENSG00000019549	protein_coding	607.848	0.22086		0.154946	1.4254	0.154042	0.248589
CD74	ENSG00000019582	protein_coding	63938.3	0.187057		0.131947	1.41766	0.156289	0.251385
HGF	ENSG00000019991	protein_coding	430.805	-0.752259	0.752259	0.196173	-3.83468	0.000125728	0.000520874
ZRANB1	ENSG00000019995	protein_coding	723.121	0.421154	0.421154	0.100267	4.20034	2.66513e-05	0.000130433
NCDN	ENSG00000020129	protein_coding	724.32	-0.430026	0.430026	0.0703081	-6.11631	9.57657e-10	1.23169e-08
ADGRA2	ENSG00000020181	protein_coding	592.411	0.245936		0.142509	1.72576	0.0843914	0.151417
CCT8L1P	ENSG00000020219	processed_pseudogene	0.258414	0.0671918		0.359916	0.186688	0.851906	0.902048
ZFP64	ENSG00000020256	protein_coding	584.354	-0.12241	0.12241	0.0470998	-2.59896	0.0093507	0.0232632
MNAT1	ENSG00000020426	protein_coding	474.039	0.0545964		0.0550181	0.992336	0.321034	0.443701
SAMD4A	ENSG00000020577	protein_coding	899.11	0.412163	0.412163	0.0858749	4.79958	1.59001e-06	1.03226e-05
RUNX3	ENSG00000020633	protein_coding	232.528	-0.184292		0.129278	-1.42554	0.154	0.248544
MRE11	ENSG00000020922	protein_coding	552.269	-0.367741	0.367741	0.0503532	-7.30323	2.80951e-13	7.12694e-12
PLEKHB1	ENSG00000021300	protein_coding	332.149	-3.1461	3.1461	0.231981	-13.5619	6.73766e-42	3.0893e-38
SERPINB1	ENSG00000021355	protein_coding	3455.83	-0.0318183		0.0753399	-0.42233	0.672785	0.767111
CYP3A43	ENSG00000021461	protein_coding	195.627	1.12317	1.12317	0.210866	5.32646	1.00147e-07	8.38892e-07
SLC7A9	ENSG00000021488	protein_coding	847.691	0.217772		0.120229	1.81131	0.0700921	0.129763
SPAST	ENSG00000021574	protein_coding	725.514	-0.148499	0.148499	0.045676	-3.25115	0.00114941	0.00371077
NRXN3	ENSG00000021645	protein_coding	169.653	-0.239266		0.227835	-1.05017	0.293639	0.413782
OSBPL5	ENSG00000021762	protein_coding	261.96	-0.239621		0.116045	-2.0649	0.0389322	0.0793551
AQR	ENSG00000021776	protein_coding	1122.31	0.0319737		0.0457399	0.699033	0.484532	0.604814
CPS1	ENSG00000021826	protein_coding	73362.5	0.694582	0.694582	0.205956	3.37248	0.000744951	0.00252337
C8B	ENSG00000021852	protein_coding	15101.3	0.995017	0.995017	0.129849	7.66288	1.81806e-14	5.69985e-13
FHL1	ENSG00000022267	protein_coding	871.84	0.165902		0.125507	1.32185	0.186219	0.289192
RTF2	ENSG00000022277	protein_coding	3512.19	-0.11783	0.11783	0.0420385	-2.80291	0.00506438	0.0136243
GABRA1	ENSG00000022355	protein_coding	0.204906	-0.251762		0.549919	-0.457817	0.647084
NLRP2	ENSG00000022556	protein_coding	57.9939	-1.52647	1.52647	0.233633	-6.53363	6.41947e-11	1.04613e-09
SLC45A4	ENSG00000022567	protein_coding	510.557	-0.607431	0.607431	0.164131	-3.7009	0.000214836	0.000837092
RNF10	ENSG00000022840	protein_coding	6247.21	-0.00770739		0.0378702	-0.203521	0.838728	0.892578
ZNF839	ENSG00000022976	protein_coding	242.901	0.250069	0.250069	0.0674485	3.70755	0.000209273	0.000818288
ZDHHC6	ENSG00000023041	protein_coding	1335.28	-0.0423226		0.0491083	-0.861822	0.388786	0.512784
GRAMD1B	ENSG00000023171	protein_coding	448.538	-0.788801	0.788801	0.19448	-4.05595	4.99311e-05	0.000227631
RNH1	ENSG00000023191	protein_coding	6386.13	0.0699444		0.0557933	1.25364	0.209974	0.317992
NDUFS1	ENSG00000023228	protein_coding	5219.8	0.374043	0.374043	0.0527994	7.08424	1.3981e-12	3.09872e-11
RB1CC1	ENSG00000023287	protein_coding	2738.81	0.25102	0.25102	0.0774805	3.23979	0.00119619	0.00384411
ERP44	ENSG00000023318	protein_coding	4185.88	0.190687	0.190687	0.0526364	3.62273	0.000291514	0.00109784
ALAS1	ENSG00000023330	protein_coding	12973.7	0.885688	0.885688	0.116107	7.62821	2.3804e-14	7.31286e-13
BIRC3	ENSG00000023445	protein_coding	3131.08	-0.109209		0.16185	-0.674756	0.499831	0.619005
AKAP11	ENSG00000023516	protein_coding	975.205	0.147494		0.0731266	2.01697	0.0436987	0.0874427
GLRX2	ENSG00000023572	protein_coding	578.425	0.292585	0.292585	0.0771259	3.79361	0.000148473	0.000603719
SNAPC1	ENSG00000023608	protein_coding	184.117	-0.157652	0.157652	0.0652404	-2.41648	0.0156713	0.0363592
DERA	ENSG00000023697	protein_coding	2121.02	0.256617	0.256617	0.0692369	3.70636	0.000210257	0.000821257
STRAP	ENSG00000023734	protein_coding	3516.89	-0.0604782		0.0457197	-1.3228	0.185901	0.288893
ABCC2	ENSG00000023839	protein_coding	7310.79	0.263877		0.127697	2.06643	0.0387883	0.0791144
DEF6	ENSG00000023892	protein_coding	306.902	-0.431548	0.431548	0.116417	-3.70692	0.000209795	0.000820025
PLEKHO1	ENSG00000023902	protein_coding	1205.44	-0.409845	0.409845	0.109389	-3.74667	0.000179195	0.00071245
GCLM	ENSG00000023909	protein_coding	2998.21	0.244864	0.244864	0.102311	2.39332	0.0166966	0.0384028
UBR2	ENSG00000024048	protein_coding	2047.62	0.192831	0.192831	0.0517105	3.72905	0.000192202	0.000759516
EHD2	ENSG00000024422	protein_coding	1860.49	-0.13252		0.110539	-1.19885	0.230585	0.342544
DEPDC1	ENSG00000024526	protein_coding	250.03	-0.903693	0.903693	0.139621	-6.47247	9.64108e-11	1.52105e-09
CCDC28A	ENSG00000024862	protein_coding	1136.78	0.260798	0.260798	0.0692071	3.76837	0.000164317	0.00065899
RRAGD	ENSG00000025039	protein_coding	1547.49	-0.485855	0.485855	0.105621	-4.59998	4.2254e-06	2.48663e-05
HSF2	ENSG00000025156	protein_coding	318.761	-0.481795	0.481795	0.0614619	-7.83892	4.54444e-15	1.6247e-13
PHF20	ENSG00000025293	protein_coding	1073.12	-0.15193	0.15193	0.0401416	-3.78485	0.0001538	0.000621795
HSD17B6	ENSG00000025423	protein_coding	20024.8	1.21147	1.21147	0.15364	7.88508	3.14335e-15	1.15416e-13
NR1H3	ENSG00000025434	protein_coding	3048.14	0.0101491		0.0662421	0.153213	0.878231	0.919308
TYMP	ENSG00000025708	protein_coding	5304.23	0.458559	0.458559	0.120847	3.79454	0.000147918	0.000601796
NCAPH2	ENSG00000025770	protein_coding	2107.78	-0.441379	0.441379	0.0665605	-6.63124	3.32882e-11	5.7488e-10
TOMM34	ENSG00000025772	protein_coding	1349.21	-0.253346	0.253346	0.0582227	-4.35133	1.35315e-05	7.06847e-05
SEC63	ENSG00000025796	protein_coding	4570.12	0.0481436		0.0548945	0.87702	0.380476	0.504673
KPNA6	ENSG00000025800	protein_coding	2030.95	0.0700387		0.0489609	1.4305	0.152573	0.246804
VIM	ENSG00000026025	protein_coding	11629.1	-0.123402		0.0970824	-1.27111	0.20369	0.310555
RTEL1-TNFRSF6B	ENSG00000026036	protein_coding	60.9226	-0.09721		0.099654	-0.975475	0.329325	0.452348
FAS	ENSG00000026103	protein_coding	623.058	0.717842	0.717842	0.11643	6.16541	7.02988e-10	9.31922e-09
RNASET2	ENSG00000026297	protein_coding	1839.41	-0.475183	0.475183	0.0994739	-4.77696	1.77963e-06	1.14423e-05
CD44	ENSG00000026508	protein_coding	2695.28	0.112579		0.162352	0.693425	0.488043	0.607998
KCNG1	ENSG00000026559	protein_coding	28.5215	-0.16596		0.256975	-0.645822	0.518394	0.635866
AGPAT4	ENSG00000026652	protein_coding	222.018	-0.637422	0.637422	0.14012	-4.54913	5.38688e-06	3.09372e-05
SLAMF7	ENSG00000026751	protein_coding	349.295	-0.535059	0.535059	0.173895	-3.07691	0.00209158	0.0062977
BTN3A1	ENSG00000026950	protein_coding	1390.79	0.432295	0.432295	0.0898119	4.81334	1.48429e-06	9.70157e-06
MIPEP	ENSG00000027001	protein_coding	519.291	0.184093	0.184093	0.0725772	2.53652	0.011196	0.0272515
PRKCH	ENSG00000027075	protein_coding	451.064	0.304162	0.304162	0.0915471	3.32246	0.00089226	0.00296181
INSRR	ENSG00000027644	protein_coding	7.49117	-1.01898	1.01898	0.243484	-4.185	2.85162e-05	0.000138525
IFNGR1	ENSG00000027697	protein_coding	3748.7	0.626826	0.626826	0.100849	6.21546	5.11757e-10	6.96282e-09
B4GALT7	ENSG00000027847	protein_coding	1547.13	-0.0737822		0.0661936	-1.11464	0.265004	0.382009
SH2D2A	ENSG00000027869	protein_coding	141.923	-0.4987	0.4987	0.146277	-3.40928	0.00065135	0.00224213
VRK2	ENSG00000028116	protein_coding	326.687	-0.252165	0.252165	0.0676903	-3.72527	0.000195105	0.00076961
TNFRSF1B	ENSG00000028137	protein_coding	2378.63	0.161496		0.0968144	1.66809	0.0952972	0.167425
VEZT	ENSG00000028203	protein_coding	1469.89	-0.306442	0.306442	0.0586802	-5.22225	1.76767e-07	1.41417e-06
POU2F2	ENSG00000028277	protein_coding	113.327	-0.388146	0.388146	0.126923	-3.05811	0.00222736	0.0066565
BRD9	ENSG00000028310	protein_coding	1089.44	-0.353635	0.353635	0.0537648	-6.57746	4.78563e-11	8.0413e-10
SNX1	ENSG00000028528	protein_coding	3761.51	0.10077		0.0504695	1.99666	0.0458621	0.091096
TBPL1	ENSG00000028839	protein_coding	467.916	-0.142716		0.0652862	-2.186	0.0288156	0.0614312
ARNTL2	ENSG00000029153	protein_coding	488.327	-0.492698	0.492698	0.136919	-3.59845	0.000320115	0.00119028
BCLAF1	ENSG00000029363	protein_coding	2415.44	-0.038831		0.0419329	-0.926027	0.354432	0.478556
SLC39A9	ENSG00000029364	protein_coding	4113.06	0.299882	0.299882	0.0521654	5.74867	8.99465e-09	9.46994e-08
ANK1	ENSG00000029534	protein_coding	23.1327	-1.033	1.033	0.181085	-5.70448	1.16698e-08	1.20107e-07
IBSP	ENSG00000029559	protein_coding	16.4111	-0.992104	0.992104	0.312164	-3.17815	0.00148218	0.00465278
TFB1M	ENSG00000029639	protein_coding	425.396	0.106779		0.0749565	1.42455	0.154287	0.248896
RABEP1	ENSG00000029725	protein_coding	1647.88	0.243315	0.243315	0.0595529	4.0857	4.39449e-05	0.000203451
HMGB3	ENSG00000029993	protein_coding	3026.15	0.0697105		0.119618	0.582774	0.560046	0.673454
NUP160	ENSG00000030066	protein_coding	1321.89	-0.141739	0.141739	0.0598959	-2.36643	0.0179608	0.0409686
BAK1	ENSG00000030110	protein_coding	742.696	-0.565271	0.565271	0.0819997	-6.89358	5.44067e-12	1.08109e-10
MUSK	ENSG00000030304	protein_coding	5.1066	0.556352		0.372286	1.49442	0.135065	0.223319
IKZF2	ENSG00000030419	protein_coding	104.042	0.197684		0.119805	1.65004	0.098934	0.172801
GRN	ENSG00000030582	protein_coding	16390.9	-0.314172	0.314172	0.0616392	-5.09695	3.45173e-07	2.57972e-06
FAM13B	ENSG00000031003	protein_coding	510.408	-0.21287	0.21287	0.064109	-3.32044	0.000898748	0.00298047
ARHGAP31	ENSG00000031081	protein_coding	416.234	0.246175	0.246175	0.0997501	2.46791	0.0135903	0.0322095
CENPQ	ENSG00000031691	protein_coding	209.882	-0.41532	0.41532	0.0823101	-5.0458	4.51625e-07	3.29476e-06
SARS1	ENSG00000031698	protein_coding	5886.08	-0.04615		0.0632768	-0.729334	0.465797	0.587468
RANBP3	ENSG00000031823	protein_coding	1962.15	-0.230791	0.230791	0.041779	-5.5241	3.31172e-08	3.10208e-07
ARID4A	ENSG00000032219	protein_coding	752.232	0.220386	0.220386	0.0724733	3.04093	0.00235851	0.00699656
EIPR1	ENSG00000032389	protein_coding	880.406	-0.361314	0.361314	0.0544324	-6.63785	3.183e-11	5.52601e-10
PNPLA6	ENSG00000032444	protein_coding	2404.7	-0.153346	0.153346	0.0566317	-2.70777	0.0067737	0.0175309
IFT88	ENSG00000032742	protein_coding	613.835	0.208757	0.208757	0.0686185	3.04229	0.00234789	0.00697181
ALG1	ENSG00000033011	protein_coding	1071.62	0.214971	0.214971	0.0552307	3.89224	9.93217e-05	0.000422157
ZCCHC8	ENSG00000033030	protein_coding	824.331	-0.0979982		0.0528217	-1.85526	0.0635584	0.119491
ABCF2	ENSG00000033050	protein_coding	1740.73	-0.131241	0.131241	0.0514577	-2.55047	0.0107577	0.0263087
CHPF2	ENSG00000033100	protein_coding	2098.2	-0.099248		0.0566505	-1.75194	0.079785	0.144466
LRRC7	ENSG00000033122	protein_coding	29.895	-0.19305		0.127789	-1.5107	0.130865	0.217619
FUT8	ENSG00000033170	protein_coding	195.786	-0.491824	0.491824	0.119277	-4.12336	3.73379e-05	0.000175972
UBA6	ENSG00000033178	protein_coding	1086.21	0.0194657		0.0598777	0.325092	0.745112	0.823931
GAB2	ENSG00000033327	protein_coding	801.097	0.0691015		0.0841144	0.821518	0.411351	0.535013
ATP6V0A1	ENSG00000033627	protein_coding	4010.91	0.0788623		0.068518	1.15097	0.249744	0.364597
PIAS1	ENSG00000033800	protein_coding	902.536	0.0796535		0.0589135	1.35204	0.176362	0.277122
SLC4A7	ENSG00000033867	protein_coding	310.123	-0.244806		0.108076	-2.26512	0.023505	0.0515725
APBA2	ENSG00000034053	protein_coding	96.9043	-0.927267	0.927267	0.183154	-5.06278	4.13196e-07	3.04224e-06
MAP2K3	ENSG00000034152	protein_coding	2667.71	0.0293407		0.0743706	0.394521	0.693197	0.783507
EFCAB1	ENSG00000034239	protein_coding	15.3285	0.465414		0.222833	2.08862	0.0367415	0.0755107
TMSB10	ENSG00000034510	protein_coding	26284.1	-1.15446	1.15446	0.138228	-8.35187	6.71918e-17	3.24298e-15
ASTE1	ENSG00000034533	protein_coding	243.092	-0.061491		0.0432545	-1.42161	0.15514	0.249942
RNF19A	ENSG00000034677	protein_coding	2597.51	-0.145859		0.0817017	-1.78526	0.0742191	0.136128
PEX3	ENSG00000034693	protein_coding	595.254	0.274589	0.274589	0.0747458	3.67364	0.00023912	0.000919892
GABARAPL2	ENSG00000034713	protein_coding	2464.23	0.164565	0.164565	0.0513287	3.2061	0.00134546	0.00427225
MYOC	ENSG00000034971	protein_coding	1.32913	0.353625		0.341459	1.03563	0.300375	0.421147
SH3YL1	ENSG00000035115	protein_coding	577.008	-0.810857	0.810857	0.154994	-5.23155	1.68092e-07	1.35037e-06
FAM136A	ENSG00000035141	protein_coding	1833.9	-0.496225	0.496225	0.0563811	-8.80127	1.35281e-18	8.66011e-17
VCL	ENSG00000035403	protein_coding	2010.85	-0.23196	0.23196	0.0776942	-2.98556	0.00283063	0.00819626
DEPDC1B	ENSG00000035499	protein_coding	267.523	-1.83715	1.83715	0.138656	-13.2498	4.52657e-40	1.27722e-36
DAPK2	ENSG00000035664	protein_coding	611.104	0.344229	0.344229	0.118351	2.90855	0.00363104	0.0101944
NSMAF	ENSG00000035681	protein_coding	544.444	-0.280592	0.280592	0.0762327	-3.68074	0.000232562	0.000897863
ADSS2	ENSG00000035687	protein_coding	1598.98	-0.053289		0.0590225	-0.902859	0.366601	0.490884
STAP1	ENSG00000035720	protein_coding	9.21799	-0.19962		0.184475	-1.0821	0.279209	0.397874
TIMP2	ENSG00000035862	protein_coding	4884.38	-0.777047	0.777047	0.139931	-5.55307	2.80697e-08	2.67019e-07
RFC1	ENSG00000035928	protein_coding	2750.13	-0.121499		0.059163	-2.05363	0.0400117	0.0811629
TBC1D23	ENSG00000036054	protein_coding	1115.06	0.1315	0.1315	0.0533056	2.4669	0.0136287	0.0322816
CUL3	ENSG00000036257	protein_coding	1776.52	0.0553082		0.046119	1.19925	0.23043	0.342361
MYOM2	ENSG00000036448	protein_coding	78.0036	0.429417	0.429417	0.176779	2.42912	0.0151355	0.0353126
OTC	ENSG00000036473	protein_coding	4818.11	0.903491	0.903491	0.178469	5.06245	4.13901e-07	3.04682e-06
CYP46A1	ENSG00000036530	protein_coding	35.1373	0.279244		0.123624	2.25881	0.0238952	0.0523003
ZZZ3	ENSG00000036549	protein_coding	1173.62	-0.0370902		0.0495873	-0.747978	0.454473	0.576915
SLC18A1	ENSG00000036565	protein_coding	1.53654	0.0467318		0.238799	0.195695	0.844849	0.896647
USP2	ENSG00000036672	protein_coding	479.348	0.566266	0.566266	0.134079	4.22338	2.40662e-05	0.000119165
CASR	ENSG00000036828	protein_coding	18.6393	-0.399122		0.294158	-1.35683	0.174835	0.2751
TUBG2	ENSG00000037042	protein_coding	449.783	-0.511458	0.511458	0.0641257	-7.97588	1.51304e-15	5.873e-14
RPL26L1	ENSG00000037241	protein_coding	939.952	0.0708058		0.065063	1.08827	0.276477	0.394762
FLT4	ENSG00000037280	protein_coding	668.211	0.55541	0.55541	0.0917027	6.05664	1.38997e-09	1.72715e-08
NSUN2	ENSG00000037474	protein_coding	2721.41	0.0826736		0.0459218	1.80031	0.0718116	0.132426
FBXO42	ENSG00000037637	protein_coding	801.799	0.00968792		0.0474061	0.20436	0.838072	0.892113
MFAP3	ENSG00000037749	protein_coding	322.489	0.135435		0.0989678	1.36848	0.171162	0.270225
MRI1	ENSG00000037757	protein_coding	714.738	0.0750329		0.0572814	1.3099	0.19023	0.294237
METTL1	ENSG00000037897	protein_coding	718.664	-0.357747	0.357747	0.0718523	-4.97893	6.39364e-07	4.50404e-06
HOXC8	ENSG00000037965	protein_coding	6.88535	-0.342475		0.397398	-0.861793	0.388801	0.512787
AGA	ENSG00000038002	protein_coding	1056.07	-0.00673014		0.0924953	-0.072762	0.941996	0.962113
PI4K2B	ENSG00000038210	protein_coding	1473.59	0.472224	0.472224	0.0712029	6.6321	3.30952e-11	5.72355e-10
BOD1L1	ENSG00000038219	protein_coding	1003.02	-0.0363496		0.0798861	-0.455017	0.649097	0.747904
MAT2B	ENSG00000038274	protein_coding	2560.43	0.349895	0.349895	0.0595509	5.87556	4.21428e-09	4.75789e-08
TLL1	ENSG00000038295	protein_coding	15.371	0.0293985		0.172363	0.170561	0.864569	0.910481
EDC4	ENSG00000038358	protein_coding	974.884	-0.0165543		0.0804943	-0.205658	0.837058	0.891473
TRIO	ENSG00000038382	protein_coding	1625.1	-0.0856768		0.0725331	-1.18121	0.23752	0.350194
VCAN	ENSG00000038427	protein_coding	1795.6	-0.832749	0.832749	0.210882	-3.94889	7.85137e-05	0.000342593
CLEC16A	ENSG00000038532	protein_coding	1154.41	0.199026	0.199026	0.0597643	3.33019	0.000867866	0.00289165
MSR1	ENSG00000038945	protein_coding	499.068	-0.203333		0.119198	-1.70585	0.0880366	0.156806
CDH1	ENSG00000039068	protein_coding	8507.43	-0.115605		0.12478	-0.926467	0.354203	0.47837
MTREX	ENSG00000039123	protein_coding	1805.12	-0.00517455		0.0442166	-0.117027	0.906838	0.938604
DNAH5	ENSG00000039139	protein_coding	185.413	0.46106	0.46106	0.189097	2.43822	0.0147598	0.0345548
ZFYVE16	ENSG00000039319	protein_coding	1096.53	-0.045938		0.0524315	-0.876152	0.380947	0.505153
RIPOR1	ENSG00000039523	protein_coding	1641.16	-0.043216		0.0615235	-0.702431	0.482411	0.602832
C6	ENSG00000039537	protein_coding	12201.1	1.73341	1.73341	0.150993	11.4801	1.66125e-30	1.0156e-27
RAI14	ENSG00000039560	protein_coding	2057.8	-0.0427929		0.0728308	-0.587566	0.556824	0.670635
SOX30	ENSG00000039600	protein_coding	3.1552	-0.334729		0.189898	-1.76268	0.0779545	0.141669
PNKP	ENSG00000039650	protein_coding	1263.24	-0.34019	0.34019	0.0591116	-5.75505	8.66185e-09	9.13767e-08
BEST2	ENSG00000039987	protein_coding	0.5099	-0.180766		0.26707	-0.676848	0.498502	0.617797
PHLPP2	ENSG00000040199	protein_coding	389.963	0.251479	0.251479	0.0812375	3.09561	0.00196412	0.00596109
SPDL1	ENSG00000040275	protein_coding	320.993	-0.677767	0.677767	0.0760559	-8.91144	5.03734e-19	3.49952e-17
STAU2	ENSG00000040341	protein_coding	1496.17	0.124473		0.0609684	2.0416	0.0411908	0.0831821
SLC66A1	ENSG00000040487	protein_coding	1116.98	-0.292414	0.292414	0.0716112	-4.08335	4.43907e-05	0.000205359
CTNS	ENSG00000040531	protein_coding	838.399	0.0939476		0.0565602	1.66102	0.0967096	0.169546
RTN4R	ENSG00000040608	protein_coding	453.762	0.111794		0.1323	0.845005	0.398108	0.522057
PHF23	ENSG00000040633	protein_coding	1275.1	0.0499498		0.060278	0.828656	0.407299	0.53094
CDH10	ENSG00000040731	protein_coding	7.49795	-4.36057	4.36057	0.460047	-9.47852	2.57921e-21	2.76632e-19
INPP4A	ENSG00000040933	protein_coding	553.606	-0.116973		0.0628477	-1.86121	0.0627152	0.118166
RAB27B	ENSG00000041353	protein_coding	170.494	-1.07284	1.07284	0.196517	-5.45926	4.78124e-08	4.32078e-07
PSMA4	ENSG00000041357	protein_coding	4957.18	-0.116647		0.0519979	-2.24331	0.024877	0.054155
MYO16	ENSG00000041515	protein_coding	118.8	1.05333	1.05333	0.142558	7.38882	1.48135e-13	3.94608e-12
LSG1	ENSG00000041802	protein_coding	1458.89	-0.0881143	0.0881143	0.0384854	-2.28955	0.0220475	0.0488243
PARP3	ENSG00000041880	protein_coding	840.745	0.215602	0.215602	0.0686844	3.13902	0.00169514	0.00523573
TNC	ENSG00000041982	protein_coding	968.175	-0.602662	0.602662	0.166802	-3.61304	0.000302623	0.00113456
THAP3	ENSG00000041988	protein_coding	532.955	-0.0832929		0.0693633	-1.20082	0.229821	0.341676
RIPOR3	ENSG00000042062	protein_coding	90.4988	0.706803	0.706803	0.155062	4.55818	5.15983e-06	2.97591e-05
TDP1	ENSG00000042088	protein_coding	430.728	-0.228942	0.228942	0.0541682	-4.2265	2.37357e-05	0.000117751
AIFM2	ENSG00000042286	protein_coding	2363.12	0.00737585		0.0832908	0.0885553	0.929435	0.953773
C2orf83	ENSG00000042304	protein_coding	0.390829	0.108739		0.526072	0.2067	0.836244	0.89084
SPATA7	ENSG00000042317	protein_coding	206.727	0.048565		0.0670778	0.72401	0.46906	0.590567
MED17	ENSG00000042429	protein_coding	612.706	-0.120141	0.120141	0.0502501	-2.39086	0.0168089	0.0386392
RETSAT	ENSG00000042445	protein_coding	7374.13	0.375469	0.375469	0.0853361	4.39988	1.08308e-05	5.77451e-05
CAPG	ENSG00000042493	protein_coding	1545.47	-0.484643	0.484643	0.145012	-3.34208	0.000831537	0.00278274
AP2S1	ENSG00000042753	protein_coding	4089.75	-0.292652	0.292652	0.0756995	-3.86597	0.000110649	0.000465234
USH2A	ENSG00000042781	protein_coding	467.151	0.903338	0.903338	0.190999	4.72955	2.25014e-06	1.41283e-05
ZPBP	ENSG00000042813	protein_coding	0.231022	0.201341		0.556951	0.361506	0.717721	0.802864
TG	ENSG00000042832	protein_coding	68.685	2.02	2.02	0.203257	9.93818	2.83957e-23	4.39486e-21
ADAM28	ENSG00000042980	protein_coding	115.936	-0.981013	0.981013	0.176359	-5.5626	2.65787e-08	2.54021e-07
BARX2	ENSG00000043039	protein_coding	6.76267	-1.35493	1.35493	0.261179	-5.18775	2.1285e-07	1.66971e-06
DCUN1D1	ENSG00000043093	protein_coding	1380.58	0.22677	0.22677	0.0553129	4.09977	4.13566e-05	0.000192856
JADE2	ENSG00000043143	protein_coding	942.628	-0.293081	0.293081	0.0708848	-4.13461	3.55556e-05	0.00016839
ZIC2	ENSG00000043355	protein_coding	282.983	-0.980318	0.980318	0.202714	-4.83595	1.32509e-06	8.74617e-06
LCP2	ENSG00000043462	protein_coding	564.945	-0.0839933		0.109998	-0.763589	0.445112	0.568044
TRIT1	ENSG00000043514	protein_coding	494.044	-0.139863	0.139863	0.0511164	-2.73618	0.00621578	0.0162681
ADRB1	ENSG00000043591	protein_coding	25.5766	0.0707804		0.208713	0.339127	0.734514	0.816198
GUCA2B	ENSG00000044012	protein_coding	129.939	-0.0403611		0.242423	-0.166491	0.867771	0.91275
CUL7	ENSG00000044090	protein_coding	1891.67	-0.146176		0.0659818	-2.21539	0.0267332	0.0575943
CTNNA1	ENSG00000044115	protein_coding	11947.9	0.0171763		0.0461376	0.372284	0.709682	0.796275
PHKA2	ENSG00000044446	protein_coding	3157.84	-0.180764	0.180764	0.0651635	-2.774	0.00553709	0.0147168
CNTLN	ENSG00000044459	protein_coding	646.356	0.0594131		0.087183	0.681475	0.495571	0.614992
EPHA3	ENSG00000044524	protein_coding	242.631	0.274823		0.186931	1.47018	0.141513	0.232065
HSPA5	ENSG00000044574	protein_coding	44025.3	0.125361		0.0675598	1.85555	0.0635178	0.119427
DSG2	ENSG00000046604	protein_coding	1791.84	-1.03226	1.03226	0.149096	-6.92346	4.40757e-12	8.93226e-11
GEMIN8	ENSG00000046647	protein_coding	470.457	-0.0189437		0.0542306	-0.349317	0.726852	0.809966
OFD1	ENSG00000046651	protein_coding	762.689	-0.321298	0.321298	0.0564215	-5.6946	1.23665e-08	1.26461e-07
GPM6B	ENSG00000046653	protein_coding	27.0043	-0.518379	0.518379	0.115199	-4.49985	6.80004e-06	3.81395e-05
MAGEC2	ENSG00000046774	protein_coding	427.253	-0.276062		0.435715	-0.633585	0.526351	0.643205
PREX2	ENSG00000046889	protein_coding	194.124	-0.0658299		0.147324	-0.446839	0.654991	0.752892
WDR37	ENSG00000047056	protein_coding	578.865	0.0445647		0.052311	0.851918	0.394259	0.518382
YTHDC2	ENSG00000047188	protein_coding	1090.38	0.217201	0.217201	0.0600273	3.61838	0.000296454	0.00111405
CTPS2	ENSG00000047230	protein_coding	833.184	-0.0456669		0.0602802	-0.757576	0.448705	0.571531
ATP6V1H	ENSG00000047249	protein_coding	1701.94	0.174272	0.174272	0.0689092	2.529	0.0114388	0.0277559
POLR2B	ENSG00000047315	protein_coding	2043.64	-0.129475		0.0614972	-2.10539	0.0352574	0.0729387
FAM214A	ENSG00000047346	protein_coding	1219.8	0.451259	0.451259	0.0715907	6.30331	2.9135e-10	4.17625e-09
ARAP2	ENSG00000047365	protein_coding	400.761	-0.197567		0.101678	-1.94306	0.0520088	0.101083
TPR	ENSG00000047410	protein_coding	4020.41	-0.126789		0.0616838	-2.05546	0.0398344	0.0808703
CP	ENSG00000047457	protein_coding	35203.1	0.710448	0.710448	0.140026	5.07367	3.90209e-07	2.88982e-06
KIAA0556	ENSG00000047578	protein_coding	577.829	-0.00274621		0.070624	-0.038885	0.968982	0.979665
DTNBP1	ENSG00000047579	protein_coding	530.658	-0.482101	0.482101	0.0771751	-6.24685	4.18823e-10	5.79075e-09
XK	ENSG00000047597	protein_coding	193.225	0.0503466		0.194547	0.258788	0.795799	0.862686
ANO2	ENSG00000047617	protein_coding	57.2485	1.08613	1.08613	0.203137	5.34679	8.95292e-08	7.58259e-07
C12orf4	ENSG00000047621	protein_coding	394.143	-0.228931	0.228931	0.0445716	-5.13625	2.80275e-07	2.14675e-06
SCML1	ENSG00000047634	protein_coding	1288.65	0.00512757		0.08435	0.0607892	0.951527	0.968505
WWC3	ENSG00000047644	protein_coding	878.584	-0.0896856		0.0783624	-1.1445	0.252417	0.367797
ARHGAP6	ENSG00000047648	protein_coding	81.0019	0.416379	0.416379	0.108756	3.82855	0.000128899	0.000532689
FAM184B	ENSG00000047662	protein_coding	9.81537	-0.247831	0.247831	0.0987293	-2.51021	0.0120659	0.0290356
MAP4	ENSG00000047849	protein_coding	7750.8	-0.15171	0.15171	0.0481938	-3.1479	0.00164445	0.00510021
GOPC	ENSG00000047932	protein_coding	1006.76	0.0218606		0.0555152	0.393776	0.693746	0.784007
ROS1	ENSG00000047936	protein_coding	24.6448	0.99154	0.99154	0.278368	3.56197	0.000368077	0.00134839
USP28	ENSG00000048028	protein_coding	644.297	-0.0282095		0.0568667	-0.496064	0.619849	0.724606
HDAC9	ENSG00000048052	protein_coding	86.5999	-0.616504	0.616504	0.138945	-4.43702	9.12113e-06	4.94856e-05
TSPAN17	ENSG00000048140	protein_coding	1826.06	-0.0373405		0.0609202	-0.61294	0.539916	0.655892
NOP16	ENSG00000048162	protein_coding	1070.41	-1.43703e-05		0.0860339	-0.000167031	0.999867	0.999901
CC2D2A	ENSG00000048342	protein_coding	183.406	-0.532177	0.532177	0.0885045	-6.01299	1.82133e-09	2.20854e-08
RRM2B	ENSG00000048392	protein_coding	1516.62	0.122085		0.0722314	1.69019	0.0909909	0.161028
ZNF800	ENSG00000048405	protein_coding	568.998	0.198075	0.198075	0.0529613	3.73998	0.000184031	0.000729858
TNFRSF17	ENSG00000048462	protein_coding	14.5338	-0.952986	0.952986	0.27136	-3.51189	0.000444929	0.00159738
SNX29	ENSG00000048471	protein_coding	540.534	-0.0946361		0.0814476	-1.16193	0.245266	0.359318
LMO3	ENSG00000048540	protein_coding	20.7815	-0.773886	0.773886	0.148536	-5.21011	1.88733e-07	1.4962e-06
MRPS10	ENSG00000048544	protein_coding	2028.17	0.0134281		0.0489257	0.274458	0.783733	0.853666
GUCA1A	ENSG00000048545	protein_coding	0.590557	-0.166883		0.283128	-0.589426	0.555576	0.669527
RSF1	ENSG00000048649	protein_coding	959.526	0.0023796		0.052042	0.0457247	0.96353	0.976252
VPS13D	ENSG00000048707	protein_coding	1776.64	0.302289	0.302289	0.058968	5.12632	2.95454e-07	2.24612e-06
CELF2	ENSG00000048740	protein_coding	314.456	-0.376322	0.376322	0.133054	-2.82835	0.00467891	0.0127292
FAM120A	ENSG00000048828	protein_coding	6569.41	0.149522	0.149522	0.0410453	3.64286	0.00026963	0.00102427
R3HDM1	ENSG00000048991	protein_coding	861.759	-0.281935	0.281935	0.0482187	-5.847	5.00505e-09	5.56671e-08
COL9A2	ENSG00000049089	protein_coding	209.104	-1.5554	1.5554	0.178999	-8.68941	3.64343e-18	2.13831e-16
KITLG	ENSG00000049130	protein_coding	364.193	-0.355341	0.355341	0.122393	-2.90327	0.00369283	0.0103465
ERCC8	ENSG00000049167	protein_coding	209.296	-0.0915138		0.047685	-1.91913	0.0549679	0.105736
ADAMTS6	ENSG00000049192	protein_coding	39.8056	-0.738764	0.738764	0.149378	-4.94562	7.59036e-07	5.26417e-06
H6PD	ENSG00000049239	protein_coding	10352.5	0.694788	0.694788	0.0877796	7.91514	2.4698e-15	9.22553e-14
VAMP3	ENSG00000049245	protein_coding	2328.1	0.102357		0.0591315	1.731	0.083452	0.150076
PER3	ENSG00000049246	protein_coding	935.486	0.177168		0.108574	1.63177	0.102729	0.178309
UTS2	ENSG00000049247	protein_coding	16.1924	-1.30075	1.30075	0.249806	-5.20705	1.91871e-07	1.51868e-06
TNFRSF9	ENSG00000049249	protein_coding	84.6919	-0.414407		0.193353	-2.14326	0.0320922	0.0673786
EPN3	ENSG00000049283	protein_coding	20.6365	-1.8951	1.8951	0.204702	-9.25786	2.08572e-20	1.84353e-18
LTBP1	ENSG00000049323	protein_coding	1060.27	-0.20825		0.138344	-1.50531	0.132245	0.219457
RCN1	ENSG00000049449	protein_coding	4206.33	-0.0658325		0.103841	-0.633973	0.526099	0.642982
ELN	ENSG00000049540	protein_coding	1370.99	0.479267	0.479267	0.187004	2.56287	0.0103812	0.025495
RFC2	ENSG00000049541	protein_coding	1278.12	-0.342493	0.342493	0.063397	-5.40234	6.57759e-08	5.75006e-07
ARID1B	ENSG00000049618	protein_coding	1380.5	-0.0617721		0.0604702	-1.02153	0.307003	0.428263
CLPTM1L	ENSG00000049656	protein_coding	6457.47	0.0794651		0.0623417	1.27467	0.202426	0.309022
NEDD4L	ENSG00000049759	protein_coding	2848.57	-0.104404		0.0851511	-1.2261	0.220162	0.330149
FOXP3	ENSG00000049768	protein_coding	262.042	0.36336		0.181214	2.00514	0.0449482	0.0895375
PPP1R3F	ENSG00000049769	protein_coding	263.898	0.141933		0.110172	1.28828	0.19765	0.303397
HEXB	ENSG00000049860	protein_coding	7551.17	0.0569435		0.0657938	0.865485	0.386773	0.510736
PTCD2	ENSG00000049883	protein_coding	372.61	0.14582	0.14582	0.0540183	2.69947	0.0069451	0.0179164
NEXMIF	ENSG00000050030	protein_coding	4.60532	-0.595926		0.278919	-2.13655	0.0326342	0.0683212
JKAMP	ENSG00000050130	protein_coding	1156.12	0.196274	0.196274	0.0483122	4.06262	4.85256e-05	0.000222191
DKK3	ENSG00000050165	protein_coding	1501.85	-0.368432		0.174763	-2.10818	0.0350155	0.072508
ARHGEF5	ENSG00000050327	protein_coding	533.61	-0.0584579		0.101007	-0.578752	0.562757	0.675927
NFE2L3	ENSG00000050344	protein_coding	372.525	-1.00156	1.00156	0.118892	-8.42413	3.6344e-17	1.83627e-15
MCUR1	ENSG00000050393	protein_coding	1789.61	0.259288	0.259288	0.0712666	3.63828	0.000274467	0.00104059
LIMA1	ENSG00000050405	protein_coding	1222.82	-0.0889963		0.0828549	-1.07412	0.282768	0.401961
LETMD1	ENSG00000050426	protein_coding	2091.16	-0.0942488		0.0510805	-1.8451	0.0650228	0.121857
SLC4A8	ENSG00000050438	protein_coding	20.4883	-0.418844	0.418844	0.132339	-3.16493	0.00155122	0.00484505
LAMC3	ENSG00000050555	protein_coding	846.027	0.720953	0.720953	0.165106	4.3666	1.26193e-05	6.63164e-05
PTGER3	ENSG00000050628	protein_coding	51.9755	0.20365		0.163458	1.24588	0.212807	0.321391
TNIP3	ENSG00000050730	protein_coding	7.74489	-0.804574	0.804574	0.206387	-3.89837	9.68431e-05	0.000412962
MAPK9	ENSG00000050748	protein_coding	1523.45	-0.0968894		0.0495788	-1.95425	0.0506716	0.0989451
COL23A1	ENSG00000050767	protein_coding	62.8282	0.973258	0.973258	0.167132	5.82331	5.76942e-09	6.32859e-08
BCAR1	ENSG00000050820	protein_coding	2594.34	-0.159801	0.159801	0.0680068	-2.34978	0.0187847	0.0425992
FAM160A2	ENSG00000051009	protein_coding	1574.86	0.147814	0.147814	0.0552618	2.6748	0.00747735	0.0191107
HERPUD1	ENSG00000051108	protein_coding	5786.54	0.425015	0.425015	0.070338	6.04246	1.51784e-09	1.8746e-08
HOMER3	ENSG00000051128	protein_coding	603.539	-1.00173	1.00173	0.118434	-8.45813	2.71691e-17	1.40761e-15
RAD51	ENSG00000051180	protein_coding	160.928	-1.11554	1.11554	0.105722	-10.5516	4.995e-26	1.22967e-23
POLQ	ENSG00000051341	protein_coding	138.995	-0.992988	0.992988	0.124904	-7.95003	1.86471e-15	7.11013e-14
PIK3CB	ENSG00000051382	protein_coding	1236.24	-0.00981028		0.0532142	-0.184355	0.853735	0.903255
CYBA	ENSG00000051523	protein_coding	3158.39	-0.831376	0.831376	0.165302	-5.02944	4.91904e-07	3.55748e-06
THOC3	ENSG00000051596	protein_coding	373.577	-0.197688	0.197688	0.061298	-3.22503	0.00125959	0.00402625
HEBP2	ENSG00000051620	protein_coding	2909.94	-0.0302262		0.0796443	-0.379514	0.704306	0.792595
MPHOSPH9	ENSG00000051825	protein_coding	515.268	-0.0105403		0.0734568	-0.143489	0.885904	0.924543
PLEKHA5	ENSG00000052126	protein_coding	1061.98	0.0850819		0.0741162	1.14795	0.250988	0.366078
PRSS8	ENSG00000052344	protein_coding	985.587	-0.539537		0.274439	-1.96596	0.0493028	0.0967617
SIKE1	ENSG00000052723	protein_coding	1025.77	-0.00590789		0.0491076	-0.120305	0.904242	0.937078
RRP12	ENSG00000052749	protein_coding	1547.67	-0.371083	0.371083	0.0758979	-4.88924	1.01224e-06	6.84804e-06
FNIP2	ENSG00000052795	protein_coding	1972.31	0.411746	0.411746	0.118147	3.48504	0.000492057	0.00174759
MSMO1	ENSG00000052802	protein_coding	12462.1	0.584867	0.584867	0.10751	5.44012	5.32434e-08	4.75651e-07
TTC17	ENSG00000052841	protein_coding	2993.68	0.0547564		0.0564717	0.969625	0.332233	0.455462
ALX4	ENSG00000052850	protein_coding	1.90293	-1.39463	1.39463	0.244608	-5.7015	1.18761e-08	1.2199e-07
FSTL4	ENSG00000053108	protein_coding	111.664	-0.0299067		0.214372	-0.139508	0.889049	0.926586
FOXN3	ENSG00000053254	protein_coding	2595.11	0.307764	0.307764	0.0726236	4.2378	2.25719e-05	0.000112571
METTL24	ENSG00000053328	protein_coding	21.1348	-0.790151	0.790151	0.201729	-3.9169	8.96959e-05	0.000386393
AKR7A2	ENSG00000053371	protein_coding	2468.11	0.162525		0.0719938	2.25748	0.0239781	0.0524442
MRTO4	ENSG00000053372	protein_coding	1563.23	-0.357271	0.357271	0.0655848	-5.44746	5.1094e-08	4.58571e-07
NNAT	ENSG00000053438	protein_coding	11.2162	0.142166		0.162462	0.875076	0.381533	0.505709
USE1	ENSG00000053501	protein_coding	1406.51	-0.0784409		0.0844315	-0.929048	0.352864	0.476878
MCF2L2	ENSG00000053524	protein_coding	50.3463	-0.192033		0.209808	-0.91528	0.360045	0.484209
NRIP2	ENSG00000053702	protein_coding	143.182	0.235761	0.235761	0.0951467	2.47787	0.0132169	0.0314301
LAMA3	ENSG00000053747	protein_coding	1434.14	0.233993		0.184004	1.27168	0.203488	0.310334
AP5M1	ENSG00000053770	protein_coding	1100.31	0.305324	0.305324	0.0615429	4.96117	7.00705e-07	4.89572e-06
ANAPC4	ENSG00000053900	protein_coding	770.766	-0.258618	0.258618	0.0480038	-5.38745	7.14654e-08	6.18552e-07
KCNQ1	ENSG00000053918	protein_coding	357.081	-0.70682	0.70682	0.150355	-4.70102	2.58866e-06	1.60315e-05
TRAPPC3	ENSG00000054116	protein_coding	2006.1	-0.0618705		0.0479039	-1.29155	0.196512	0.302005
THRAP3	ENSG00000054118	protein_coding	4097.28	0.0578222		0.0366595	1.57728	0.114731	0.195134
PHPT1	ENSG00000054148	protein_coding	3885.62	-0.358987	0.358987	0.0975683	-3.67934	0.000233834	0.000902491
ENTPD2	ENSG00000054179	protein_coding	229.826	-1.33584	1.33584	0.145408	-9.18685	4.04511e-20	3.37224e-18
LY75	ENSG00000054219	protein_coding	98.717	-0.393296	0.393296	0.125028	-3.14566	0.0016571	0.00513293
ARID4B	ENSG00000054267	protein_coding	1386.05	0.166176	0.166176	0.0632758	2.62622	0.00863397	0.0216786
OPN3	ENSG00000054277	protein_coding	512.258	0.53179	0.53179	0.115569	4.6015	4.19455e-06	2.47125e-05
SDCCAG8	ENSG00000054282	protein_coding	617.128	0.0277522		0.0531908	0.521749	0.601845	0.710123
PTPRN	ENSG00000054356	protein_coding	5.31262	-0.993022	0.993022	0.212254	-4.67846	2.89042e-06	1.76971e-05
HHAT	ENSG00000054392	protein_coding	458.233	0.388099	0.388099	0.104717	3.70618	0.000210413	0.00082178
KIF1B	ENSG00000054523	protein_coding	2009.91	0.219841	0.219841	0.0676244	3.25091	0.00115034	0.00371311
FOXC1	ENSG00000054598	protein_coding	203.984	0.0701321		0.162613	0.431283	0.666263	0.761907
TBC1D22A	ENSG00000054611	protein_coding	1657.91	-0.250243	0.250243	0.0573845	-4.36081	1.29582e-05	6.7961e-05
SYNE2	ENSG00000054654	protein_coding	2288.02	0.124851		0.0923416	1.35206	0.176356	0.277122
PLEKHH1	ENSG00000054690	protein_coding	207.609	-0.622608	0.622608	0.10329	-6.02775	1.6626e-09	2.03762e-08
ATP9A	ENSG00000054793	protein_coding	2308.95	-0.298543	0.298543	0.0979123	-3.04908	0.0022954	0.00683477
SPO11	ENSG00000054796	protein_coding	0.0886524	0.298454		1.43396	0.208133	0.835125
CBLN4	ENSG00000054803	protein_coding	84.0315	1.41687	1.41687	0.297535	4.76202	1.91668e-06	1.22288e-05
CHRDL2	ENSG00000054938	protein_coding	378.951	0.346621		0.17619	1.96731	0.0491472	0.0965183
FAM168A	ENSG00000054965	protein_coding	1938.97	-0.119489		0.0559117	-2.1371	0.0325898	0.0682455
RELT	ENSG00000054967	protein_coding	144.598	-0.620292	0.620292	0.0933988	-6.64133	3.10875e-11	5.40948e-10
GALC	ENSG00000054983	protein_coding	553.92	0.106584		0.119821	0.889529	0.373719	0.498179
NOP58	ENSG00000055044	protein_coding	2616.19	-0.24198	0.24198	0.0534061	-4.53094	5.87231e-06	3.34113e-05
SZRD1	ENSG00000055070	protein_coding	3631.19	-0.109034		0.0486485	-2.24126	0.0250096	0.0543984
KCNH2	ENSG00000055118	protein_coding	78.6696	-0.937507	0.937507	0.26759	-3.50353	0.000459142	0.00164294
CUL1	ENSG00000055130	protein_coding	3249.85	0.173252	0.173252	0.0499005	3.47195	0.000516697	0.00182433
FAM114A2	ENSG00000055147	protein_coding	799.675	0.34361	0.34361	0.0450173	7.63284	2.29641e-14	7.06075e-13
CYFIP2	ENSG00000055163	protein_coding	2351.42	0.3321		0.154612	2.14796	0.0317173	0.0666758
TAB2	ENSG00000055208	protein_coding	2284.18	0.252169	0.252169	0.07294	3.4572	0.000545811	0.00191624
GINM1	ENSG00000055211	protein_coding	1434.11	0.120807		0.0540024	2.23706	0.0252825	0.0549028
EIF2AK2	ENSG00000055332	protein_coding	1693.41	-0.00549232		0.0577802	-0.0950554	0.924271	0.950535
USP36	ENSG00000055483	protein_coding	1767.87	-0.245975	0.245975	0.0534716	-4.60011	4.22273e-06	2.48571e-05
KMT2C	ENSG00000055609	protein_coding	1744.9	0.18141	0.18141	0.0708021	2.56222	0.0104007	0.0255377
MCOLN3	ENSG00000055732	protein_coding	105.518	-2.33567	2.33567	0.275299	-8.48411	2.17384e-17	1.14239e-15
CCDC85A	ENSG00000055813	protein_coding	8.74819	0.299883		0.171886	1.74466	0.0810434	0.146419
PUM2	ENSG00000055917	protein_coding	4160.77	-0.0164514		0.0420642	-0.391102	0.695722	0.785735
MRPL43	ENSG00000055950	protein_coding	2738.8	-0.0640856		0.0558305	-1.14786	0.251026	0.366119
ITIH4	ENSG00000055955	protein_coding	2195.1	0.311774	0.311774	0.132191	2.35851	0.0183483	0.0417255
ITIH1	ENSG00000055957	protein_coding	77093.2	0.770217	0.770217	0.129975	5.92591	3.10579e-09	3.58589e-08
HPF1	ENSG00000056050	protein_coding	630.857	0.0620982		0.0559096	1.11069	0.266702	0.383944
ZFR	ENSG00000056097	protein_coding	2556.56	-0.096244		0.0474141	-2.02986	0.0423709	0.085218
ZNF280C	ENSG00000056277	protein_coding	110.328	-0.00794853		0.0763674	-0.104083	0.917104	0.945904
NPFFR2	ENSG00000056291	protein_coding	66.3327	-1.06899	1.06899	0.369987	-2.88925	0.00386158	0.0107544
PHF21B	ENSG00000056487	protein_coding	1.39163	-1.3702	1.3702	0.335305	-4.08642	4.38089e-05	0.000202924
TRAF1	ENSG00000056558	protein_coding	450.065	-0.041854		0.0781441	-0.5356	0.592235	0.70174
RC3H2	ENSG00000056586	protein_coding	1338.69	-0.0258004		0.0501958	-0.513996	0.607255	0.714254
IL17RB	ENSG00000056736	protein_coding	2814.21	-0.443601	0.443601	0.117297	-3.78187	0.000155655	0.000628739
TRAF3IP2	ENSG00000056972	protein_coding	541.654	0.144524		0.0881362	1.63978	0.101051	0.175887
GYG2	ENSG00000056998	protein_coding	1149.33	-0.0844112		0.126505	-0.667256	0.504608	0.62328
DCBLD2	ENSG00000057019	protein_coding	1046.66	-0.23795	0.23795	0.067485	-3.52596	0.00042195	0.00152428
SERPINB3	ENSG00000057149	protein_coding	3.72155	-1.95353	1.95353	0.567683	-3.44124	0.000579049	0.00201902
SOAT1	ENSG00000057252	protein_coding	1598.88	-0.188743	0.188743	0.066068	-2.8568	0.0042793	0.0117589
PKP2	ENSG00000057294	protein_coding	1176.7	0.416175	0.416175	0.108302	3.84272	0.00012168	0.000506163
MSH4	ENSG00000057468	protein_coding	6.84712	0.00489509		0.196086	0.0249639	0.980084	0.98709
F7	ENSG00000057593	protein_coding	7955.42	0.409734	0.409734	0.12216	3.35409	0.000796269	0.00267693
GDI2	ENSG00000057608	protein_coding	9869.53	0.0180831		0.0442179	0.408954	0.682573	0.774579
PRDM1	ENSG00000057657	protein_coding	224.55	0.0440451		0.110907	0.397135	0.691268	0.78176
ATG5	ENSG00000057663	protein_coding	1063.6	0.0480496		0.0482293	0.996273	0.319117	0.441635
TMCC3	ENSG00000057704	protein_coding	443.44	0.0167588		0.0942145	0.177879	0.858818	0.906645
PITHD1	ENSG00000057757	protein_coding	1522.2	0.0609086		0.056918	1.07011	0.284569	0.404068
MTA3	ENSG00000057935	protein_coding	933.49	-0.432437	0.432437	0.0556624	-7.76893	7.9154e-15	2.70088e-13
USP13	ENSG00000058056	protein_coding	802.705	-0.0569962		0.070603	-0.807276	0.419507	0.54334
ATP11B	ENSG00000058063	protein_coding	1252.73	-0.00415043		0.0763501	-0.0543605	0.956648	0.971782
LAMC2	ENSG00000058085	protein_coding	270.702	-1.95004	1.95004	0.244349	-7.98056	1.45666e-15	5.66616e-14
CDK14	ENSG00000058091	protein_coding	1190.22	-0.0492849		0.0919055	-0.536256	0.591782	0.70143
SEC61A1	ENSG00000058262	protein_coding	18478.1	-0.11584		0.05356	-2.16281	0.030556	0.064612
PPP1R12A	ENSG00000058272	protein_coding	1038.45	-0.163453	0.163453	0.0582559	-2.80578	0.00501946	0.0135173
RASGRF1	ENSG00000058335	protein_coding	47.7207	0.830675	0.830675	0.206216	4.02818	5.62109e-05	0.000253301
CAMK2B	ENSG00000058404	protein_coding	194.888	0.709413	0.709413	0.236743	2.99655	0.00273051	0.00794398
CROCC	ENSG00000058453	protein_coding	587.953	-0.327269	0.327269	0.0753684	-4.34226	1.41027e-05	7.33967e-05
POLR3E	ENSG00000058600	protein_coding	1271.24	0.097988		0.0447882	2.18781	0.0286837	0.0611749
ATP2B4	ENSG00000058668	protein_coding	3028.33	0.358639	0.358639	0.104768	3.42318	0.000618937	0.00214323
ZC3H11A	ENSG00000058673	protein_coding	3972.9	0.0880507		0.0575921	1.52887	0.126297	0.211249
RIOK2	ENSG00000058729	protein_coding	790.931	0.119655	0.119655	0.0448016	2.67077	0.00756766	0.0193133
YIPF1	ENSG00000058799	protein_coding	1840.86	0.0818408		0.0534043	1.53248	0.125405	0.210083
NDC1	ENSG00000058804	protein_coding	945.539	-0.450831	0.450831	0.0570464	-7.90288	2.72526e-15	1.01077e-13
DGKG	ENSG00000058866	protein_coding	107.748	-0.330651		0.147269	-2.24522	0.024754	0.0539321
FLYWCH1	ENSG00000059122	protein_coding	1113.58	0.0670493		0.0599301	1.11879	0.263229	0.380034
UNKL	ENSG00000059145	protein_coding	407.355	0.306455	0.306455	0.0861485	3.55729	0.000374694	0.00137044
TBXAS1	ENSG00000059377	protein_coding	329.224	-0.107379		0.10804	-0.993883	0.32028	0.442927
PARP12	ENSG00000059378	protein_coding	2157.29	-0.037441		0.0746938	-0.501259	0.616189	0.721569
ALDH18A1	ENSG00000059573	protein_coding	2766.67	-0.290716	0.290716	0.0736154	-3.94912	7.84381e-05	0.000342319
TARBP1	ENSG00000059588	protein_coding	1503.74	-0.264781	0.264781	0.0834361	-3.17346	0.00150634	0.00471975
GATB	ENSG00000059691	protein_coding	1161.07	0.388929	0.388929	0.0680121	5.71852	1.07453e-08	1.11531e-07
MXD1	ENSG00000059728	protein_coding	512.831	-0.471077	0.471077	0.0867348	-5.43123	5.59657e-08	4.96704e-07
CDK17	ENSG00000059758	protein_coding	732.242	0.000498565		0.0584166	0.00853464	0.99319	0.995307
DNAJC25	ENSG00000059769	protein_coding	923.853	0.433107	0.433107	0.0832878	5.20013	1.99151e-07	1.57267e-06
SLC2A3	ENSG00000059804	protein_coding	648.211	-0.225246		0.136106	-1.65493	0.0979385	0.171381
PSD	ENSG00000059915	protein_coding	138.261	0.0971871		0.0876652	1.10862	0.267596	0.38498
CTDP1	ENSG00000060069	protein_coding	986.203	-0.139288	0.139288	0.0453236	-3.07319	0.00211784	0.00636601
YBX3	ENSG00000060138	protein_coding	1531.89	-0.70916	0.70916	0.133843	-5.29843	1.16802e-07	9.66261e-07
STYK1	ENSG00000060140	protein_coding	6.49771	-0.843564	0.843564	0.218039	-3.86886	0.000109344	0.000460433
WNK1	ENSG00000060237	protein_coding	5048.08	-0.159522	0.159522	0.0629876	-2.5326	0.011322	0.0275053
RPS17P5	ENSG00000060303	processed_pseudogene	1.01297	-0.652119		0.212439	-3.06968	0.00214287	0.00643283
CCAR1	ENSG00000060339	protein_coding	1782.08	-0.209852	0.209852	0.0481276	-4.36031	1.29877e-05	6.80863e-05
OGFR	ENSG00000060491	protein_coding	3691.46	-0.125799		0.0638125	-1.97139	0.0486791	0.0957579
GNA15	ENSG00000060558	protein_coding	130.087	-0.326498	0.326498	0.118531	-2.75455	0.00587738	0.0154854
CREB3L3	ENSG00000060566	protein_coding	12398.6	0.766529	0.766529	0.135074	5.67488	1.38784e-08	1.40979e-07
PIGV	ENSG00000060642	protein_coding	963.076	0.438924	0.438924	0.0738649	5.94226	2.81124e-09	3.26947e-08
PTPRU	ENSG00000060656	protein_coding	1142.76	0.409209	0.409209	0.133121	3.07397	0.0021123	0.00635146
SNRNP40	ENSG00000060688	protein_coding	866.179	-0.247615	0.247615	0.0522454	-4.73947	2.1428e-06	1.35075e-05
RIMBP2	ENSG00000060709	protein_coding	8.38265	0.171763		0.398371	0.431165	0.666348	0.761965
COL11A1	ENSG00000060718	protein_coding	69.4551	-0.385852		0.2858	-1.35008	0.176992	0.277807
QSER1	ENSG00000060749	protein_coding	835.031	-0.402481	0.402481	0.0580867	-6.92898	4.23899e-12	8.61443e-11
MPC1	ENSG00000060762	protein_coding	3584.2	0.488222	0.488222	0.0965586	5.05622	4.27648e-07	3.14045e-06
ACAA1	ENSG00000060971	protein_coding	9236.81	0.469535	0.469535	0.0998004	4.70474	2.54189e-06	1.57712e-05
BCAT1	ENSG00000060982	protein_coding	289.669	-0.675268	0.675268	0.126363	-5.34388	9.09761e-08	7.69447e-07
HDAC7	ENSG00000061273	protein_coding	1396.79	-0.510855	0.510855	0.083675	-6.10523	1.02653e-09	1.31016e-08
LZTS1	ENSG00000061337	protein_coding	247.875	0.179365		0.116896	1.5344	0.124931	0.209472
PRDM6	ENSG00000061455	protein_coding	31.2327	0.143213		0.150386	0.952304	0.340943	0.464686
WNT8A	ENSG00000061492	protein_coding	0.191618	-0.288389		0.836887	-0.344597	0.730397
SPAG4	ENSG00000061656	protein_coding	312.741	-0.435606	0.435606	0.136282	-3.19635	0.00139177	0.0043991
NCKAP1	ENSG00000061676	protein_coding	3738.63	-0.144084	0.144084	0.0593211	-2.42888	0.0151454	0.0353275
MRPS35	ENSG00000061794	protein_coding	3265.67	0.0232824		0.0485434	0.47962	0.631498	0.734222
GUCY1B1	ENSG00000061918	protein_coding	333.044	0.0123007		0.113931	0.107966	0.914023	0.943606
SFSWAP	ENSG00000061936	protein_coding	1306.15	-0.323922	0.323922	0.0425156	-7.61891	2.55824e-14	7.82643e-13
TNK2	ENSG00000061938	protein_coding	1528.93	0.148395		0.0731455	2.02877	0.042482	0.0854087
MON2	ENSG00000061987	protein_coding	1387.4	0.0319289		0.0555007	0.575289	0.565096	0.678038
CDH3	ENSG00000062038	protein_coding	22.1315	-0.875005	0.875005	0.207355	-4.21985	2.44463e-05	0.000120851
ARSF	ENSG00000062096	protein_coding	126.814	0.988861	0.988861	0.3273	3.02127	0.00251717	0.00740852
GPBP1	ENSG00000062194	protein_coding	2899.86	-0.0291058		0.0369678	-0.787328	0.43109	0.554385
DGAT2	ENSG00000062282	protein_coding	7794.6	0.304963	0.304963	0.133091	2.29138	0.0219416	0.0486102
ZNF112	ENSG00000062370	protein_coding	80.3813	-0.528984	0.528984	0.0988882	-5.34932	8.82874e-08	7.49299e-07
CS	ENSG00000062485	protein_coding	4028.73	-0.339256	0.339256	0.0613247	-5.53213	3.16373e-08	2.9718e-07
LTK	ENSG00000062524	protein_coding	62.2137	-0.251328		0.176013	-1.4279	0.153322	0.247699
MRPS24	ENSG00000062582	protein_coding	566.472	0.087554		0.0750064	1.16729	0.243094	0.356777
ELMO2	ENSG00000062598	protein_coding	938.931	-0.181153	0.181153	0.0490594	-3.69252	0.000222047	0.00086147
WAPL	ENSG00000062650	protein_coding	1815.22	-0.0869135		0.045451	-1.91225	0.0558445	0.107152
VMP1	ENSG00000062716	protein_coding	6801.99	-0.282785	0.282785	0.0592652	-4.77151	1.82846e-06	1.17275e-05
APPBP2	ENSG00000062725	protein_coding	1058.69	-0.0617881		0.0551365	-1.12064	0.262442	0.379121
POLD1	ENSG00000062822	protein_coding	1036.28	-0.654192	0.654192	0.0683394	-9.57269	1.04159e-21	1.20906e-19
SEZ6	ENSG00000063015	protein_coding	132.603	-1.50485	1.50485	0.306479	-4.91013	9.10167e-07	6.21594e-06
EIF4B	ENSG00000063046	protein_coding	10630.6	-0.147161	0.147161	0.0589266	-2.49737	0.0125119	0.0299345
SLC6A16	ENSG00000063127	protein_coding	183.391	0.312001	0.312001	0.120505	2.58912	0.00962215	0.0238512
BICRA	ENSG00000063169	protein_coding	578.796	-0.0973388		0.0504799	-1.92827	0.0538218	0.104017
SPHK2	ENSG00000063176	protein_coding	904.661	-0.20459	0.20459	0.0843048	-2.42679	0.0152331	0.0354952
RPL18	ENSG00000063177	protein_coding	27764.2	-0.569637	0.569637	0.0910934	-6.25333	4.01803e-10	5.58489e-09
CA11	ENSG00000063180	protein_coding	158.402	-0.996602	0.996602	0.126686	-7.8667	3.6411e-15	1.32106e-13
ISOC2	ENSG00000063241	protein_coding	6798.58	0.112103		0.094707	1.18368	0.236541	0.349129
U2AF2	ENSG00000063244	protein_coding	4783.41	-0.242549	0.242549	0.0368881	-6.57526	4.85695e-11	8.15741e-10
EPN1	ENSG00000063245	protein_coding	9187.12	-0.00848235		0.0598397	-0.141751	0.887276	0.92542
MED29	ENSG00000063322	protein_coding	2900.67	-0.0900483		0.0454621	-1.98073	0.0476213	0.0939962
AHRR	ENSG00000063438	protein_coding	28.9341	-0.262842		0.121568	-2.16209	0.0306113	0.0647102
GSC2	ENSG00000063515	protein_coding	0.175886	0.265665		0.795671	0.333888	0.738464
ZNF275	ENSG00000063587	protein_coding	1322.75	0.329896	0.329896	0.0827673	3.98583	6.72454e-05	0.000297794
MTMR1	ENSG00000063601	protein_coding	890.644	-0.0200549		0.0608611	-0.329519	0.741764	0.821343
GPC1	ENSG00000063660	protein_coding	2734.42	0.140496		0.1343	1.04613	0.2955	0.415727
ADCK1	ENSG00000063761	protein_coding	414.82	0.189424	0.189424	0.0604593	3.13308	0.00172985	0.00532992
HAGH	ENSG00000063854	protein_coding	8209.8	0.687679	0.687679	0.0988669	6.9556	3.51062e-12	7.25074e-11
RNF4	ENSG00000063978	protein_coding	1723.2	-0.053962		0.048958	-1.10221	0.27037	0.387889
CASP8	ENSG00000064012	protein_coding	939.195	-0.114343		0.0593039	-1.92808	0.0538447	0.104028
LIMCH1	ENSG00000064042	protein_coding	632.569	-0.649248	0.649248	0.145181	-4.47199	7.74946e-06	4.28699e-05
INTS13	ENSG00000064102	protein_coding	733.581	-0.227638	0.227638	0.0574059	-3.96541	7.32709e-05	0.00032172
TM7SF3	ENSG00000064115	protein_coding	3386.6	0.344713	0.344713	0.0804032	4.2873	1.80856e-05	9.19979e-05
DLX3	ENSG00000064195	protein_coding	6.4755	-1.36895	1.36895	0.349232	-3.91988	8.85933e-05	0.000382182
SPA17	ENSG00000064199	protein_coding	147.769	-0.196827		0.0983489	-2.00131	0.0453589	0.0902331
TSPAN32	ENSG00000064201	protein_coding	38.4837	-0.0929644		0.127448	-0.729429	0.465739	0.587414
CCN5	ENSG00000064205	protein_coding	77.4552	0.826921	0.826921	0.229069	3.60992	0.000306291	0.00114644
DMRT3	ENSG00000064218	protein_coding	0.678715	-1.59428	1.59428	0.436234	-3.65464	0.00025754	0.000982578
ST3GAL6	ENSG00000064225	protein_coding	1176.41	0.947273	0.947273	0.113169	8.37043	5.74091e-17	2.79287e-15
ATP2C2	ENSG00000064270	protein_coding	18.3156	-1.61184	1.61184	0.248111	-6.49645	8.22361e-11	1.31152e-09
NGFR	ENSG00000064300	protein_coding	500.126	0.640752	0.640752	0.179383	3.57198	0.000354297	0.00130285
CDON	ENSG00000064309	protein_coding	226.982	-0.321328	0.321328	0.0978263	-3.28468	0.00102099	0.00333848
TAF2	ENSG00000064313	protein_coding	885.168	-0.0164993		0.0814948	-0.202459	0.839558	0.893073
HIPK2	ENSG00000064393	protein_coding	3405.88	0.591854	0.591854	0.0873217	6.77786	1.21973e-11	2.27804e-10
TNPO3	ENSG00000064419	protein_coding	2138.69	-0.00113238		0.0468866	-0.0241515	0.980732	0.987245
BORCS8-MEF2B	ENSG00000064489	protein_coding	15.6272	-0.265785	0.265785	0.0898519	-2.95804	0.00309607	0.00887063
RFXANK	ENSG00000064490	protein_coding	1507.21	-0.56331	0.56331	0.0779205	-7.2293	4.85486e-13	1.17313e-11
TMEM161A	ENSG00000064545	protein_coding	2614.84	-0.0369462		0.0685278	-0.539141	0.589789	0.699943
LPAR2	ENSG00000064547	protein_coding	228.711	-1.45966	1.45966	0.148991	-9.79697	1.16012e-22	1.58785e-20
CTSA	ENSG00000064601	protein_coding	15517.2	-0.0501647		0.0757384	-0.662341	0.507753	0.626131
SUGP2	ENSG00000064607	protein_coding	1243.01	-0.382884	0.382884	0.062288	-6.14699	7.89679e-10	1.03414e-08
SLC12A2	ENSG00000064651	protein_coding	1065.54	-0.498015	0.498015	0.141569	-3.51783	0.000435099	0.00156654
SNX24	ENSG00000064652	protein_coding	483.598	-0.010351		0.0581105	-0.178126	0.858624	0.906582
EYA2	ENSG00000064655	protein_coding	52.4295	0.0319613		0.2063	0.154926	0.876879	0.918487
CNN2	ENSG00000064666	protein_coding	2732.51	-0.0408007		0.0872632	-0.467559	0.6401	0.740842
ABCA7	ENSG00000064687	protein_coding	604.728	-0.183651		0.104495	-1.75751	0.0788304	0.143024
SNCAIP	ENSG00000064692	protein_coding	171.775	-0.910109	0.910109	0.180763	-5.03483	4.78273e-07	3.46573e-06
DDX20	ENSG00000064703	protein_coding	472.201	-0.177252	0.177252	0.0454806	-3.8973	9.72699e-05	0.000414504
BTBD1	ENSG00000064726	protein_coding	1571.67	-0.030091		0.0504803	-0.596094	0.551113	0.665526
FAR2	ENSG00000064763	protein_coding	136.378	-0.459253	0.459253	0.121821	-3.76991	0.000163307	0.000655463
BCAS1	ENSG00000064787	protein_coding	161.276	-1.09427	1.09427	0.228401	-4.79099	1.65961e-06	1.07346e-05
POU1F1	ENSG00000064835	protein_coding	2.25515	-0.550197	0.550197	0.186875	-2.94419	0.003238	0.00922079
CHI3L2	ENSG00000064886	protein_coding	42.7502	-1.38063	1.38063	0.201508	-6.8515	7.30782e-12	1.42131e-10
SBNO2	ENSG00000064932	protein_coding	1941.19	-0.0239643		0.0620437	-0.386248	0.699313	0.788497
PMS1	ENSG00000064933	protein_coding	380.125	-0.246886	0.246886	0.0456143	-5.41248	6.21578e-08	5.46241e-07
HMG20B	ENSG00000064961	protein_coding	2374.79	-0.0946182		0.0545864	-1.73337	0.0830307	0.149436
CALCRL	ENSG00000064989	protein_coding	832.368	0.708974	0.708974	0.118233	5.9964	2.01741e-09	2.42149e-08
TAF11	ENSG00000064995	protein_coding	1256.81	-0.227247	0.227247	0.0489989	-4.6378	3.52138e-06	2.11577e-05
ANKS1A	ENSG00000064999	protein_coding	855.534	-0.133886		0.0622659	-2.15023	0.031537	0.0663581
AP3D1	ENSG00000065000	protein_coding	6942.9	-0.120556		0.0549707	-2.1931	0.0283	0.0604725
ZNF76	ENSG00000065029	protein_coding	1449	-0.0517592		0.0521263	-0.992957	0.320731	0.44335
SLC9A3R2	ENSG00000065054	protein_coding	10065.9	0.482346	0.482346	0.0972751	4.95858	7.10101e-07	4.95948e-06
NTHL1	ENSG00000065057	protein_coding	1613.97	0.172043		0.100457	1.71259	0.0867873	0.154905
UHRF1BP1	ENSG00000065060	protein_coding	837.359	-0.309654	0.309654	0.0682836	-4.53482	5.76526e-06	3.28633e-05
GNAI3	ENSG00000065135	protein_coding	2813.84	-0.164454	0.164454	0.0418338	-3.93112	8.45524e-05	0.000366144
IPO5	ENSG00000065150	protein_coding	4458.14	-0.415867	0.415867	0.0668715	-6.2189	5.00637e-10	6.82418e-09
OAT	ENSG00000065154	protein_coding	3263.28	0.0191643		0.214556	0.089321	0.928827	0.953469
WDR3	ENSG00000065183	protein_coding	1197.28	-0.0626724		0.0708821	-0.884178	0.3766	0.501182
PKN2	ENSG00000065243	protein_coding	1179.75	0.0437779		0.0621259	0.704664	0.481019	0.601721
WDR18	ENSG00000065268	protein_coding	1838.32	-0.143596		0.0673542	-2.13196	0.0330102	0.069006
TRAM2	ENSG00000065308	protein_coding	1217.7	0.164642	0.164642	0.0696137	2.36508	0.0180261	0.0410845
NTN1	ENSG00000065320	protein_coding	723.401	0.436462	0.436462	0.139246	3.13446	0.00172171	0.00530962
GLP2R	ENSG00000065325	protein_coding	17.6699	-0.194434		0.254215	-0.76484	0.444367	0.567384
MCM10	ENSG00000065328	protein_coding	186.445	-1.42065	1.42065	0.124594	-11.4022	4.07505e-30	2.33558e-27
DGKA	ENSG00000065357	protein_coding	284.641	-0.394545	0.394545	0.112295	-3.51347	0.000442287	0.00158926
ERBB3	ENSG00000065361	protein_coding	10593.7	-0.301335	0.301335	0.0816252	-3.69169	0.000222772	0.000863887
ROPN1	ENSG00000065371	protein_coding	1.22803	0.00863995		0.307268	0.0281186	0.977568	0.985417
ANKRD44	ENSG00000065413	protein_coding	353.469	0.0862348		0.0795822	1.08359	0.278545	0.397128
KARS1	ENSG00000065427	protein_coding	4614.9	-0.0338124		0.0574662	-0.588388	0.556272	0.670234
ADAT1	ENSG00000065457	protein_coding	537.798	0.216654	0.216654	0.0594565	3.64391	0.000268523	0.0010208
PDIA5	ENSG00000065485	protein_coding	2784.77	0.219732	0.219732	0.0727119	3.02195	0.00251155	0.00739553
TBC1D22B	ENSG00000065491	protein_coding	429.594	-0.403517	0.403517	0.0597289	-6.7558	1.42045e-11	2.61695e-10
NDUFB4	ENSG00000065518	protein_coding	4151.11	-0.0988664		0.0530234	-1.86458	0.0622404	0.11738
SPEN	ENSG00000065526	protein_coding	2213.24	0.069519		0.0667631	1.04128	0.297746	0.418116
MYLK	ENSG00000065534	protein_coding	3617.28	0.735063	0.735063	0.101419	7.24776	4.23728e-13	1.0348e-11
ZC3H15	ENSG00000065548	protein_coding	2279.37	-0.0134449		0.0417223	-0.322247	0.747266	0.825761
MAP2K4	ENSG00000065559	protein_coding	872.201	0.219833	0.219833	0.0546195	4.02481	5.70217e-05	0.000256702
PACC1	ENSG00000065600	protein_coding	212.045	-0.360115	0.360115	0.0659661	-5.45909	4.78586e-08	4.32389e-07
SNAP91	ENSG00000065609	protein_coding	3.93075	-2.92949	2.92949	0.395872	-7.4001	1.36082e-13	3.64885e-12
SLK	ENSG00000065613	protein_coding	1827.85	0.0102285		0.0559388	0.182852	0.854915	0.904241
CYB5R4	ENSG00000065615	protein_coding	469.841	0.0368171		0.0618018	0.595728	0.551357	0.665755
COL17A1	ENSG00000065618	protein_coding	18.2899	0.261241		0.176821	1.47743	0.139561	0.229429
GSTO2	ENSG00000065621	protein_coding	415.893	-0.415403	0.415403	0.151965	-2.73355	0.0062655	0.0163856
SEC61A2	ENSG00000065665	protein_coding	341.846	-0.0929742		0.0726711	-1.27938	0.200762	0.307057
PRKCQ	ENSG00000065675	protein_coding	48.433	-0.301751		0.148157	-2.03669	0.0416809	0.0840284
TLE2	ENSG00000065717	protein_coding	677.061	0.121302		0.11447	1.05968	0.28929	0.409014
ASB1	ENSG00000065802	protein_coding	722.388	-0.420163	0.420163	0.0632264	-6.64537	3.02457e-11	5.27804e-10
FAM107B	ENSG00000065809	protein_coding	4574.5	0.139436		0.0694787	2.00689	0.0447611	0.0892231
ME1	ENSG00000065833	protein_coding	1327.65	0.18531		0.166789	1.11104	0.266551	0.383786
TBC1D1	ENSG00000065882	protein_coding	1859.15	-0.213258	0.213258	0.0748886	-2.84767	0.0044041	0.0120611
CDK13	ENSG00000065883	protein_coding	1678.96	-0.0389601		0.0488296	-0.797879	0.424941	0.548557
MTHFD2	ENSG00000065911	protein_coding	268.638	-0.578066	0.578066	0.122726	-4.71022	2.47456e-06	1.54081e-05
SLC9A7	ENSG00000065923	protein_coding	653.386	-0.190322		0.0881437	-2.15923	0.0308327	0.0650969
FOXJ2	ENSG00000065970	protein_coding	615.334	0.0402244		0.0588942	0.682994	0.494611	0.614044
YBX1	ENSG00000065978	protein_coding	12373.8	-0.264659	0.264659	0.059283	-4.46433	8.03188e-06	4.42501e-05
PDE4A	ENSG00000065989	protein_coding	392.265	-0.640291	0.640291	0.129558	-4.9421	7.72852e-07	5.34685e-06
PPP2R5A	ENSG00000066027	protein_coding	5235.75	0.332381	0.332381	0.0645866	5.14628	2.65696e-07	2.04447e-06
CTNNA2	ENSG00000066032	protein_coding	420.421	1.39764	1.39764	0.377627	3.70112	0.000214649	0.000836455
ELAVL1	ENSG00000066044	protein_coding	2672.77	-0.0688365		0.0409228	-1.68211	0.0925477	0.163295
TIE1	ENSG00000066056	protein_coding	1125.93	0.57661	0.57661	0.0940714	6.12949	8.81598e-10	1.14228e-08
DIP2B	ENSG00000066084	protein_coding	1678.83	-0.17345	0.17345	0.0554311	-3.1291	0.00175342	0.00539437
SMARCD1	ENSG00000066117	protein_coding	1690.86	-0.4976	0.4976	0.0444871	-11.1853	4.81436e-29	2.18019e-26
KDM4A	ENSG00000066135	protein_coding	1445.82	-0.0192742		0.0583343	-0.33041	0.74109	0.82082
NFYC	ENSG00000066136	protein_coding	2085.61	-0.0694853		0.0450293	-1.54311	0.122803	0.206384
ZMYND12	ENSG00000066185	protein_coding	121.961	0.953495	0.953495	0.135799	7.02138	2.19693e-12	4.68522e-11
SLC9A3	ENSG00000066230	protein_coding	130.251	1.40103	1.40103	0.244207	5.73706	9.63322e-09	1.00786e-07
NGEF	ENSG00000066248	protein_coding	1656.53	0.0707255		0.0785164	0.900774	0.367708	0.49199
ASPM	ENSG00000066279	protein_coding	965.016	-0.552381	0.552381	0.130705	-4.22615	2.3772e-05	0.000117915
CD84	ENSG00000066294	protein_coding	262.554	-0.050401		0.130802	-0.385323	0.699998	0.789006
ELOVL1	ENSG00000066322	protein_coding	2589.93	-0.298599	0.298599	0.0517338	-5.77184	7.84093e-09	8.35356e-08
SPI1	ENSG00000066336	protein_coding	580.1	-0.263288	0.263288	0.113653	-2.31659	0.0205259	0.0459064
ZNRD1	ENSG00000066379	protein_coding	804.958	-0.267876	0.267876	0.0777521	-3.44526	0.00057051	0.00199234
MPPED2	ENSG00000066382	protein_coding	67.0878	0.89988	0.89988	0.161196	5.58252	2.37054e-08	2.29429e-07
CLDN18	ENSG00000066405	protein_coding	11.1177	-1.40358	1.40358	0.24452	-5.74016	9.45885e-09	9.90748e-08
ZBTB11	ENSG00000066422	protein_coding	681.683	-0.0527963		0.0487718	-1.08252	0.279023	0.39767
ATXN3	ENSG00000066427	protein_coding	614.968	0.276391	0.276391	0.0494255	5.59208	2.24361e-08	2.18528e-07
GOLGA5	ENSG00000066455	protein_coding	2395.39	0.334843	0.334843	0.0489274	6.84366	7.71936e-12	1.495e-10
FGFR2	ENSG00000066468	protein_coding	2901.74	-0.288241		0.220979	-1.30438	0.192104	0.296547
LRRC40	ENSG00000066557	protein_coding	525.293	0.138409		0.0709304	1.95134	0.0510169	0.0994818
ISOC1	ENSG00000066583	protein_coding	2260.28	0.345796	0.345796	0.0712034	4.85646	1.19503e-06	7.95841e-06
EML1	ENSG00000066629	protein_coding	236.073	0.0917919		0.104412	0.879133	0.379329	0.503845
TRMT11	ENSG00000066651	protein_coding	474.298	0.082632		0.0756546	1.09223	0.274733	0.392793
THUMPD1	ENSG00000066654	protein_coding	1194.17	0.0547977		0.0513021	1.06814	0.285458	0.40494
MSANTD3	ENSG00000066697	protein_coding	590.395	-0.485001	0.485001	0.0609329	-7.95959	1.72611e-15	6.61605e-14
KIF26A	ENSG00000066735	protein_coding	103.462	0.386219	0.386219	0.141523	2.72902	0.00635226	0.0165853
ATG2B	ENSG00000066739	protein_coding	1331.58	0.223296	0.223296	0.0677968	3.29361	0.000989084	0.00324513
ARFGEF1	ENSG00000066777	protein_coding	1925.88	0.103388		0.0613868	1.6842	0.0921423	0.162682
ACSM2B	ENSG00000066813	protein_coding	13098.7	1.09923	1.09923	0.151159	7.27199	3.54219e-13	8.79695e-12
ZFAT	ENSG00000066827	protein_coding	384.62	-0.0339704		0.0612979	-0.554186	0.579452	0.690721
MTFR1	ENSG00000066855	protein_coding	2044.31	0.313093	0.313093	0.0743192	4.21281	2.5221e-05	0.000124112
STAG3	ENSG00000066923	protein_coding	214.385	0.533726	0.533726	0.127439	4.18807	2.81333e-05	0.000136774
FECH	ENSG00000066926	protein_coding	1289.81	0.425808	0.425808	0.066363	6.41635	1.39578e-10	2.13862e-09
MYO9A	ENSG00000066933	protein_coding	336.238	0.107502		0.0882282	1.21845	0.223052	0.333691
DDX3Y	ENSG00000067048	protein_coding	951.084	0.024045		0.286157	0.0840272	0.933035	0.956416
PFKP	ENSG00000067057	protein_coding	939.656	-1.30975	1.30975	0.174267	-7.51576	5.65815e-14	1.61893e-12
IDI1	ENSG00000067064	protein_coding	7206.75	0.111005		0.09358	1.18621	0.235541	0.348073
SP100	ENSG00000067066	protein_coding	2543.6	0.322347	0.322347	0.0583409	5.52523	3.29047e-08	3.08296e-07
KLF6	ENSG00000067082	protein_coding	5849.99	0.39689	0.39689	0.0964655	4.11433	3.88314e-05	0.000182238
PLPP1	ENSG00000067113	protein_coding	3056.4	0.341689	0.341689	0.101458	3.36777	0.000757774	0.00256095
NEO1	ENSG00000067141	protein_coding	1366.56	-0.404516	0.404516	0.0828218	-4.88418	1.03861e-06	7.00835e-06
TRAM1	ENSG00000067167	protein_coding	12625.8	0.000156046		0.0711507	0.00219317	0.99825	0.998658
PHKA1	ENSG00000067177	protein_coding	154.361	0.0154385		0.137834	0.112008	0.910817	0.941542
TNFRSF1A	ENSG00000067182	protein_coding	6572.31	0.23069	0.23069	0.0556328	4.14665	3.3738e-05	0.000160699
CACNB1	ENSG00000067191	protein_coding	62.9741	-0.817385	0.817385	0.106392	-7.68275	1.55707e-14	4.99254e-13
EVI5	ENSG00000067208	protein_coding	834.07	0.103174		0.0638147	1.61677	0.105927	0.182789
STOML1	ENSG00000067221	protein_coding	921.382	0.151288		0.0680923	2.22181	0.0262965	0.0567701
PKM	ENSG00000067225	protein_coding	8706.78	-1.79808	1.79808	0.134794	-13.3394	1.36501e-40	4.38724e-37
DHX29	ENSG00000067248	protein_coding	1479.39	0.16763	0.16763	0.0458512	3.65596	0.000256222	0.000978398
DNTTIP2	ENSG00000067334	protein_coding	1994.59	-0.114179	0.114179	0.0460183	-2.48116	0.0130954	0.0311695
METTL22	ENSG00000067365	protein_coding	390.329	-0.115268		0.0545662	-2.11244	0.0346486	0.0719064
TP53BP1	ENSG00000067369	protein_coding	506.826	-0.275816	0.275816	0.0921763	-2.99227	0.00276914	0.00804042
TRO	ENSG00000067445	protein_coding	465.826	0.339243	0.339243	0.148325	2.28716	0.0221867	0.0490969
RRP15	ENSG00000067533	protein_coding	959.99	0.116965		0.0567732	2.06022	0.0393776	0.0801025
RHOA	ENSG00000067560	protein_coding	14063.8	-0.0952386	0.0952386	0.037667	-2.52844	0.0114572	0.0277949
DHX8	ENSG00000067596	protein_coding	1656.07	-0.167798	0.167798	0.041664	-4.0274	5.63975e-05	0.00025408
PMS2P4	ENSG00000067601	transcribed_unprocessed_pseudogene	47.9683	-0.306906		0.0661389	-4.64033	3.47858e-06	2.0928e-05
PRKCZ	ENSG00000067606	protein_coding	523.941	0.0174238		0.11317	0.153961	0.87764	0.918956
ZFY	ENSG00000067646	protein_coding	186.664	0.191481		0.286428	0.668514	0.503806	0.622582
IARS2	ENSG00000067704	protein_coding	6588.68	0.400097	0.400097	0.0600353	6.66435	2.65832e-11	4.68573e-10
SYT1	ENSG00000067715	protein_coding	210.111	-0.0107819		0.234559	-0.0459668	0.963337	0.976164
NAV3	ENSG00000067798	protein_coding	296.999	-0.728652	0.728652	0.212271	-3.43264	0.000597726	0.00207625
IDH3G	ENSG00000067829	protein_coding	2466.44	0.103644		0.071531	1.44894	0.147353	0.239894
ROGDI	ENSG00000067836	protein_coding	1189.4	0.145353		0.0755479	1.92398	0.0543571	0.104808
PDZD4	ENSG00000067840	protein_coding	97.5552	0.248119		0.147078	1.68699	0.0916061	0.161906
ATP2B3	ENSG00000067842	protein_coding	2.95026	0.590248		0.268442	2.19879	0.0278928	0.0597254
ROCK1	ENSG00000067900	protein_coding	1422.05	-0.01594		0.0632407	-0.252053	0.801	0.865791
CBFB	ENSG00000067955	protein_coding	923.375	-0.23115	0.23115	0.0603956	-3.82726	0.000129577	0.000535311
PDK3	ENSG00000067992	protein_coding	174.933	-0.374714	0.374714	0.101192	-3.703	0.000213061	0.000830708
HYAL2	ENSG00000068001	protein_coding	2215.78	0.000642731		0.0560369	0.0114698	0.990849	0.993875
HDAC4	ENSG00000068024	protein_coding	472.477	-0.151235		0.0758598	-1.99361	0.0461942	0.0916212
RASSF1	ENSG00000068028	protein_coding	963.027	-0.2114	0.2114	0.0527358	-4.00866	6.10645e-05	0.000273159
FGFR3	ENSG00000068078	protein_coding	3756.02	-0.938001	0.938001	0.123949	-7.56763	3.8009e-14	1.12345e-12
IFI35	ENSG00000068079	protein_coding	2400.78	-0.0377669		0.097029	-0.389233	0.697104	0.786783
HEATR6	ENSG00000068097	protein_coding	407.102	-0.298829	0.298829	0.056516	-5.28751	1.23994e-07	1.01955e-06
COASY	ENSG00000068120	protein_coding	4377.83	-0.21511	0.21511	0.0582532	-3.69268	0.000221905	0.000861163
PLEKHH3	ENSG00000068137	protein_coding	992.977	-0.218402	0.218402	0.0771379	-2.83131	0.00463572	0.0126248
MEF2A	ENSG00000068305	protein_coding	1218.37	0.252388	0.252388	0.0744629	3.38945	0.000700336	0.00238879
OTUD5	ENSG00000068308	protein_coding	2642.99	0.0933788		0.0410984	2.27208	0.0230817	0.0507619
TFE3	ENSG00000068323	protein_coding	2072.01	-0.0475487		0.0476536	-0.997801	0.318376	0.440826
TBC1D25	ENSG00000068354	protein_coding	639.261	0.0231118		0.0458014	0.504608	0.613834	0.719693
ACSL4	ENSG00000068366	protein_coding	14154.4	-0.0361671		0.187208	-0.193192	0.846808	0.898414
INPP5A	ENSG00000068383	protein_coding	832.913	-0.044385		0.0549363	-0.807937	0.419127	0.542976
GPKOW	ENSG00000068394	protein_coding	1199.53	0.0305376		0.0521016	0.586116	0.557798	0.671477
GRIPAP1	ENSG00000068400	protein_coding	1985.83	0.107614	0.107614	0.0400148	2.68934	0.00715931	0.0183901
FTSJ1	ENSG00000068438	protein_coding	933.814	-0.17867	0.17867	0.0525165	-3.40217	0.000668519	0.00229391
PRR11	ENSG00000068489	protein_coding	297.226	-1.34915	1.34915	0.113351	-11.9023	1.15095e-32	1.068e-29
REEP1	ENSG00000068615	protein_coding	102.978	-0.530285	0.530285	0.191384	-2.77078	0.00559215	0.014848
ATP11A	ENSG00000068650	protein_coding	1937.11	-0.409161	0.409161	0.0906863	-4.51183	6.42703e-06	3.6258e-05
POLR1A	ENSG00000068654	protein_coding	1688.19	-0.165695	0.165695	0.0494468	-3.35097	0.000805287	0.00270551
LAPTM4A	ENSG00000068697	protein_coding	11809.9	0.101875		0.0491248	2.07381	0.0380972	0.0778781
TTC7A	ENSG00000068724	protein_coding	1480.85	0.0851549		0.0777242	1.0956	0.273252	0.391148
IP6K2	ENSG00000068745	protein_coding	1932.44	-0.340142	0.340142	0.0535033	-6.35741	2.05188e-10	3.03978e-09
STON1-GTF2A1L	ENSG00000068781	protein_coding	0.916215	0.422663		0.317477	1.33132	0.183085	0.285302
SRBD1	ENSG00000068784	protein_coding	516.396	0.246221	0.246221	0.051714	4.76121	1.92436e-06	1.22697e-05
KIF2A	ENSG00000068796	protein_coding	368.585	-0.428816	0.428816	0.0712526	-6.01825	1.76312e-09	2.14718e-08
RASGRP2	ENSG00000068831	protein_coding	300.143	0.586669	0.586669	0.139836	4.19541	2.72375e-05	0.000132983
PSME4	ENSG00000068878	protein_coding	3361.64	0.0578001		0.0439134	1.31623	0.188097	0.291527
IFT80	ENSG00000068885	protein_coding	284.777	-0.612811	0.612811	0.0903927	-6.77944	1.20646e-11	2.25671e-10
SIRT2	ENSG00000068903	protein_coding	2542.17	-0.0519164		0.0554019	-0.937088	0.348713	0.472713
ERLEC1	ENSG00000068912	protein_coding	2647.63	0.0549174		0.0467306	1.17519	0.239919	0.353163
PPP2R5B	ENSG00000068971	protein_coding	644.082	-0.10859		0.055293	-1.9639	0.0495412	0.0971463
PYGM	ENSG00000068976	protein_coding	27.2208	0.46372	0.46372	0.112007	4.14011	3.47134e-05	0.000164831
PAGE1	ENSG00000068985	protein_coding	67.9213	-2.25162	2.25162	0.501276	-4.49179	7.06281e-06	3.94565e-05
PITX1	ENSG00000069011	protein_coding	262.011	-1.46841	1.46841	0.27282	-5.38232	7.35326e-08	6.3483e-07
TRPC7	ENSG00000069018	protein_coding	1.06258	-1.68634	1.68634	0.334257	-5.04504	4.53417e-07	3.30586e-06
MAST4	ENSG00000069020	protein_coding	970.148	0.113394		0.0999709	1.13427	0.256681	0.372648
ADGRF5	ENSG00000069122	protein_coding	881.457	0.523706	0.523706	0.0921043	5.68601	1.30041e-08	1.32722e-07
SDK2	ENSG00000069188	protein_coding	123.809	0.770832	0.770832	0.246199	3.13093	0.00174254	0.00536405
ADAM7	ENSG00000069206	protein_coding	0.185059	0.217262		0.622607	0.348955	0.727123
NUP133	ENSG00000069248	protein_coding	1605.29	0.0921329		0.051174	1.80039	0.0717998	0.132413
NUCKS1	ENSG00000069275	protein_coding	15358.4	0.159588	0.159588	0.0553358	2.88398	0.00392683	0.0109047
VPS35	ENSG00000069329	protein_coding	2834.34	-0.184787	0.184787	0.0550223	-3.35841	0.000783929	0.00264028
DNAJA2	ENSG00000069345	protein_coding	2905.08	0.320754	0.320754	0.0633152	5.06598	4.06295e-07	2.99444e-06
BCL3	ENSG00000069399	protein_coding	3079.05	0.0947321		0.0941138	1.00657	0.314142	0.436131
KCNAB2	ENSG00000069424	protein_coding	1335.42	1.29661	1.29661	0.148953	8.7048	3.18128e-18	1.89129e-16
ABCC9	ENSG00000069431	protein_coding	1172.42	1.01918	1.01918	0.149759	6.80548	1.00714e-11	1.90525e-10
GAL	ENSG00000069482	protein_coding	9.87113	-0.859814	0.859814	0.340155	-2.52772	0.0114807	0.0278374
CLEC2D	ENSG00000069493	protein_coding	180.577	-0.411257	0.411257	0.116768	-3.52201	0.000428283	0.00154427
FUNDC1	ENSG00000069509	protein_coding	365.498	-0.332996	0.332996	0.0582925	-5.7125	1.11327e-08	1.15127e-07
MAOB	ENSG00000069535	protein_coding	10861.7	0.592948	0.592948	0.0893421	6.63682	3.20515e-11	5.55878e-10
RORA	ENSG00000069667	protein_coding	1599.44	0.894334	0.894334	0.102838	8.69656	3.42089e-18	2.01739e-16
DRD4	ENSG00000069696	protein_coding	45.39	-0.0825467		0.143798	-0.574048	0.565936	0.678867
TGFBR3	ENSG00000069702	protein_coding	1115.81	0.521539	0.521539	0.123713	4.21571	2.48995e-05	0.000122824
PLA2G10	ENSG00000069764	protein_coding	2.94973	-0.728044	0.728044	0.196128	-3.71209	0.000205552	0.000805628
HES2	ENSG00000069812	protein_coding	33.4554	-0.539399	0.539399	0.210213	-2.56597	0.0102889	0.0253021
ATP1B3	ENSG00000069849	protein_coding	1432.3	-0.609916	0.609916	0.102761	-5.93527	2.9337e-09	3.40218e-08
NEDD4	ENSG00000069869	protein_coding	2017.12	0.543857	0.543857	0.104153	5.22172	1.77265e-07	1.41785e-06
PIGB	ENSG00000069943	protein_coding	322.691	0.203511	0.203511	0.0598507	3.40031	0.000673103	0.0023077
MAPK6	ENSG00000069956	protein_coding	2691.14	-0.081548		0.0663663	-1.22876	0.219163	0.328987
GNB5	ENSG00000069966	protein_coding	1956.02	0.0679101		0.0995243	0.682347	0.49502	0.614394
RAB27A	ENSG00000069974	protein_coding	1265.31	0.170732		0.0884013	1.93132	0.0534431	0.10339
HDHD5	ENSG00000069998	protein_coding	1978.2	0.146586	0.146586	0.0573088	2.55782	0.010533	0.0258212
UFD1	ENSG00000070010	protein_coding	3060.26	-0.0969752		0.0585347	-1.65671	0.0975774	0.17087
LRP6	ENSG00000070018	protein_coding	2252.31	0.351276	0.351276	0.080428	4.36758	1.25633e-05	6.60506e-05
GUCY2C	ENSG00000070019	protein_coding	228.232	-0.850266	0.850266	0.27205	-3.1254	0.00177563	0.00545631
SCT	ENSG00000070031	protein_coding	7.09482	-0.0231869		0.190886	-0.12147	0.903319	0.936509
PHRF1	ENSG00000070047	protein_coding	2207.47	-0.0186916		0.0469034	-0.398514	0.690252	0.781044
ELP1	ENSG00000070061	protein_coding	1972.53	-0.291976	0.291976	0.0853173	-3.42224	0.000621072	0.00214981
NUCB2	ENSG00000070081	protein_coding	3383.15	0.0328118		0.0877003	0.374135	0.708304	0.79524
PFN2	ENSG00000070087	protein_coding	683.411	-1.40563	1.40563	0.162816	-8.63327	5.96221e-18	3.41718e-16
PTPN3	ENSG00000070159	protein_coding	2032.89	0.242942	0.242942	0.0735095	3.30491	0.000950078	0.00313004
SPTB	ENSG00000070182	protein_coding	62.9949	-0.644492	0.644492	0.153729	-4.1924	2.76021e-05	0.000134485
DAPP1	ENSG00000070190	protein_coding	58.4166	-0.27548		0.143205	-1.92367	0.0543961	0.104856
FGF10	ENSG00000070193	protein_coding	1.74325	-0.0259369		0.351624	-0.0737633	0.941199	0.961589
SLC44A1	ENSG00000070214	protein_coding	3504.96	-0.225865	0.225865	0.0655962	-3.44326	0.000574744	0.00200553
TMEM260	ENSG00000070269	protein_coding	689.569	-0.159574	0.159574	0.0663184	-2.40618	0.0161203	0.0372666
SMG6	ENSG00000070366	protein_coding	377.635	0.126717		0.0942252	1.34484	0.178678	0.279886
EXOC5	ENSG00000070367	protein_coding	1323.89	0.104817		0.0535624	1.9569	0.0503587	0.0984211
CLTCL1	ENSG00000070371	protein_coding	692.422	0.822622	0.822622	0.11081	7.42371	1.13881e-13	3.10116e-12
FGF22	ENSG00000070388	protein_coding	6.33986	-0.336581		0.195384	-1.72267	0.0849487	0.15228
FSTL3	ENSG00000070404	protein_coding	1506.72	0.259528		0.171283	1.5152	0.129722	0.216042
DGCR2	ENSG00000070413	protein_coding	4679.96	-0.105018		0.0551182	-1.90532	0.0567391	0.108574
RNF126	ENSG00000070423	protein_coding	1762.14	-0.132326		0.0602047	-2.19794	0.0279537	0.0598301
MNT	ENSG00000070444	protein_coding	528.09	-0.0574677		0.0538857	-1.06647	0.286209	0.40569
ZXDC	ENSG00000070476	protein_coding	1157.39	0.0626782		0.048001	1.30577	0.191632	0.295931
JMJD6	ENSG00000070495	protein_coding	1144.67	-0.432856	0.432856	0.0666457	-6.49489	8.30953e-11	1.3235e-09
POLB	ENSG00000070501	protein_coding	919.475	0.0824753		0.0959959	0.859154	0.390255	0.514241
ST6GALNAC1	ENSG00000070526	protein_coding	10.1532	0.667083	0.667083	0.180816	3.6893	0.000224875	0.00087103
WIPI1	ENSG00000070540	protein_coding	793.235	-0.257113	0.257113	0.0944278	-2.72285	0.00647212	0.0168623
FRMPD1	ENSG00000070601	protein_coding	154.036	0.0435483		0.211391	0.206009	0.836784	0.891277
GBA2	ENSG00000070610	protein_coding	2354.4	-0.0646713		0.0516582	-1.25191	0.210604	0.31876
NDST1	ENSG00000070614	protein_coding	6027.43	0.283861	0.283861	0.0722759	3.92746	8.58487e-05	0.000371128
ASNS	ENSG00000070669	protein_coding	503.771	-0.785739	0.785739	0.167703	-4.68529	2.79558e-06	1.71766e-05
AP3M2	ENSG00000070718	protein_coding	366.404	-0.507671	0.507671	0.0724897	-7.00335	2.49911e-12	5.28661e-11
CNGB1	ENSG00000070729	protein_coding	5.28439	-0.158639		0.215334	-0.736712	0.461298	0.583357
ST6GALNAC2	ENSG00000070731	protein_coding	219.654	-0.395218	0.395218	0.152091	-2.59856	0.00936169	0.0232843
CHAT	ENSG00000070748	protein_coding	0.0707511	0.0976466		1.09576	0.0891132	0.928992
PABPC1	ENSG00000070756	protein_coding	43260.4	-0.311992	0.311992	0.0937638	-3.32743	0.000876524	0.00291653
TESK2	ENSG00000070759	protein_coding	254.165	0.0802838		0.0839616	0.956197	0.338972	0.46263
CFAP20	ENSG00000070761	protein_coding	1074.05	0.310573	0.310573	0.0537717	5.77576	7.66071e-09	8.18772e-08
CSNK2A2	ENSG00000070770	protein_coding	2088.75	-0.142161	0.142161	0.0465836	-3.05174	0.00227523	0.00678131
PTPN21	ENSG00000070778	protein_coding	553.351	0.234842	0.234842	0.0816682	2.87556	0.00403312	0.0111543
EIF2B3	ENSG00000070785	protein_coding	1087.62	-0.0072492		0.0647744	-0.111915	0.910891	0.941566
CAMK2A	ENSG00000070808	protein_coding	34.734	1.14087	1.14087	0.255985	4.45679	8.31964e-06	4.56914e-05
TCOF1	ENSG00000070814	protein_coding	1901.29	-0.486772	0.486772	0.0619526	-7.85717	3.92917e-15	1.41856e-13
CDC42	ENSG00000070831	protein_coding	6155.4	-0.039619		0.0433017	-0.914954	0.360216	0.484403
OSBPL3	ENSG00000070882	protein_coding	418.711	-0.657433	0.657433	0.100504	-6.54135	6.09647e-11	9.99662e-10
EPHA8	ENSG00000070886	protein_coding	1.11865	-0.601623		0.274101	-2.19489	0.0281712	0.0602465
SLC12A3	ENSG00000070915	protein_coding	3.89697	-0.192726		0.190045	-1.01411	0.310532	0.432134
RAD18	ENSG00000070950	protein_coding	487.76	-0.348215	0.348215	0.0541992	-6.42473	1.32101e-10	2.0351e-09
ATP2B1	ENSG00000070961	protein_coding	1503.42	-0.468392	0.468392	0.0759206	-6.16949	6.85089e-10	9.09509e-09
TRPM5	ENSG00000070985	protein_coding	4.4412	-0.951647	0.951647	0.236009	-4.03226	5.52441e-05	0.000249558
NCK2	ENSG00000071051	protein_coding	997.526	-0.954536	0.954536	0.122719	-7.77824	7.35402e-15	2.52814e-13
MAP4K4	ENSG00000071054	protein_coding	5181.85	-0.240049	0.240049	0.0652449	-3.6792	0.000233964	0.000902896
MGAT4A	ENSG00000071073	protein_coding	1173.92	-0.355399	0.355399	0.0719013	-4.94288	7.69788e-07	5.32665e-06
RPL31	ENSG00000071082	protein_coding	24385.5	-0.39984	0.39984	0.0803093	-4.97876	6.39943e-07	4.50725e-06
WDR1	ENSG00000071127	protein_coding	8000.31	-0.0666341		0.0501243	-1.32938	0.183723	0.286115
SNX13	ENSG00000071189	protein_coding	962.112	0.133707	0.133707	0.0569098	2.34946	0.0188006	0.04263
MS4A12	ENSG00000071203	protein_coding	0.0980446	0.250931		1.25155	0.200496	0.841093
ARHGAP10	ENSG00000071205	protein_coding	275.592	0.291733	0.291733	0.125007	2.33373	0.0196099	0.044181
RPS6KA2	ENSG00000071242	protein_coding	767.494	0.204235		0.11808	1.72964	0.0836952	0.15044
ING3	ENSG00000071243	protein_coding	268.307	-0.0502302		0.0527065	-0.953017	0.340582	0.46434
VASH1	ENSG00000071246	protein_coding	470.935	-0.0567566		0.0948812	-0.598186	0.549716	0.664168
LMCD1	ENSG00000071282	protein_coding	766.365	-0.263782	0.263782	0.0936061	-2.818	0.00483232	0.0130825
BUD23	ENSG00000071462	protein_coding	3226.09	-0.0855407		0.0574857	-1.48803	0.136742	0.225633
SEL1L	ENSG00000071537	protein_coding	6846.04	0.504026	0.504026	0.068468	7.36148	1.81881e-13	4.75523e-12
TRIP13	ENSG00000071539	protein_coding	270.486	-1.52304	1.52304	0.11721	-12.9942	1.32041e-38	3.22892e-35
ATP6AP1	ENSG00000071553	protein_coding	6878.7	-0.0694137		0.0580274	-1.19622	0.231609	0.343689
TCF3	ENSG00000071564	protein_coding	1652.7	-0.627965	0.627965	0.0609022	-10.311	6.28207e-25	1.33198e-22
TRIB2	ENSG00000071575	protein_coding	1328.82	0.00582883		0.12585	0.0463156	0.963059	0.975936
DAZAP1	ENSG00000071626	protein_coding	3795.74	-0.287452	0.287452	0.0394952	-7.27815	3.38417e-13	8.43879e-12
MBD3	ENSG00000071655	protein_coding	3751.41	-0.315996	0.315996	0.075089	-4.20828	2.57317e-05	0.000126422
PRLH	ENSG00000071677	protein_coding	0.155971	0.187961		0.574653	0.327086	0.743603
HLTF	ENSG00000071794	protein_coding	1634.79	-0.184183	0.184183	0.0747334	-2.46454	0.0137189	0.0324619
FAM50A	ENSG00000071859	protein_coding	4304.1	-0.217341	0.217341	0.0883077	-2.46118	0.0138482	0.0327423
FAM3A	ENSG00000071889	protein_coding	3203.95	0.178526	0.178526	0.0708944	2.5182	0.0117957	0.0284882
CPSF1	ENSG00000071894	protein_coding	4305.45	-0.18962	0.18962	0.0695042	-2.72818	0.00636846	0.0166229
MYO3B	ENSG00000071909	protein_coding	21.6692	0.802834	0.802834	0.218417	3.6757	0.000237196	0.000913814
CYBRD1	ENSG00000071967	protein_coding	1081.21	0.167543		0.13571	1.23457	0.216991	0.326328
CDH19	ENSG00000071991	protein_coding	56.7794	0.124261		0.259539	0.478775	0.632099	0.734804
PDCD2	ENSG00000071994	protein_coding	1352.94	-0.232872	0.232872	0.0565692	-4.11659	3.84517e-05	0.000180572
SLC6A15	ENSG00000072041	protein_coding	8.34244	-3.40336	3.40336	0.51932	-6.55349	5.6209e-11	9.31678e-10
RDH11	ENSG00000072042	protein_coding	5554.2	0.183774	0.183774	0.0780347	2.35502	0.0185215	0.0420646
PRKACA	ENSG00000072062	protein_coding	5491.21	0.0799408		0.0749077	1.06719	0.285886	0.405388
ADGRL1	ENSG00000072071	protein_coding	553.17	-0.0436708		0.170901	-0.255533	0.798312	0.864054
SPP2	ENSG00000072080	protein_coding	4334.52	0.185154		0.219981	0.841683	0.399965	0.523819
ACTN1	ENSG00000072110	protein_coding	6308.63	-0.0363948		0.0733754	-0.496008	0.619888	0.724606
ZFYVE26	ENSG00000072121	protein_coding	960.814	-0.0349646		0.0503035	-0.695072	0.48701	0.607157
RPS6KA6	ENSG00000072133	protein_coding	26.1037	-0.783611	0.783611	0.318991	-2.45653	0.0140287	0.0331029
EPN2	ENSG00000072134	protein_coding	593.218	-0.308649	0.308649	0.0647723	-4.76513	1.88729e-06	1.20627e-05
PTPN18	ENSG00000072135	protein_coding	2198.31	0.00313199		0.0445175	0.0703542	0.943912	0.963409
LIMS2	ENSG00000072163	protein_coding	1712.76	0.514797	0.514797	0.10097	5.0985	3.42358e-07	2.56025e-06
ASIC4	ENSG00000072182	protein_coding	2.42143	-1.07875	1.07875	0.217924	-4.95014	7.41598e-07	5.15298e-06
SPEG	ENSG00000072195	protein_coding	77.1772	-1.70283	1.70283	0.186888	-9.11146	8.12788e-20	6.48128e-18
LNX1	ENSG00000072201	protein_coding	304.29	-0.0472252		0.102825	-0.459279	0.646034	0.745351
ALDH3A2	ENSG00000072210	protein_coding	15128.2	0.506354	0.506354	0.0950443	5.32755	9.95441e-08	8.34219e-07
TFRC	ENSG00000072274	protein_coding	3957.2	-0.268058	0.268058	0.0882118	-3.03879	0.00237527	0.0070383
SREBF1	ENSG00000072310	protein_coding	9102.85	-0.226399		0.111918	-2.02289	0.0430843	0.0863971
TRPC5	ENSG00000072315	protein_coding	22.8555	0.922365	0.922365	0.257372	3.58378	0.000338657	0.00125174
AFF4	ENSG00000072364	protein_coding	3969.97	0.339674	0.339674	0.0652316	5.20721	1.91702e-07	1.51777e-06
UBE2D1	ENSG00000072401	protein_coding	543.119	-0.202883	0.202883	0.0582392	-3.48362	0.000494689	0.00175541
MPP5	ENSG00000072415	protein_coding	1076.15	0.298694	0.298694	0.0583708	5.11719	3.10122e-07	2.34645e-06
RHOBTB1	ENSG00000072422	protein_coding	1191.52	0.407036		0.187732	2.16818	0.0301454	0.0638652
SMC1A	ENSG00000072501	protein_coding	3259.36	-0.0513978		0.069639	-0.73806	0.460478	0.582627
HSD17B10	ENSG00000072506	protein_coding	6245.15	0.288267	0.288267	0.0844029	3.41537	0.000636946	0.00219708
MARK2	ENSG00000072518	protein_coding	1282.74	-0.314025	0.314025	0.051378	-6.11206	9.83508e-10	1.26052e-08
HMMR	ENSG00000072571	protein_coding	429.333	-0.669412	0.669412	0.119528	-5.60046	2.13783e-08	2.09393e-07
CHFR	ENSG00000072609	protein_coding	772.006	-0.345017	0.345017	0.0688442	-5.01156	5.39902e-07	3.86347e-06
TRHDE	ENSG00000072657	protein_coding	114.693	0.126929		0.307108	0.413305	0.679383	0.772081
P4HA2	ENSG00000072682	protein_coding	1726.52	0.057928		0.100235	0.577924	0.563316	0.676344
FCGR2B	ENSG00000072694	protein_coding	191.215	-0.667433	0.667433	0.185418	-3.59962	0.000318688	0.00118582
NFATC3	ENSG00000072736	protein_coding	690.264	0.130917		0.073957	1.77017	0.0766981	0.139724
TRNT1	ENSG00000072756	protein_coding	494.44	0.0063466		0.0486311	0.130505	0.896167	0.931307
ACADVL	ENSG00000072778	protein_coding	22717.3	0.465636	0.465636	0.0803599	5.79439	6.8571e-09	7.40216e-08
STK10	ENSG00000072786	protein_coding	984.611	0.00624374		0.0697987	0.0894535	0.928721	0.953414
FBXW11	ENSG00000072803	protein_coding	1880.29	0.0427597		0.0545231	0.784249	0.432894	0.556162
ACAP1	ENSG00000072818	protein_coding	311.625	-0.113663		0.117794	-0.964931	0.334579	0.458039
CRMP1	ENSG00000072832	protein_coding	268.508	-0.73034	0.73034	0.154781	-4.71854	2.37548e-06	1.48467e-05
EVC	ENSG00000072840	protein_coding	443.902	-0.686042	0.686042	0.199024	-3.44703	0.000566793	0.00198043
DERL2	ENSG00000072849	protein_coding	1807.52	0.203493	0.203493	0.0636237	3.19838	0.00138202	0.00437091
SIDT1	ENSG00000072858	protein_coding	61.38	-0.55913	0.55913	0.134333	-4.16226	3.15116e-05	0.000151531
NDE1	ENSG00000072864	protein_coding	399.512	-0.392342	0.392342	0.0744285	-5.2714	1.35384e-07	1.10552e-06
IRAG1	ENSG00000072952	protein_coding	236.488	0.418217	0.418217	0.117646	3.55489	0.000378133	0.0013815
TMEM38A	ENSG00000072954	protein_coding	605.809	0.173825		0.0969139	1.7936	0.0728764	0.13406
AP1M1	ENSG00000072958	protein_coding	4487.21	0.0574073		0.0550426	1.04296	0.296966	0.417253
PVR	ENSG00000073008	protein_coding	3199.77	0.00999926		0.0705202	0.141793	0.887244	0.925415
XRCC1	ENSG00000073050	protein_coding	1257.98	-0.35441	0.35441	0.0523495	-6.77007	1.28718e-11	2.38943e-10
SCARB1	ENSG00000073060	protein_coding	17952.9	-0.0614273		0.0865419	-0.709798	0.477829	0.598731
CYP2W1	ENSG00000073067	protein_coding	22.6322	-1.99921	1.99921	0.197084	-10.144	3.52547e-24	6.40188e-22
MCM2	ENSG00000073111	protein_coding	1613.76	-0.961199	0.961199	0.109809	-8.75334	2.0713e-18	1.27053e-16
MOV10L1	ENSG00000073146	protein_coding	53.3928	0.421959	0.421959	0.159124	2.65177	0.00800709	0.0202697
PANX2	ENSG00000073150	protein_coding	1102.79	0.845074	0.845074	0.16846	5.01648	5.26278e-07	3.77851e-06
SELENOO	ENSG00000073169	protein_coding	3206.86	0.407465	0.407465	0.0816171	4.99239	5.96361e-07	4.22871e-06
TP63	ENSG00000073282	protein_coding	35.0101	0.333513		0.183	1.82248	0.0683827	0.12705
ALPK1	ENSG00000073331	protein_coding	385.337	0.363478	0.363478	0.0913476	3.97906	6.91869e-05	0.000305507
LLGL2	ENSG00000073350	protein_coding	3903.3	-0.362721	0.362721	0.0719748	-5.03956	4.66604e-07	3.39065e-06
PDE8A	ENSG00000073417	protein_coding	1469.88	0.187073	0.187073	0.0591805	3.16106	0.00157198	0.00490156
CLCN4	ENSG00000073464	protein_coding	517.025	0.0874703		0.0714796	1.22371	0.221062	0.331187
NLE1	ENSG00000073536	protein_coding	752.745	-0.474624	0.474624	0.0774712	-6.12645	8.9861e-10	1.16268e-08
SDHA	ENSG00000073578	protein_coding	10153.8	0.505908	0.505908	0.0685145	7.38396	1.5365e-13	4.07522e-12
SMARCE1	ENSG00000073584	protein_coding	2128.72	-0.221056	0.221056	0.0433432	-5.10014	3.39409e-07	2.54131e-06
FNDC8	ENSG00000073598	protein_coding	0.91442	-0.556545	0.556545	0.217612	-2.55751	0.0105425	0.025841
GSDMB	ENSG00000073605	protein_coding	1031.28	-0.141802		0.110376	-1.28472	0.19889	0.304893
KDM5A	ENSG00000073614	protein_coding	1415.46	0.00619521		0.0498686	0.124231	0.901132	0.93493
ADAM11	ENSG00000073670	protein_coding	39.6481	-0.413156	0.413156	0.170205	-2.42741	0.0152071	0.035439
PPP2R3A	ENSG00000073711	protein_coding	155.102	-0.837485	0.837485	0.123132	-6.80151	1.03529e-11	1.95548e-10
FERMT2	ENSG00000073712	protein_coding	2459.18	0.409762	0.409762	0.0687988	5.95595	2.58564e-09	3.03597e-08
ABCB11	ENSG00000073734	protein_coding	1710.99	1.3572	1.3572	0.205636	6.60001	4.11117e-11	6.98804e-10
DHRS9	ENSG00000073737	protein_coding	67.416	0.387115	0.387115	0.129809	2.98219	0.00286196	0.00827263
CD5L	ENSG00000073754	protein_coding	592.417	0.288275		0.249797	1.15404	0.248485	0.363048
PTGS2	ENSG00000073756	protein_coding	44.0018	0.0563771		0.177823	0.31704	0.751213	0.82854
IGF2BP2	ENSG00000073792	protein_coding	845.302	-1.40589	1.40589	0.188106	-7.47395	7.78228e-14	2.17081e-12
MAP3K13	ENSG00000073803	protein_coding	2013.96	0.270575	0.270575	0.0757908	3.57002	0.000356953	0.00131138
ST6GAL1	ENSG00000073849	protein_coding	31170.6	0.672522	0.672522	0.0900841	7.46549	8.2989e-14	2.30092e-12
TBX21	ENSG00000073861	protein_coding	45.1327	0.0259913		0.132077	0.196789	0.843993	0.896085
VDAC1P1	ENSG00000073905	processed_pseudogene	5.68622	-0.144503		0.112892	-1.28001	0.200542	0.306849
FRY	ENSG00000073910	protein_coding	1278.22	0.295968	0.295968	0.0877443	3.37308	0.000743325	0.00251832
PICALM	ENSG00000073921	protein_coding	5195.01	0.0267249		0.0446631	0.598366	0.549596	0.664044
NSF	ENSG00000073969	protein_coding	1477.42	-0.0983401		0.0459445	-2.14041	0.0323216	0.067775
GLI2	ENSG00000074047	protein_coding	33.2065	-0.109648		0.192272	-0.570276	0.568491	0.681153
CLASP1	ENSG00000074054	protein_coding	1535.58	0.0708846		0.0498469	1.42204	0.155013	0.249793
MRPS34	ENSG00000074071	protein_coding	3321.51	-0.0139424		0.0773277	-0.180303	0.856915	0.905443
NOTCH3	ENSG00000074181	protein_coding	2258.11	0.139934		0.121047	1.15603	0.247669	0.362058
CLNS1A	ENSG00000074201	protein_coding	3243.8	0.139934	0.139934	0.0580758	2.40951	0.0159738	0.0369698
PPP2R2C	ENSG00000074211	protein_coding	189.081	-0.23276		0.329005	-0.707466	0.479277	0.600132
TEAD2	ENSG00000074219	protein_coding	988.215	-0.797498	0.797498	0.116199	-6.8632	6.7334e-12	1.31797e-10
EED	ENSG00000074266	protein_coding	545.92	-0.291922	0.291922	0.0459983	-6.34636	2.20468e-10	3.23739e-09
CDHR2	ENSG00000074276	protein_coding	1533.08	-0.347231		0.25034	-1.38704	0.165431	0.262827
SNCB	ENSG00000074317	protein_coding	1.66582	-1.21089	1.21089	0.288821	-4.19255	2.7584e-05	0.000134428
TSG101	ENSG00000074319	protein_coding	2625.16	-0.0291766		0.0378535	-0.770777	0.440839	0.5639
NCBP3	ENSG00000074356	protein_coding	944.828	0.0754575		0.0537654	1.40346	0.160481	0.256686
ATP2A3	ENSG00000074370	protein_coding	588.512	-0.127872		0.132326	-0.966335	0.333876	0.457333
CA12	ENSG00000074410	protein_coding	1254.59	-0.770716	0.770716	0.248098	-3.10649	0.00189321	0.00577168
MGLL	ENSG00000074416	protein_coding	5961.48	0.0475487		0.115392	0.412061	0.680295	0.772758
NTN4	ENSG00000074527	protein_coding	652.656	-0.0538989		0.119914	-0.44948	0.653085	0.751414
BCS1L	ENSG00000074582	protein_coding	1093.91	-0.0237288		0.0577282	-0.411043	0.681041	0.773443
NUAK1	ENSG00000074590	protein_coding	788.848	-0.197642	0.197642	0.0811853	-2.43445	0.0149144	0.0348834
DPP8	ENSG00000074603	protein_coding	847.367	-0.087923		0.0520408	-1.6895	0.0911232	0.161177
SLC24A1	ENSG00000074621	protein_coding	304.027	0.19169	0.19169	0.0783742	2.44583	0.0144517	0.0339484
ZNF532	ENSG00000074657	protein_coding	490.833	-0.505461	0.505461	0.10995	-4.5972	4.28199e-06	2.51711e-05
SCARF1	ENSG00000074660	protein_coding	427.741	0.41731	0.41731	0.0667076	6.25581	3.9546e-10	5.50507e-09
LMAN1	ENSG00000074695	protein_coding	8079.19	0.211695	0.211695	0.0691154	3.06291	0.00219194	0.00656027
HACD3	ENSG00000074696	protein_coding	7734.42	0.335964	0.335964	0.066233	5.07246	3.92705e-07	2.90654e-06
IPCEF1	ENSG00000074706	protein_coding	53.976	-0.194772		0.13308	-1.46357	0.143311	0.234558
ZZEF1	ENSG00000074755	protein_coding	1189.92	0.24524	0.24524	0.0612007	4.00714	6.14578e-05	0.000274593
NOX3	ENSG00000074771	protein_coding	0.296954	-0.828573		0.646441	-1.28175	0.199932	0.306107
ENO1	ENSG00000074800	protein_coding	42812.6	-0.472759	0.472759	0.0902374	-5.23906	1.61395e-07	1.30228e-06
SLC12A1	ENSG00000074803	protein_coding	126.941	1.53056	1.53056	0.341659	4.47979	7.47177e-06	4.1482e-05
MYDGF	ENSG00000074842	protein_coding	6958.1	-0.0402996		0.0724211	-0.556463	0.577894	0.689402
ANO8	ENSG00000074855	protein_coding	474.596	-0.135074		0.089056	-1.51673	0.129334	0.215513
TUBE1	ENSG00000074935	protein_coding	458.262	0.455406	0.455406	0.0955497	4.76618	1.87756e-06	1.20068e-05
ARHGEF10L	ENSG00000074964	protein_coding	4801.55	0.212484	0.212484	0.0739406	2.87371	0.00405675	0.0112129
TXK	ENSG00000074966	protein_coding	24.1195	0.204775		0.116204	1.76221	0.0780342	0.141793
WSCD2	ENSG00000075035	protein_coding	3.96601	0.224198		0.188812	1.18741	0.235066	0.34761
KCNQ2	ENSG00000075043	protein_coding	2.61922	-0.460682		0.29464	-1.56354	0.117925	0.199649
TACR2	ENSG00000075073	protein_coding	18.6801	-0.494665	0.494665	0.176183	-2.80769	0.00498989	0.0134465
ACTR6	ENSG00000075089	protein_coding	722.466	-0.130605	0.130605	0.0505901	-2.58164	0.00983333	0.0243106
TIPIN	ENSG00000075131	protein_coding	186.533	-0.39308	0.39308	0.0646724	-6.07801	1.21679e-09	1.53011e-08
SRI	ENSG00000075142	protein_coding	1348.16	-0.304727	0.304727	0.0976277	-3.12131	0.00180047	0.00552153
EIF4G3	ENSG00000075151	protein_coding	2015.5	0.0418982		0.0638231	0.656474	0.511519	0.629422
NUP37	ENSG00000075188	protein_coding	536.05	-0.429587	0.429587	0.0541242	-7.93705	2.07047e-15	7.8215e-14
SEMA3A	ENSG00000075213	protein_coding	62.4257	-0.771585	0.771585	0.203807	-3.78586	0.000153179	0.000619626
GTSE1	ENSG00000075218	protein_coding	253.508	-1.41274	1.41274	0.123957	-11.397	4.3284e-30	2.44262e-27
SEMA3C	ENSG00000075223	protein_coding	113.461	-1.38081	1.38081	0.214788	-6.42873	1.28672e-10	1.98812e-09
TTC38	ENSG00000075234	protein_coding	7984.74	0.651213	0.651213	0.0844044	7.71539	1.20614e-14	3.96083e-13
ACAT1	ENSG00000075239	protein_coding	13503.9	0.994016	0.994016	0.0854912	11.6271	3.00065e-31	2.20134e-28
GRAMD4	ENSG00000075240	protein_coding	3195.49	0.717822	0.717822	0.129951	5.52381	3.31734e-08	3.10576e-07
CELSR1	ENSG00000075275	protein_coding	708.503	-0.358531	0.358531	0.135563	-2.64475	0.00817509	0.0206394
WNT8B	ENSG00000075290	protein_coding	3.15987	0.553186		0.250769	2.20595	0.0273872	0.0587926
ZNF638	ENSG00000075292	protein_coding	3070.95	0.0432936		0.0360123	1.20219	0.229291	0.341091
SLC25A40	ENSG00000075303	protein_coding	541.699	-0.0523884		0.0619304	-0.845925	0.397595	0.521553
TIMM21	ENSG00000075336	protein_coding	788.011	0.0339361		0.0492401	0.689197	0.490699	0.610478
ADD2	ENSG00000075340	protein_coding	24.2593	-0.12226		0.166	-0.736508	0.461421	0.583433
FGF4	ENSG00000075388	protein_coding	2.05877	-1.01869		0.60193	-1.69237	0.0905756	0.160503
RASAL2	ENSG00000075391	protein_coding	741.751	-0.162663		0.0929238	-1.7505	0.0800316	0.144834
VPS9D1	ENSG00000075399	protein_coding	846.393	0.153367		0.070007	2.19074	0.0284709	0.0607739
ZNF37A	ENSG00000075407	protein_coding	598.685	-0.27267	0.27267	0.0612235	-4.45368	8.44105e-06	4.62681e-05
MARK3	ENSG00000075413	protein_coding	1596.73	-0.0727453		0.0421476	-1.72597	0.0843536	0.151356
SLC25A3	ENSG00000075415	protein_coding	17857.9	0.00402744		0.0535005	0.0752785	0.939993	0.960683
FNDC3B	ENSG00000075420	protein_coding	3632.85	-0.257013	0.257013	0.0734403	-3.49962	0.000465929	0.00166447
FOSL2	ENSG00000075426	protein_coding	2290.27	-0.00772421		0.0961159	-0.0803635	0.935948	0.958119
CACNG5	ENSG00000075429	protein_coding	0.238729	-0.544088		0.570553	-0.953616	0.340278	0.46404
CACNG4	ENSG00000075461	protein_coding	196.205	-1.06707	1.06707	0.297985	-3.58096	0.000342328	0.00126365
FRYL	ENSG00000075539	protein_coding	877.643	0.0681051		0.0589823	1.15467	0.248226	0.362727
TMEM131	ENSG00000075568	protein_coding	2165.91	-0.0179086		0.0506636	-0.353481	0.723728	0.807734
FSCN1	ENSG00000075618	protein_coding	1641.64	-0.675068	0.675068	0.118577	-5.69309	1.24762e-08	1.27547e-07
ACTB	ENSG00000075624	protein_coding	126244	-0.0602157		0.0563618	-1.06838	0.28535	0.404894
MOCOS	ENSG00000075643	protein_coding	1657.03	0.575314	0.575314	0.0861275	6.6798	2.39273e-11	4.26678e-10
PLD1	ENSG00000075651	protein_coding	1347.04	-0.139961		0.111931	-1.25043	0.211144	0.319381
ATP12A	ENSG00000075673	protein_coding	3.77312	-1.57279	1.57279	0.470106	-3.34562	0.000821002	0.00275387
WDR62	ENSG00000075702	protein_coding	339.192	-1.2983	1.2983	0.105677	-12.2856	1.08279e-34	1.41849e-31
DLG1	ENSG00000075711	protein_coding	1768.82	0.0551517		0.0525313	1.04988	0.293772	0.413922
RAB7A	ENSG00000075785	protein_coding	8981.83	-0.0343327		0.0353473	-0.971298	0.3314	0.454586
BCAP29	ENSG00000075790	protein_coding	1808.3	0.0343361		0.0507745	0.676246	0.498884	0.618124
SEC31B	ENSG00000075826	protein_coding	216.327	0.315013	0.315013	0.102258	3.08057	0.00206607	0.00623264
SART3	ENSG00000075856	protein_coding	1513.16	-0.239569	0.239569	0.0395337	-6.05988	1.36224e-09	1.6973e-08
ARHGAP15	ENSG00000075884	protein_coding	231.557	-0.000653539		0.115789	-0.00564423	0.995497	0.996937
TUBA3D	ENSG00000075886	protein_coding	20.4875	-0.266336		0.195777	-1.36041	0.173701	0.273574
PAX2	ENSG00000075891	protein_coding	8.75042	-0.732929		0.325677	-2.25048	0.0244186	0.0532836
EXOSC7	ENSG00000075914	protein_coding	1074.21	-0.222477	0.222477	0.0565307	-3.93551	8.30212e-05	0.000360178
KIFAP3	ENSG00000075945	protein_coding	1330.94	0.297573	0.297573	0.0658626	4.5181	6.23984e-06	3.52889e-05
MKRN2	ENSG00000075975	protein_coding	971.916	-0.0820976		0.0458281	-1.79142	0.0732252	0.134561
MCM6	ENSG00000076003	protein_coding	1501.37	-0.776682	0.776682	0.0847462	-9.1648	4.96367e-20	4.06412e-18
REXO2	ENSG00000076043	protein_coding	1284.43	0.054967		0.0582727	0.943272	0.345542	0.469316
RBM7	ENSG00000076053	protein_coding	677.365	0.147319	0.147319	0.0492571	2.99081	0.00278238	0.00807248
RBMS2	ENSG00000076067	protein_coding	457.713	-0.410433	0.410433	0.0909052	-4.51496	6.33295e-06	3.57768e-05
BAZ2A	ENSG00000076108	protein_coding	2438.37	-0.286284	0.286284	0.0576137	-4.96903	6.72888e-07	4.72025e-06
PTPN23	ENSG00000076201	protein_coding	2364.32	-0.211921	0.211921	0.0465393	-4.5536	5.27368e-06	3.03489e-05
MLH1	ENSG00000076242	protein_coding	1163.77	0.000216527		0.042409	0.0051057	0.995926	0.997095
UNG	ENSG00000076248	protein_coding	1883.32	-0.212963	0.212963	0.054399	-3.91482	9.04704e-05	0.000389227
FMO4	ENSG00000076258	protein_coding	1194.32	1.25917	1.25917	0.11466	10.9817	4.67881e-28	1.80656e-25
KLHL20	ENSG00000076321	protein_coding	651.27	0.493359	0.493359	0.0719531	6.85668	7.04792e-12	1.37294e-10
RGS11	ENSG00000076344	protein_coding	30.0226	0.146671		0.177036	0.828481	0.407398	0.531013
SLC46A1	ENSG00000076351	protein_coding	1512.86	0.0993864		0.0777371	1.27849	0.201075	0.307408
PLXNA2	ENSG00000076356	protein_coding	1259.38	0.0331181		0.0708138	0.467678	0.640015	0.740791
SPAG5	ENSG00000076382	protein_coding	1405.68	-0.602181	0.602181	0.103412	-5.82312	5.77578e-09	6.33178e-08
ANKRD13A	ENSG00000076513	protein_coding	1537.39	-0.228166	0.228166	0.0563934	-4.04597	5.21069e-05	0.000236727
TPD52	ENSG00000076554	protein_coding	2669.34	-0.109751		0.0880776	-1.24607	0.21274	0.321317
ACACB	ENSG00000076555	protein_coding	4068.91	0.328855	0.328855	0.10841	3.03344	0.00241783	0.00714767
TRAF4	ENSG00000076604	protein_coding	2650.48	-0.151471	0.151471	0.0646117	-2.34433	0.0190613	0.0431277
PAG1	ENSG00000076641	protein_coding	1000.68	-0.262209		0.12584	-2.08367	0.0371903	0.0763177
GPATCH1	ENSG00000076650	protein_coding	471.809	-0.253778	0.253778	0.0474624	-5.34692	8.94658e-08	7.57897e-07
ICAM3	ENSG00000076662	protein_coding	33.8988	-0.0051129		0.142516	-0.0358761	0.971381	0.981414
NT5C2	ENSG00000076685	protein_coding	533.337	-0.0612903		0.104763	-0.585037	0.558523	0.672151
MCAM	ENSG00000076706	protein_coding	2672.48	-0.261117	0.261117	0.096018	-2.71946	0.00653893	0.017017
GPC4	ENSG00000076716	protein_coding	391.833	-0.616783	0.616783	0.211341	-2.91843	0.00351804	0.00992046
MBNL3	ENSG00000076770	protein_coding	7971.93	-0.0495144		0.139283	-0.355496	0.722218	0.806419
CAMSAP3	ENSG00000076826	protein_coding	2044.74	-0.0769398		0.0825845	-0.931649	0.351518	0.475391
RAP1GAP	ENSG00000076864	protein_coding	2487.51	-0.531235	0.531235	0.146099	-3.63613	0.000276769	0.0010478
XAB2	ENSG00000076924	protein_coding	2682.12	-0.0857653		0.0586537	-1.46223	0.143677	0.234974
ARHGEF1	ENSG00000076928	protein_coding	2989.36	-0.262195	0.262195	0.0498848	-5.25602	1.47206e-07	1.19886e-06
STXBP2	ENSG00000076944	protein_coding	1475.32	-0.247588	0.247588	0.0792686	-3.12341	0.00178768	0.00549058
MAP2K7	ENSG00000076984	protein_coding	1668.56	-0.0545968		0.0453985	-1.20261	0.229127	0.340903
NMRK2	ENSG00000077009	protein_coding	2.50239	1.36502	1.36502	0.345736	3.94814	7.8761e-05	0.000343564
DGKD	ENSG00000077044	protein_coding	850.828	-0.278602	0.278602	0.0628993	-4.42934	9.45221e-06	5.10779e-05
CTTNBP2	ENSG00000077063	protein_coding	126.466	-0.598859	0.598859	0.234527	-2.55348	0.0106653	0.0261052
ACTL6B	ENSG00000077080	protein_coding	8.29081	-0.0262601		0.186104	-0.141104	0.887788	0.925699
RARB	ENSG00000077092	protein_coding	131.966	0.194823		0.125599	1.55115	0.120866	0.203689
TOP2B	ENSG00000077097	protein_coding	3265.18	-0.147017	0.147017	0.0467104	-3.14742	0.0016472	0.00510682
TM9SF3	ENSG00000077147	protein_coding	7145.99	0.0624324		0.0407229	1.5331	0.125251	0.209874
NFKB2	ENSG00000077150	protein_coding	3150.43	-0.041862		0.0747618	-0.559938	0.575522	0.687239
UBE2T	ENSG00000077152	protein_coding	431.251	-0.765569	0.765569	0.099844	-7.66765	1.7518e-14	5.52992e-13
PPP1R12B	ENSG00000077157	protein_coding	941.78	0.281215	0.281215	0.0778411	3.61268	0.000303043	0.00113602
DNAJC10	ENSG00000077232	protein_coding	2271.96	-0.386147	0.386147	0.0627971	-6.14913	7.79091e-10	1.0221e-08
GTF3C1	ENSG00000077235	protein_coding	2562.84	-0.0852126		0.0467202	-1.82389	0.0681686	0.126756
IL4R	ENSG00000077238	protein_coding	2994.49	0.0996184		0.0826722	1.20498	0.228211	0.339856
USP33	ENSG00000077254	protein_coding	1463.72	-0.131994	0.131994	0.0523454	-2.5216	0.0116824	0.0282629
PAK3	ENSG00000077264	protein_coding	46.1321	-0.0732964		0.273058	-0.268428	0.78837	0.857089
CAPN6	ENSG00000077274	protein_coding	176.139	-3.15671	3.15671	0.329503	-9.58024	9.68229e-22	1.13107e-19
DCX	ENSG00000077279	protein_coding	14.6425	0.436035		0.253503	1.72004	0.0854249	0.152994
SNRPA	ENSG00000077312	protein_coding	2164.89	-0.502912	0.502912	0.0636426	-7.90214	2.74165e-15	1.01582e-13
SPAG6	ENSG00000077327	protein_coding	4.70941	-1.74058	1.74058	0.247221	-7.04058	1.91435e-12	4.12332e-11
EXOSC5	ENSG00000077348	protein_coding	1234.23	-0.283895	0.283895	0.0800369	-3.54705	0.000389576	0.00141977
DYNC1I2	ENSG00000077380	protein_coding	1540.69	-0.201419	0.201419	0.0651801	-3.0902	0.00200024	0.00605669
APBB1IP	ENSG00000077420	protein_coding	1106.88	-0.105759		0.134583	-0.785824	0.431971	0.555209
LRCH4	ENSG00000077454	protein_coding	390.909	0.0747915		0.0842203	0.888046	0.374516	0.499005
FAM76B	ENSG00000077458	protein_coding	491.557	0.136833		0.0733806	1.86471	0.0622224	0.117352
SIRT6	ENSG00000077463	protein_coding	774.399	-0.355727	0.355727	0.0668883	-5.31823	1.04784e-07	8.74133e-07
TYR	ENSG00000077498	protein_coding	1.19797	-0.350673		0.662128	-0.529615	0.596379	0.705237
POLD3	ENSG00000077514	protein_coding	513.818	-0.448669	0.448669	0.0680743	-6.59087	4.37263e-11	7.39818e-10
ACTN2	ENSG00000077522	protein_coding	462.847	2.20747	2.20747	0.263569	8.3753	5.50833e-17	2.69402e-15
CAPZB	ENSG00000077549	protein_coding	6539.06	-0.0921052		0.0477685	-1.92816	0.0538357	0.104028
GPR137B	ENSG00000077585	protein_coding	686.237	-0.152374		0.117097	-1.30126	0.193168	0.297844
NAALAD2	ENSG00000077616	protein_coding	68.7021	-0.893702	0.893702	0.172203	-5.18981	2.10504e-07	1.65343e-06
JADE1	ENSG00000077684	protein_coding	1266.68	-0.0167736		0.073608	-0.227877	0.819742	0.879441
SLC25A43	ENSG00000077713	protein_coding	836.614	0.164694		0.0745919	2.20793	0.0272491	0.0585373
UBE2A	ENSG00000077721	protein_coding	2095.95	0.0330911		0.0533901	0.6198	0.53539	0.651734
FGFR1	ENSG00000077782	protein_coding	713.007	-0.844968	0.844968	0.151116	-5.59152	2.25086e-08	2.19177e-07
FKBP6	ENSG00000077800	protein_coding	2.21602	-0.364306		0.232947	-1.5639	0.117842	0.199527
SMC1B	ENSG00000077935	protein_coding	55.3413	-0.866091	0.866091	0.224787	-3.85294	0.000116707	0.00048764
FBLN1	ENSG00000077942	protein_coding	2312.36	-1.26619	1.26619	0.1723	-7.34876	2.00057e-13	5.19709e-12
ITGA8	ENSG00000077943	protein_coding	100.288	0.00871054		0.129975	0.0670172	0.946568	0.965359
CST7	ENSG00000077984	protein_coding	193.02	-0.356877	0.356877	0.148226	-2.40766	0.0160551	0.0371369
MAP2	ENSG00000078018	protein_coding	1115.59	0.563729	0.563729	0.155596	3.62302	0.000291178	0.00109703
PIAS2	ENSG00000078043	protein_coding	694.678	-0.152295	0.152295	0.0467845	-3.25524	0.00113295	0.00366212
AMPH	ENSG00000078053	protein_coding	17.9867	-0.572894	0.572894	0.188952	-3.03195	0.00242981	0.00718194
ARAF	ENSG00000078061	protein_coding	3663.81	0.170006	0.170006	0.0606091	2.80495	0.00503239	0.0135461
MCCC1	ENSG00000078070	protein_coding	2103.32	0.324303	0.324303	0.0783748	4.13785	3.50577e-05	0.000166251
LAMP3	ENSG00000078081	protein_coding	151.421	-0.470303	0.470303	0.156005	-3.01466	0.00257264	0.00754935
FAP	ENSG00000078098	protein_coding	125.361	-0.126726		0.186712	-0.678723	0.497313	0.616678
NEBL	ENSG00000078114	protein_coding	336.318	-0.97539	0.97539	0.225661	-4.32237	1.5436e-05	7.96131e-05
ACER3	ENSG00000078124	protein_coding	556.174	-0.369665	0.369665	0.0668435	-5.53031	3.1966e-08	2.99883e-07
UBE2K	ENSG00000078140	protein_coding	3531.25	-0.119219	0.119219	0.0481263	-2.47721	0.0132415	0.0314805
PIK3C3	ENSG00000078142	protein_coding	893.509	-0.0334034		0.0445584	-0.749655	0.453463	0.576031
N4BP2	ENSG00000078177	protein_coding	596.036	0.0980176		0.0918918	1.06666	0.286124	0.405584
TIGAR	ENSG00000078237	protein_coding	245.203	-0.0113669		0.0812328	-0.13993	0.888715	0.926344
TULP3	ENSG00000078246	protein_coding	589.151	-0.331246	0.331246	0.0631391	-5.24629	1.5519e-07	1.25695e-06
SYNJ2	ENSG00000078269	protein_coding	1034.19	-0.443575	0.443575	0.0915989	-4.84259	1.28161e-06	8.49027e-06
ADCY2	ENSG00000078295	protein_coding	2.79125	-0.190495		0.245821	-0.774934	0.438378	0.561517
PPP2R5C	ENSG00000078304	protein_coding	3368.88	0.228845	0.228845	0.0499856	4.57822	4.68959e-06	2.73263e-05
PMS2P1	ENSG00000078319	transcribed_unprocessed_pseudogene	358.338	0.132204		0.0603279	2.19142	0.0284216	0.0606899
RBFOX1	ENSG00000078328	protein_coding	1.07023	-0.749359		0.33625	-2.22857	0.0258422	0.0559277
GNB1	ENSG00000078369	protein_coding	9431.2	-0.0889975		0.0459756	-1.93575	0.052898	0.102523
HOXA9	ENSG00000078399	protein_coding	6.20705	-0.716249	0.716249	0.213876	-3.3489	0.000811323	0.00272329
EDN1	ENSG00000078401	protein_coding	134.594	0.0919964		0.143288	0.64204	0.520848	0.638095
MLLT10	ENSG00000078403	protein_coding	997.93	-0.102644		0.0660472	-1.5541	0.12016	0.202639
ZCWPW1	ENSG00000078487	protein_coding	242.807	0.206285		0.099237	2.07871	0.0376441	0.0771057
ADCYAP1R1	ENSG00000078549	protein_coding	23.9003	-0.0125601		0.200912	-0.0625155	0.950152	0.967374
FGF20	ENSG00000078579	protein_coding	1.97245	-1.85851	1.85851	0.329745	-5.63621	1.73838e-08	1.72853e-07
P2RY10	ENSG00000078589	protein_coding	21.5682	-0.25267		0.185913	-1.35908	0.174122	0.274119
ITM2A	ENSG00000078596	protein_coding	339.75	-0.0588438		0.141436	-0.416045	0.677377	0.770704
NRDC	ENSG00000078618	protein_coding	5850.11	0.0676963		0.0456896	1.48166	0.138432	0.227908
VDAC3	ENSG00000078668	protein_coding	3203.21	-0.0634288		0.073977	-0.857412	0.391217	0.515232
PCM1	ENSG00000078674	protein_coding	3216.29	-0.0770774		0.0808917	-0.952848	0.340667	0.464406
TNRC6C	ENSG00000078687	protein_coding	630.283	-0.0647231		0.0922079	-0.701926	0.482725	0.603115
CBFA2T2	ENSG00000078699	protein_coding	885.623	-0.419756	0.419756	0.0612131	-6.8573	7.01736e-12	1.36771e-10
BRINP1	ENSG00000078725	protein_coding	14.1419	-0.118409		0.264151	-0.448262	0.653964	0.752142
ITCH	ENSG00000078747	protein_coding	2590.9	0.313093	0.313093	0.0593294	5.2772	1.31175e-07	1.0733e-06
PKD2L2	ENSG00000078795	protein_coding	2.176	-0.345453		0.164346	-2.10198	0.0355548	0.0734462
TP53INP2	ENSG00000078804	protein_coding	3277.55	0.18734		0.0937196	1.99894	0.0456149	0.0906835
SDF4	ENSG00000078808	protein_coding	7559.47	0.13546	0.13546	0.0560721	2.41582	0.0157	0.0364096
MYH7B	ENSG00000078814	protein_coding	119.03	-0.00084863		0.144524	-0.00587189	0.995315	0.996837
BPIFB2	ENSG00000078898	protein_coding	461.256	-1.47006	1.47006	0.341836	-4.30048	1.70432e-05	8.72278e-05
TP73	ENSG00000078900	protein_coding	160.336	-0.512919	0.512919	0.16239	-3.15857	0.00158546	0.00493957
TOLLIP	ENSG00000078902	protein_coding	6791.84	0.176324	0.176324	0.0566799	3.11088	0.0018653	0.00569674
UBE2D4	ENSG00000078967	protein_coding	999.582	0.208203	0.208203	0.0630258	3.30346	0.000954996	0.00314454
CLUL1	ENSG00000079101	protein_coding	11.4364	-0.582145	0.582145	0.186448	-3.12229	0.00179448	0.00550823
RUNX1T1	ENSG00000079102	protein_coding	66.0281	0.45675	0.45675	0.132722	3.4414	0.000578717	0.00201824
CDH17	ENSG00000079112	protein_coding	33.4155	-2.75193	2.75193	0.288135	-9.55082	1.28675e-21	1.46582e-19
THOC1	ENSG00000079134	protein_coding	764.198	-0.316866	0.316866	0.0544315	-5.82136	5.83705e-09	6.39512e-08
FKBP7	ENSG00000079150	protein_coding	263.825	0.0713451		0.0776916	0.918312	0.358455	0.482585
OSBPL6	ENSG00000079156	protein_coding	249.345	-0.389402	0.389402	0.12983	-2.99932	0.00270584	0.00788097
SLC1A3	ENSG00000079215	protein_coding	370.423	0.0416846		0.141552	0.294481	0.76839	0.84178
XRCC5	ENSG00000079246	protein_coding	9102.12	-0.134082	0.134082	0.0397599	-3.37229	0.000745456	0.00252461
LXN	ENSG00000079257	protein_coding	151.307	0.0316349		0.131492	0.240584	0.809878	0.872072
SP140	ENSG00000079263	protein_coding	121.876	-0.591735	0.591735	0.155552	-3.8041	0.000142319	0.000581596
MKNK1	ENSG00000079277	protein_coding	869.778	-0.112522	0.112522	0.0428744	-2.62446	0.00867863	0.0217788
TNS1	ENSG00000079308	protein_coding	4304.49	-0.0932819		0.083664	-1.11496	0.264868	0.381858
REXO1	ENSG00000079313	protein_coding	1120.06	0.0278381		0.0612439	0.454544	0.649437	0.748249
SAR1A	ENSG00000079332	protein_coding	4179.16	-0.0215727		0.0413567	-0.521624	0.601932	0.710179
CDC14A	ENSG00000079335	protein_coding	135.33	-0.402588	0.402588	0.0999758	-4.02686	5.65275e-05	0.000254603
RAPGEF3	ENSG00000079337	protein_coding	306.931	0.392023	0.392023	0.0937394	4.18205	2.88892e-05	0.000140134
CEACAM1	ENSG00000079385	protein_coding	3587.65	0.363359	0.363359	0.101685	3.57338	0.000352401	0.00129692
SENP1	ENSG00000079387	protein_coding	433.823	-0.340208	0.340208	0.0499411	-6.8122	9.61206e-12	1.82495e-10
DUSP13	ENSG00000079393	protein_coding	9.7833	-1.60813	1.60813	0.284065	-5.66116	1.50356e-08	1.51559e-07
CIC	ENSG00000079432	protein_coding	2779.46	-0.0806475		0.0544677	-1.48065	0.138701	0.228239
LIPE	ENSG00000079435	protein_coding	107.825	-0.0763015		0.133586	-0.571181	0.567877	0.68064
FDFT1	ENSG00000079459	protein_coding	5326.18	-0.11407		0.0913606	-1.24857	0.211824	0.320211
PAFAH1B3	ENSG00000079462	protein_coding	905.681	-1.27294	1.27294	0.129066	-9.86271	6.03997e-23	8.62071e-21
OPHN1	ENSG00000079482	protein_coding	89.4532	-0.16373		0.126141	-1.29799	0.19429	0.299218
AFM	ENSG00000079557	protein_coding	7274.68	0.756661	0.756661	0.172911	4.37603	1.20863e-05	6.3762e-05
KIF22	ENSG00000079616	protein_coding	2028.42	-0.238957	0.238957	0.077405	-3.0871	0.00202123	0.00611519
SCGN	ENSG00000079689	protein_coding	695.416	-0.770965	0.770965	0.226565	-3.40285	0.000666873	0.00228955
CARMIL1	ENSG00000079691	protein_coding	403.429	-0.688603	0.688603	0.124704	-5.52189	3.35382e-08	3.1359e-07
PGM1	ENSG00000079739	protein_coding	7845.42	0.401136	0.401136	0.0841151	4.76889	1.8524e-06	1.18701e-05
DDX1	ENSG00000079785	protein_coding	3803.61	-0.0741284		0.0416615	-1.7793	0.0751904	0.137567
DNM2	ENSG00000079805	protein_coding	4870.4	-0.109951		0.0504586	-2.17904	0.029329	0.0623629
EPB41L2	ENSG00000079819	protein_coding	1340.52	-0.585621	0.585621	0.0893378	-6.55513	5.5593e-11	9.223e-10
RIMS1	ENSG00000079841	protein_coding	1.77772	-0.0204026		0.242975	-0.0839702	0.93308	0.956416
MOXD1	ENSG00000079931	protein_coding	221.724	0.283676		0.205774	1.37858	0.168023	0.266231
STX7	ENSG00000079950	protein_coding	1318.22	-0.376063	0.376063	0.0601486	-6.25223	4.04621e-10	5.62193e-09
RABL2B	ENSG00000079974	protein_coding	307.342	-0.185339	0.185339	0.0555158	-3.33849	0.000842359	0.00281587
KEAP1	ENSG00000079999	protein_coding	3836.61	0.135495	0.135495	0.0551776	2.45562	0.0140643	0.0331748
DDX43	ENSG00000080007	protein_coding	21.7241	-0.665276	0.665276	0.231189	-2.87763	0.0040067	0.011092
PTPRH	ENSG00000080031	protein_coding	1854.15	0.608523	0.608523	0.148276	4.104	4.06065e-05	0.000189695
DCT	ENSG00000080166	protein_coding	12.0433	0.367846		0.222256	1.65506	0.0979133	0.171353
SLC35C2	ENSG00000080189	protein_coding	2919.98	-0.152207	0.152207	0.0485121	-3.13751	0.00170388	0.00525995
CRYBG3	ENSG00000080200	protein_coding	184.956	0.277164		0.159395	1.73885	0.0820616	0.147975
EPHA6	ENSG00000080224	protein_coding	8.9715	-2.92016	2.92016	0.392454	-7.44079	1.00087e-13	2.74387e-12
SCTR	ENSG00000080293	protein_coding	144.735	-1.54283	1.54283	0.214551	-7.19099	6.43229e-13	1.51149e-11
RFX3	ENSG00000080298	protein_coding	162.084	-0.326843	0.326843	0.0802515	-4.07274	4.64636e-05	0.000213843
RIF1	ENSG00000080345	protein_coding	1321.39	-0.233616	0.233616	0.0569505	-4.10209	4.09433e-05	0.000191025
RAB21	ENSG00000080371	protein_coding	2224.85	0.044127		0.0390278	1.13066	0.2582	0.374364
SLC4A4	ENSG00000080493	protein_coding	1311.5	0.465683	0.465683	0.165676	2.8108	0.0049418	0.0133385
SMARCA2	ENSG00000080503	protein_coding	2549.84	0.448949	0.448949	0.0890818	5.03973	4.66185e-07	3.38885e-06
RDH8	ENSG00000080511	protein_coding	7.55051	-1.21496	1.21496	0.345313	-3.51844	0.00043409	0.00156336
SESN1	ENSG00000080546	protein_coding	1011.03	0.241589	0.241589	0.0804135	3.00433	0.00266167	0.00777206
MID2	ENSG00000080561	protein_coding	294.837	0.386984	0.386984	0.102612	3.77133	0.000162378	0.000652163
DNAAF6	ENSG00000080572	protein_coding	0.230112	0.187369		0.418809	0.447385	0.654597	0.752658
COL5A3	ENSG00000080573	protein_coding	2933.88	0.577717	0.577717	0.150882	3.82894	0.000128694	0.000531902
SRCAP	ENSG00000080603	protein_coding	3202.89	-0.115594		0.0527028	-2.19332	0.0282842	0.0604495
PUM3	ENSG00000080608	protein_coding	800.106	-0.200206	0.200206	0.0691579	-2.89492	0.00379259	0.0105792
CPB2	ENSG00000080618	protein_coding	24447.2	0.916678	0.916678	0.114771	7.98701	1.38254e-15	5.38926e-14
CHRNA3	ENSG00000080644	protein_coding	6.68657	-0.0414681		0.276357	-0.150052	0.880723	0.920971
KCNN2	ENSG00000080709	protein_coding	87.5617	1.44335	1.44335	0.207471	6.95689	3.47877e-12	7.1971e-11
CNOT4	ENSG00000080802	protein_coding	764.642	0.107143	0.107143	0.0403353	2.65631	0.00790013	0.0200488
PSEN1	ENSG00000080815	protein_coding	2274.4	0.121788	0.121788	0.0440746	2.76323	0.00572319	0.0151357
CPOX	ENSG00000080819	protein_coding	933.065	0.0751833		0.0627057	1.19899	0.230533	0.342481
CLDND1	ENSG00000080822	protein_coding	1304.42	0.0390979		0.0441311	0.88595	0.375645	0.500249
MOK	ENSG00000080823	protein_coding	170.147	-0.428595	0.428595	0.0823806	-5.20263	1.96491e-07	1.55333e-06
HSP90AA1	ENSG00000080824	protein_coding	35457.5	-0.0470409		0.0649867	-0.723854	0.469155	0.590667
RBL1	ENSG00000080839	protein_coding	272.014	-0.812188	0.812188	0.0854055	-9.50978	1.91063e-21	2.07349e-19
DLGAP4	ENSG00000080845	protein_coding	2863.6	-0.307352	0.307352	0.056438	-5.44583	5.15634e-08	4.62332e-07
IGSF9B	ENSG00000080854	protein_coding	6.17498	-0.41182		0.184138	-2.23648	0.0253204	0.0549703
CFHR2	ENSG00000080910	protein_coding	492.676	1.28908	1.28908	0.144256	8.9361	4.03142e-19	2.84926e-17
CROCCP3	ENSG00000080947	transcribed_unprocessed_pseudogene	53.4043	-0.413622		0.0848507	-4.8747	1.08974e-06	7.32372e-06
NDC80	ENSG00000080986	protein_coding	381.559	-1.08798	1.08798	0.109969	-9.89352	4.44141e-23	6.51662e-21
AP4E1	ENSG00000081014	protein_coding	401.742	-0.106268		0.050869	-2.08905	0.0367028	0.0754396
RSBN1	ENSG00000081019	protein_coding	428.27	-0.0549236		0.0563344	-0.974956	0.329582	0.452668
MAGI3	ENSG00000081026	protein_coding	550.302	-0.169803		0.0822676	-2.06403	0.0390151	0.0794929
CXCL2	ENSG00000081041	protein_coding	1738.26	0.968266	0.968266	0.161294	6.00312	1.93561e-09	2.33399e-08
AFP	ENSG00000081051	protein_coding	26025.1	-3.13096	3.13096	0.315082	-9.93698	2.87413e-23	4.42966e-21
COL4A4	ENSG00000081052	protein_coding	195.694	0.206301		0.164148	1.2568	0.208828	0.316551
TCF7	ENSG00000081059	protein_coding	971.979	-0.0817823		0.141428	-0.57826	0.563088	0.676115
OSTM1	ENSG00000081087	protein_coding	1104.22	-0.188755	0.188755	0.0774349	-2.43759	0.0147854	0.0346081
CDH7	ENSG00000081138	protein_coding	2.57099	-0.284285		0.35884	-0.792232	0.428225	0.551885
IMPG2	ENSG00000081148	protein_coding	10.391	-0.104978		0.116358	-0.902194	0.366954	0.49125
PCNP	ENSG00000081154	protein_coding	2723.01	-0.11987	0.11987	0.0366431	-3.27129	0.00107058	0.00348047
EXD2	ENSG00000081177	protein_coding	546.709	-0.101879		0.0585861	-1.73896	0.0820423	0.147963
ARG2	ENSG00000081181	protein_coding	210.717	0.114491		0.184763	0.619661	0.535481	0.651736
MEF2C	ENSG00000081189	protein_coding	592.789	0.324539	0.324539	0.0837521	3.87499	0.000106628	0.000450084
PTPRC	ENSG00000081237	protein_coding	767.053	-0.177756		0.147787	-1.20279	0.229059	0.340856
CACNA1S	ENSG00000081248	protein_coding	4.96429	0.12823		0.198113	0.647256	0.517466	0.635056
PKP1	ENSG00000081277	protein_coding	21.6017	0.039834		0.235406	0.169214	0.865628	0.911167
UBA5	ENSG00000081307	protein_coding	1566.96	0.0980424	0.0980424	0.0427591	2.2929	0.0218537	0.0484477
STK17B	ENSG00000081320	protein_coding	457.268	-0.330225	0.330225	0.115401	-2.86155	0.00421573	0.0116033
CDC14B	ENSG00000081377	protein_coding	1552.67	0.749573	0.749573	0.10637	7.04682	1.83049e-12	3.95897e-11
ZNF510	ENSG00000081386	protein_coding	263.23	-0.0731418		0.074837	-0.977349	0.328397	0.451394
LRP2	ENSG00000081479	protein_coding	119.023	-1.12011	1.12011	0.296007	-3.78407	0.000154282	0.000623538
ZNF506	ENSG00000081665	protein_coding	257.252	-0.701593	0.701593	0.105981	-6.61997	3.5927e-11	6.16965e-10
JMJD4	ENSG00000081692	protein_coding	1068.43	0.0265197		0.0721252	0.36769	0.713104	0.799065
DUSP12	ENSG00000081721	protein_coding	495.895	-0.277662	0.277662	0.0556026	-4.99369	5.92363e-07	4.2028e-06
AACS	ENSG00000081760	protein_coding	748.505	-0.628153	0.628153	0.0850945	-7.38184	1.56122e-13	4.13181e-12
DELE1	ENSG00000081791	protein_coding	2860.74	0.199243	0.199243	0.0522045	3.81659	0.000135311	0.000555991
SLC13A1	ENSG00000081800	protein_coding	1.19079	-1.26215	1.26215	0.475484	-2.65446	0.00794362	0.0201438
CADPS2	ENSG00000081803	protein_coding	1033.05	0.0505494		0.0899081	0.562234	0.573957	0.68591
PCDHB4	ENSG00000081818	protein_coding	35.706	0.423441	0.423441	0.146812	2.88424	0.00392363	0.0108991
PCDHA6	ENSG00000081842	protein_coding	8.67396	-0.976813	0.976813	0.315701	-3.09411	0.00197403	0.00598722
PCDHGA2	ENSG00000081853	protein_coding	130.162	0.447225		0.203468	2.19801	0.0279484	0.0598294
HSPB11	ENSG00000081870	protein_coding	938.017	-0.259745	0.259745	0.0624698	-4.15793	3.21139e-05	0.000154104
PHLPP1	ENSG00000081913	protein_coding	1561.09	0.35016	0.35016	0.081582	4.29213	1.76968e-05	9.02581e-05
ATP8B1	ENSG00000081923	protein_coding	1871.91	-0.107942		0.0928817	-1.16214	0.245178	0.359217
IL12RB2	ENSG00000081985	protein_coding	29.4014	0.637651	0.637651	0.174268	3.65903	0.000253168	0.00096845
SMARCD3	ENSG00000082014	protein_coding	409.78	-0.75378	0.75378	0.145038	-5.19711	2.02409e-07	1.59599e-06
WDR70	ENSG00000082068	protein_coding	913.222	-0.135325	0.135325	0.0488332	-2.77117	0.00558558	0.0148349
FYB1	ENSG00000082074	protein_coding	383.406	-0.225311		0.138429	-1.62762	0.103605	0.179456
MPP4	ENSG00000082126	protein_coding	3.52138	-0.57615	0.57615	0.141709	-4.06573	4.78815e-05	0.000219488
STRADB	ENSG00000082146	protein_coding	1976.78	0.139236	0.139236	0.0602129	2.3124	0.0207559	0.0463416
BZW1	ENSG00000082153	protein_coding	4170.11	0.107683		0.0541339	1.9892	0.0466791	0.0923835
PGR	ENSG00000082175	protein_coding	36.9223	0.358619		0.221079	1.62213	0.104775	0.181166
C1QTNF3	ENSG00000082196	protein_coding	767.93	1.32832	1.32832	0.217119	6.11792	9.48021e-10	1.22015e-08
ME2	ENSG00000082212	protein_coding	986.634	-0.197154	0.197154	0.0698725	-2.82163	0.00477808	0.0129586
C5orf22	ENSG00000082213	protein_coding	826.249	-0.0847012		0.0498718	-1.69838	0.0894365	0.158847
CCNT2	ENSG00000082258	protein_coding	1012.95	-0.0383285		0.0582363	-0.658155	0.510439	0.628492
FAM135A	ENSG00000082269	protein_coding	314.065	-0.335765	0.335765	0.0863937	-3.88645	0.000101722	0.000431459
COL19A1	ENSG00000082293	protein_coding	3.01513	-0.101915		0.269509	-0.378153	0.705317	0.793246
EPB41L3	ENSG00000082397	protein_coding	252.248	-0.108609		0.137542	-0.789643	0.429736	0.553313
COBLL1	ENSG00000082438	protein_coding	3598.34	0.724563	0.724563	0.104177	6.95509	3.52338e-12	7.26481e-11
DLG3	ENSG00000082458	protein_coding	340.905	-1.41432	1.41432	0.152547	-9.2714	1.83727e-20	1.64373e-18
KCNK2	ENSG00000082482	protein_coding	19.5516	-2.22121	2.22121	0.39955	-5.55927	2.7091e-08	2.58513e-07
SERTAD4	ENSG00000082497	protein_coding	31.4311	-0.0328005		0.197614	-0.165983	0.868171	0.912919
TRAF5	ENSG00000082512	protein_coding	337.002	-0.549833	0.549833	0.0991479	-5.54559	2.9297e-08	2.77256e-07
MRPL22	ENSG00000082515	protein_coding	1350.6	-0.00139771		0.0644915	-0.0216728	0.982709	0.988584
GEMIN5	ENSG00000082516	protein_coding	799.569	-0.0556439		0.0494309	-1.12569	0.260297	0.376788
OPRK1	ENSG00000082556	protein_coding	2.37641	0.707464		0.437684	1.61638	0.106012	0.182899
NFE2L1	ENSG00000082641	protein_coding	15194.8	0.185492	0.185492	0.0709914	2.61288	0.0089784	0.0224374
SEMA5B	ENSG00000082684	protein_coding	222.411	-0.231455		0.114737	-2.01727	0.0436676	0.08739
GSK3B	ENSG00000082701	protein_coding	1819.84	-0.0303588		0.0421544	-0.72018	0.471414	0.592717
ITGB5	ENSG00000082781	protein_coding	7492.79	-0.313657	0.313657	0.0666723	-4.70446	2.5454e-06	1.57823e-05
ERC1	ENSG00000082805	protein_coding	1231.03	0.0388488		0.0613211	0.63353	0.526387	0.643228
XPO1	ENSG00000082898	protein_coding	4626.88	-0.116875	0.116875	0.0425094	-2.74939	0.00597056	0.0156949
LINC01587	ENSG00000082929	lncRNA	16.7984	-0.802603		0.303312	-2.64613	0.00814188	0.0205683
RNF13	ENSG00000082996	protein_coding	2136.48	0.132243	0.132243	0.0519469	2.54574	0.0109045	0.0266286
TRPM3	ENSG00000083067	protein_coding	52.8445	0.472741		0.216807	2.18047	0.029223	0.0621732
PALB2	ENSG00000083093	protein_coding	406.543	-0.169314	0.169314	0.0568645	-2.97749	0.00290615	0.00838977
DOP1A	ENSG00000083097	protein_coding	385.814	0.0373122		0.0833259	0.447786	0.654307	0.752426
LYRM2	ENSG00000083099	protein_coding	1061.36	-0.211298	0.211298	0.0503479	-4.19676	2.70763e-05	0.000132336
BCKDHB	ENSG00000083123	protein_coding	1350.11	0.733346	0.733346	0.0954491	7.68311	1.55278e-14	4.98317e-13
KAT6A	ENSG00000083168	protein_coding	1017.61	-0.0735867		0.0747955	-0.983838	0.325195	0.448035
TUT7	ENSG00000083223	protein_coding	1721.08	0.395683	0.395683	0.0895128	4.42041	9.85142e-06	5.30398e-05
ULK2	ENSG00000083290	protein_coding	316.64	-0.0100624		0.134571	-0.074774	0.940395	0.960933
GRHL2	ENSG00000083307	protein_coding	37.5385	-2.01818	2.01818	0.285558	-7.06748	1.57767e-12	3.45496e-11
TNPO1	ENSG00000083312	protein_coding	2767.21	-0.0389753		0.049147	-0.793035	0.427758	0.551378
PLOD1	ENSG00000083444	protein_coding	11595.6	-0.200304	0.200304	0.0789751	-2.5363	0.0112032	0.0272618
P2RX5	ENSG00000083454	protein_coding	47.5677	-0.564535	0.564535	0.197578	-2.85728	0.00427285	0.0117438
ITGAE	ENSG00000083457	protein_coding	389.72	-0.560558	0.560558	0.104565	-5.36085	8.28315e-08	7.06785e-07
DIS3	ENSG00000083520	protein_coding	1186.04	0.17197	0.17197	0.0554095	3.10362	0.00191168	0.00582267
PIBF1	ENSG00000083535	protein_coding	422.086	0.157452	0.157452	0.0624665	2.52059	0.011716	0.0283274
TDRD3	ENSG00000083544	protein_coding	573.43	0.239976	0.239976	0.0576232	4.16458	3.11931e-05	0.000150137
AC000061.1	ENSG00000083622	lncRNA	0.659078	0.0552956		0.558932	0.0989307	0.921193	0.948448
NUFIP1	ENSG00000083635	protein_coding	276.194	0.0501898		0.0566584	0.885832	0.375708	0.500267
PDS5B	ENSG00000083642	protein_coding	890.003	0.0582867		0.0560943	1.03908	0.298766	0.419276
OXCT1	ENSG00000083720	protein_coding	282.089	-0.949632	0.949632	0.192756	-4.9266	8.36712e-07	5.75608e-06
RRAGB	ENSG00000083750	protein_coding	322.281	-0.2013	0.2013	0.0634208	-3.17403	0.00150337	0.00471124
EPYC	ENSG00000083782	protein_coding	0.598697	-0.952741	0.952741	0.315575	-3.01907	0.00253554	0.00745661
CYLD	ENSG00000083799	protein_coding	1352.39	0.293621	0.293621	0.057119	5.14053	2.73971e-07	2.10153e-06
SLC27A5	ENSG00000083807	protein_coding	21742.8	1.04543	1.04543	0.171134	6.10885	1.00354e-09	1.28395e-08
ZNF324	ENSG00000083812	protein_coding	280.526	-0.0325754		0.0562868	-0.578738	0.562766	0.675927
ZNF671	ENSG00000083814	protein_coding	154.793	-0.178117		0.111784	-1.59341	0.111069	0.190077
ZNF416	ENSG00000083817	protein_coding	133.525	-0.268546	0.268546	0.0690665	-3.88823	0.000100979	0.000428796
ZNF586	ENSG00000083828	protein_coding	133.568	-0.316007	0.316007	0.0669363	-4.72101	2.34679e-06	1.46749e-05
ZNF446	ENSG00000083838	protein_coding	300.177	-0.208791	0.208791	0.0560441	-3.72548	0.000194944	0.000769064
ZNF264	ENSG00000083844	protein_coding	639.724	-0.104835		0.06663	-1.57339	0.115629	0.196443
RPS5	ENSG00000083845	protein_coding	24495.2	-0.586243	0.586243	0.0911938	-6.42854	1.28837e-10	1.98983e-09
FAT1	ENSG00000083857	protein_coding	6208.68	0.293015	0.293015	0.117878	2.48576	0.0129276	0.0308241
YTHDC1	ENSG00000083896	protein_coding	1803.77	-0.0275326		0.0391928	-0.702491	0.482373	0.602818
CHMP2B	ENSG00000083937	protein_coding	1433.29	-0.0858045		0.050181	-1.7099	0.0872847	0.155641
SMAP2	ENSG00000084070	protein_coding	3799.69	0.211908	0.211908	0.0540112	3.9234	8.73067e-05	0.000376897
PPIE	ENSG00000084072	protein_coding	1370.17	-0.158984	0.158984	0.0586959	-2.70861	0.00675661	0.0174978
ZMPSTE24	ENSG00000084073	protein_coding	2871.87	0.148038	0.148038	0.0494267	2.9951	0.00274356	0.00797563
STARD7	ENSG00000084090	protein_coding	5935.87	-0.0568371		0.0409935	-1.38649	0.165598	0.263024
NOA1	ENSG00000084092	protein_coding	802.8	-0.102462		0.0542849	-1.88748	0.0590958	0.11231
REST	ENSG00000084093	protein_coding	918.292	-0.0446485		0.0529961	-0.842487	0.399515	0.523342
HAL	ENSG00000084110	protein_coding	6231.81	0.296925		0.21174	1.40231	0.160824	0.257045
SSH1	ENSG00000084112	protein_coding	1329.99	0.058577		0.0552505	1.06021	0.289051	0.40877
GSTP1	ENSG00000084207	protein_coding	1751.71	-1.137	1.137	0.149375	-7.6117	2.70514e-14	8.22779e-13
APLP2	ENSG00000084234	protein_coding	26834.2	0.0586555		0.0619691	0.946528	0.343879	0.467768
FAM234B	ENSG00000084444	protein_coding	219.728	0.158735		0.0834747	1.90159	0.0572245	0.109394
SLCO1A2	ENSG00000084453	protein_coding	339.991	1.42837	1.42837	0.177143	8.06335	7.42316e-16	3.05942e-14
WBP11	ENSG00000084463	protein_coding	2562.34	-0.053282		0.0463709	-1.14904	0.25054	0.36554
EIF3I	ENSG00000084623	protein_coding	7396.62	-0.0390442		0.0630688	-0.619074	0.535868	0.652119
NKAIN1	ENSG00000084628	protein_coding	6.38434	-1.36385	1.36385	0.265252	-5.14172	2.72228e-07	2.08991e-06
COL16A1	ENSG00000084636	protein_coding	506.702	-0.574368	0.574368	0.175737	-3.26834	0.00108181	0.00351352
TXLNA	ENSG00000084652	protein_coding	3485.98	-0.0924156		0.0536368	-1.72299	0.0848904	0.152193
APOB	ENSG00000084674	protein_coding	218560	0.348827	0.348827	0.108441	3.21675	0.00129653	0.0041308
NCOA1	ENSG00000084676	protein_coding	1478.15	0.0813405		0.0552928	1.47109	0.141268	0.231767
AGBL5	ENSG00000084693	protein_coding	1047.1	-0.426	0.426	0.0647424	-6.57992	4.7071e-11	7.92387e-10
EFR3B	ENSG00000084710	protein_coding	34.1129	-0.526084	0.526084	0.109887	-4.7875	1.68869e-06	1.09074e-05
KIF3C	ENSG00000084731	protein_coding	195.711	-1.35383	1.35383	0.132807	-10.194	2.10893e-24	4.07145e-22
RAB10	ENSG00000084733	protein_coding	4677.25	-0.184247	0.184247	0.0532932	-3.45724	0.000545743	0.00191619
GCKR	ENSG00000084734	protein_coding	2341.55	0.578943	0.578943	0.13011	4.44966	8.60083e-06	4.70455e-05
HADHA	ENSG00000084754	protein_coding	14295.5	0.125578		0.0551454	2.27722	0.0227731	0.0502099
MAPRE3	ENSG00000084764	protein_coding	829.34	0.333448	0.333448	0.0787183	4.23597	2.27568e-05	0.000113401
CAD	ENSG00000084774	protein_coding	1600.79	-0.435728	0.435728	0.0685318	-6.35804	2.04346e-10	3.02976e-09
CD59	ENSG00000085063	protein_coding	11479.2	0.214638	0.214638	0.0712599	3.01205	0.00259488	0.0076052
CD82	ENSG00000085117	protein_coding	2052.96	0.0936382		0.0856974	1.09266	0.274543	0.392576
BCORL1	ENSG00000085185	protein_coding	631.999	-0.599818	0.599818	0.0889626	-6.74236	1.55838e-11	2.85208e-10
ATRX	ENSG00000085224	protein_coding	1393.16	0.0215756		0.0649184	0.332349	0.739625	0.819966
AK6	ENSG00000085231	protein_coding	857.199	-0.0151384		0.0515816	-0.293485	0.769152	0.842319
FCN1	ENSG00000085265	protein_coding	157.215	0.067838		0.147093	0.461193	0.64466	0.744288
MYNN	ENSG00000085274	protein_coding	533.363	-0.0169942		0.0400175	-0.42467	0.671077	0.765749
MECOM	ENSG00000085276	protein_coding	311.927	-0.407993	0.407993	0.123105	-3.31418	0.000919111	0.00304058
SCAMP1	ENSG00000085365	protein_coding	1139.76	0.0211635		0.060967	0.347131	0.728493	0.811234
PREP	ENSG00000085377	protein_coding	1120.99	-0.0514499		0.0545997	-0.942312	0.346033	0.469821
HACE1	ENSG00000085382	protein_coding	176.51	-0.306951	0.306951	0.0923621	-3.32334	0.00088946	0.00295367
SEH1L	ENSG00000085415	protein_coding	1384.24	-0.118482	0.118482	0.0435127	-2.72294	0.0064704	0.0168602
WDR47	ENSG00000085433	protein_coding	204.442	-0.0932184		0.0696712	-1.33798	0.180904	0.282637
WDFY1	ENSG00000085449	protein_coding	1221.84	-0.124002	0.124002	0.0535461	-2.3158	0.020569	0.0459803
OVGP1	ENSG00000085465	protein_coding	406.529	-0.504899	0.504899	0.142354	-3.54679	0.000389961	0.00142104
SLC25A24	ENSG00000085491	protein_coding	288.646	-0.745796	0.745796	0.148111	-5.03539	4.76887e-07	3.45773e-06
MAP3K4	ENSG00000085511	protein_coding	746.999	-0.328381	0.328381	0.0522389	-6.28613	3.25476e-10	4.61492e-09
PILRA	ENSG00000085514	protein_coding	165.777	-0.0990554		0.103135	-0.960448	0.33683	0.460519
IGSF9	ENSG00000085552	protein_coding	842.683	0.302466		0.214674	1.40895	0.158849	0.254576
ABCB1	ENSG00000085563	protein_coding	2704.19	0.256146		0.151392	1.69194	0.0906581	0.160602
ZNF213	ENSG00000085644	protein_coding	347.382	-0.386308	0.386308	0.0820234	-4.70973	2.48049e-06	1.54424e-05
AKR1B1	ENSG00000085662	protein_coding	1303.22	-0.46236	0.46236	0.156459	-2.95515	0.00312516	0.00894391
CPNE3	ENSG00000085719	protein_coding	3948.13	0.276783	0.276783	0.0643354	4.30219	1.69122e-05	8.65935e-05
RRN3	ENSG00000085721	protein_coding	1514.17	0.353831	0.353831	0.0552824	6.40042	1.54947e-10	2.35541e-09
CTTN	ENSG00000085733	protein_coding	6602.37	-0.101536		0.0588443	-1.7255	0.0844376	0.15149
WNT11	ENSG00000085741	protein_coding	200.656	0.254427		0.19529	1.30282	0.192636	0.297257
MTIF2	ENSG00000085760	protein_coding	1879.08	0.103014	0.103014	0.0430278	2.39412	0.0166602	0.0383287
DDHD2	ENSG00000085788	protein_coding	618.54	-0.159014		0.0769684	-2.06597	0.0388317	0.0791765
TTC39A	ENSG00000085831	protein_coding	590.794	-1.05148	1.05148	0.177696	-5.91728	3.27316e-09	3.76609e-08
EPS15	ENSG00000085832	protein_coding	1995	0.158436	0.158436	0.0456245	3.47262	0.000515411	0.00181996
ORC1	ENSG00000085840	protein_coding	192.574	-1.04214	1.04214	0.116498	-8.94559	3.69973e-19	2.64349e-17
MGST2	ENSG00000085871	protein_coding	5309.46	0.39249	0.39249	0.0843869	4.65108	3.30199e-06	1.9977e-05
CHERP	ENSG00000085872	protein_coding	2006.46	0.11357		0.0561344	2.02318	0.0430548	0.0863473
ATG16L1	ENSG00000085978	protein_coding	1050.81	0.050645		0.0390744	1.29612	0.194935	0.300034
USP40	ENSG00000085982	protein_coding	1905.75	0.0747639		0.0522303	1.43143	0.152308	0.246419
POMGNT1	ENSG00000085998	protein_coding	3080.36	0.00971916		0.0552719	0.175843	0.860417	0.907759
RAD54L	ENSG00000085999	protein_coding	120.017	-1.25808	1.25808	0.136196	-9.23727	2.52865e-20	2.19795e-18
MAST2	ENSG00000086015	protein_coding	1416.41	-0.342862	0.342862	0.0626979	-5.46848	4.5391e-08	4.11413e-07
DNAJA1	ENSG00000086061	protein_coding	9312.17	0.112625		0.0640467	1.75849	0.0786645	0.142776
B4GALT1	ENSG00000086062	protein_coding	7486.43	0.0834565		0.0642919	1.29809	0.194257	0.299192
CHMP5	ENSG00000086065	protein_coding	2108.08	0.0994152		0.0469729	2.11644	0.0343078	0.0713385
NFX1	ENSG00000086102	protein_coding	1937.44	0.116327	0.116327	0.0485369	2.39666	0.0165452	0.0381047
AQP6	ENSG00000086159	protein_coding	114.537	2.51942	2.51942	0.308741	8.1603	3.34194e-16	1.45416e-14
DIMT1	ENSG00000086189	protein_coding	745.626	-0.126744	0.126744	0.0458043	-2.76708	0.00565604	0.014997
IPO11	ENSG00000086200	protein_coding	668.819	0.0434091		0.0414838	1.04641	0.295372	0.415578
FOLH1	ENSG00000086205	protein_coding	559.247	0.478243	0.478243	0.140292	3.4089	0.000652249	0.00224481
EIF2AK1	ENSG00000086232	protein_coding	8398.35	-0.00842386		0.0432951	-0.194568	0.845731	0.897427
NME8	ENSG00000086288	protein_coding	6.25313	0.2879		0.165814	1.73628	0.0825148	0.148653
EPDR1	ENSG00000086289	protein_coding	1037.39	-0.19722		0.116431	-1.69388	0.0902881	0.160032
SNX10	ENSG00000086300	protein_coding	1692.39	0.0467007		0.119311	0.391421	0.695486	0.785513
SEPHS1	ENSG00000086475	protein_coding	2520.78	-0.209258	0.209258	0.0422703	-4.95047	7.40351e-07	5.14529e-06
MRPL28	ENSG00000086504	protein_coding	3389.84	-0.0475586		0.0835197	-0.56943	0.569064	0.681729
HBQ1	ENSG00000086506	protein_coding	1.46356	-1.42938	1.42938	0.359053	-3.98098	6.8632e-05	0.000303385
ITPKC	ENSG00000086544	protein_coding	1566.78	-0.104151		0.0652426	-1.59636	0.110408	0.189105
CEACAM6	ENSG00000086548	protein_coding	42.2084	-2.86553	2.86553	0.38562	-7.43098	1.07796e-13	2.9464e-12
FAT2	ENSG00000086570	protein_coding	10.4658	-0.654555	0.654555	0.162446	-4.02937	5.59267e-05	0.000252237
RBM22	ENSG00000086589	protein_coding	1632.58	-0.0525174		0.0429702	-1.22218	0.221639	0.331902
TMED2	ENSG00000086598	protein_coding	13382.2	0.0993112		0.0449159	2.21105	0.0270324	0.0581433
ERO1B	ENSG00000086619	protein_coding	1991.27	0.576966	0.576966	0.111804	5.16049	2.46306e-07	1.90969e-06
ZFAND6	ENSG00000086666	protein_coding	2826.01	0.00815792		0.0406683	0.200597	0.841014	0.894025
HSD17B2	ENSG00000086696	protein_coding	5343.91	0.041965		0.145021	0.289371	0.772297	0.844799
TXLNG	ENSG00000086712	protein_coding	721.125	-0.108629		0.0543416	-1.99901	0.0456073	0.0906733
PPEF1	ENSG00000086717	protein_coding	8.67478	-0.423137	0.423137	0.181776	-2.32779	0.0199231	0.0447738
LAT2	ENSG00000086730	protein_coding	324.087	-0.371302	0.371302	0.10864	-3.41772	0.000631479	0.0021811
HUWE1	ENSG00000086758	protein_coding	6347.55	-0.0714313		0.0451623	-1.58166	0.113728	0.193787
ZW10	ENSG00000086827	protein_coding	685.228	0.0544614		0.0432598	1.25894	0.208053	0.315668
ALG9	ENSG00000086848	protein_coding	440.139	0.225257	0.225257	0.0721574	3.12174	0.00179786	0.00551491
MYBPC2	ENSG00000086967	protein_coding	4.7074	0.019983		0.213466	0.0936121	0.925417	0.951193
NOX4	ENSG00000086991	protein_coding	69.5816	-0.113557		0.117147	-0.969358	0.332367	0.455571
ACOX3	ENSG00000087008	protein_coding	1101.08	0.310266	0.310266	0.0681008	4.55598	5.21408e-06	3.00389e-05
MTMR2	ENSG00000087053	protein_coding	509.327	-0.642084	0.642084	0.0744437	-8.62509	6.404e-18	3.63861e-16
PPP1R15A	ENSG00000087074	protein_coding	1841.42	-0.367676	0.367676	0.0941429	-3.90551	9.4025e-05	0.000402395
HSD17B14	ENSG00000087076	protein_coding	1695.84	-0.12939		0.181141	-0.714306	0.475038	0.59617
TRIP6	ENSG00000087077	protein_coding	3434.47	-0.191297		0.0972805	-1.96645	0.0492465	0.0966771
ACHE	ENSG00000087085	protein_coding	323.246	-0.565561	0.565561	0.197817	-2.85901	0.00424971	0.0116907
FTL	ENSG00000087086	protein_coding	546452	-0.224688		0.1178	-1.90737	0.0564731	0.108138
SRRT	ENSG00000087087	protein_coding	3528.35	-0.358564	0.358564	0.0389391	-9.20832	3.31268e-20	2.79339e-18
BAX	ENSG00000087088	protein_coding	2605.83	-0.451389	0.451389	0.0736483	-6.12898	8.84444e-10	1.14556e-08
NLK	ENSG00000087095	protein_coding	1007.16	-0.142603	0.142603	0.0461099	-3.09269	0.00198352	0.00601352
PIGS	ENSG00000087111	protein_coding	965.252	-0.692674	0.692674	0.0659481	-10.5033	8.3399e-26	1.961e-23
ADAMTS2	ENSG00000087116	protein_coding	811.576	0.274965		0.160007	1.71846	0.0857132	0.153398
TMPRSS11E	ENSG00000087128	protein_coding	1.28742	-0.971563	0.971563	0.347107	-2.79903	0.00512568	0.01377
ATXN7L3	ENSG00000087152	protein_coding	2080.4	-0.359929	0.359929	0.0513243	-7.01284	2.33521e-12	4.95904e-11
PGS1	ENSG00000087157	protein_coding	643.556	-0.352105	0.352105	0.0465734	-7.56022	4.02373e-14	1.18645e-12
PSMC5	ENSG00000087191	protein_coding	7050.01	-0.244246	0.244246	0.0674665	-3.62026	0.000294308	0.00110689
UIMC1	ENSG00000087206	protein_coding	651.015	-0.206011	0.206011	0.0414411	-4.97117	6.65497e-07	4.67198e-06
CETP	ENSG00000087237	protein_coding	284.922	0.0249252		0.149586	0.166627	0.867663	0.912705
MMP2	ENSG00000087245	protein_coding	1584.84	0.146074		0.1638	0.891784	0.372509	0.496927
MT3	ENSG00000087250	protein_coding	30.5413	-1.39844	1.39844	0.327905	-4.26478	2.00097e-05	0.00010096
LPCAT2	ENSG00000087253	protein_coding	423.177	-0.129647		0.141516	-0.916133	0.359597	0.483731
GNAO1	ENSG00000087258	protein_coding	419.265	1.24255	1.24255	0.201036	6.18074	6.38023e-10	8.53512e-09
OGFOD1	ENSG00000087263	protein_coding	1125.92	0.0198445		0.0482952	0.4109	0.681146	0.773443
SH3BP2	ENSG00000087266	protein_coding	1863.41	0.180354		0.0826397	2.18241	0.0290792	0.0619068
NOP14	ENSG00000087269	protein_coding	1875.45	0.0948151		0.0486824	1.94762	0.0514599	0.100186
ADD1	ENSG00000087274	protein_coding	6495.18	0.0133905		0.0474788	0.28203	0.77792	0.849315
L2HGDH	ENSG00000087299	protein_coding	454.77	0.400686	0.400686	0.0793907	5.04701	4.48776e-07	3.27624e-06
TXNDC16	ENSG00000087301	protein_coding	482.212	0.0699469		0.0812438	0.860951	0.389265	0.51321
RTRAF	ENSG00000087302	protein_coding	3583.38	-0.0411509		0.0536802	-0.766594	0.443323	0.566347
NID2	ENSG00000087303	protein_coding	264.357	-0.0835323		0.145469	-0.574226	0.565815	0.678745
GMCL1	ENSG00000087338	protein_coding	958.098	-0.292504	0.292504	0.0643932	-4.54246	5.56008e-06	3.18474e-05
SF3B2	ENSG00000087365	protein_coding	7582.43	-0.0345191		0.0349838	-0.986718	0.323781	0.446707
KLHL42	ENSG00000087448	protein_coding	681.598	-0.382251	0.382251	0.0684773	-5.58216	2.37551e-08	2.29789e-07
GNAS	ENSG00000087460	protein_coding	28326.7	-0.265535	0.265535	0.0757362	-3.50605	0.00045481	0.00162871
DNM1L	ENSG00000087470	protein_coding	1643.3	-0.297899	0.297899	0.047907	-6.21827	5.02652e-10	6.84655e-09
PTHLH	ENSG00000087494	protein_coding	100.017	-2.17501	2.17501	0.219474	-9.91011	3.76237e-23	5.56483e-21
PHACTR3	ENSG00000087495	protein_coding	4.51655	0.315614		0.201591	1.56561	0.11744	0.199003
ERGIC2	ENSG00000087502	protein_coding	1427.78	-0.200419	0.200419	0.0519536	-3.85765	0.000114484	0.000479054
TFAP2C	ENSG00000087510	protein_coding	14.9543	-0.532153		0.315469	-1.68686	0.0916299	0.161941
AURKA	ENSG00000087586	protein_coding	925.245	-0.594257	0.594257	0.107085	-5.54938	2.8669e-08	2.71874e-07
CASS4	ENSG00000087589	protein_coding	77.0425	0.320209	0.320209	0.114257	2.80254	0.00507027	0.0136361
PIR	ENSG00000087842	protein_coding	1535.69	0.375458	0.375458	0.11083	3.38769	0.000704846	0.00240238
AAMDC	ENSG00000087884	protein_coding	1047.53	-0.192539		0.0974398	-1.97598	0.0481574	0.0948855
RFX2	ENSG00000087903	protein_coding	173.079	-0.469675	0.469675	0.103806	-4.52455	6.05233e-06	3.43237e-05
METTL2A	ENSG00000087995	protein_coding	636.559	-0.210686	0.210686	0.0517032	-4.0749	4.60333e-05	0.000212209
SULT2B1	ENSG00000088002	protein_coding	32.3464	0.081789		0.231484	0.353325	0.723845	0.807744
ALG6	ENSG00000088035	protein_coding	628.671	-0.0710458		0.050005	-1.42078	0.155382	0.250266
CNOT3	ENSG00000088038	protein_coding	1481.78	-0.282478	0.282478	0.0432393	-6.53292	6.45015e-11	1.05015e-09
GP6	ENSG00000088053	protein_coding	4.13658	0.193657		0.185442	1.0443	0.296346	0.416565
PTPN4	ENSG00000088179	protein_coding	492.016	0.174636	0.174636	0.0551781	3.16495	0.00155108	0.00484505
DDX18	ENSG00000088205	protein_coding	2236.25	-0.0399973		0.0472955	-0.845691	0.397725	0.52168
KHSRP	ENSG00000088247	protein_coding	5737.08	-0.313685	0.313685	0.0455831	-6.88162	5.91746e-12	1.17202e-10
GNA11	ENSG00000088256	protein_coding	2384.92	-0.0113927		0.043559	-0.261546	0.793671	0.861143
ASAP3	ENSG00000088280	protein_coding	978.951	0.0321914		0.102474	0.314142	0.753413	0.830194
EDEM2	ENSG00000088298	protein_coding	2128.35	-0.0287744		0.0498096	-0.577688	0.563475	0.676491
DNMT3B	ENSG00000088305	protein_coding	141.903	-0.946348	0.946348	0.104191	-9.08279	1.05826e-19	8.25918e-18
REM1	ENSG00000088320	protein_coding	31.8522	0.381856	0.381856	0.134119	2.84714	0.00441135	0.0120783
TPX2	ENSG00000088325	protein_coding	1428.45	-1.17153	1.17153	0.110229	-10.6281	2.20505e-26	5.86113e-24
FER1L4	ENSG00000088340	transcribed_unitary_pseudogene	161.675	-2.1016		0.190105	-11.055	2.07427e-28	8.64615e-26
PDRG1	ENSG00000088356	protein_coding	929.94	-0.445891	0.445891	0.0609805	-7.31202	2.6315e-13	6.6939e-12
EPB41L1	ENSG00000088367	protein_coding	2284.29	0.0557393		0.188106	0.296318	0.766987	0.84077
SLC15A1	ENSG00000088386	protein_coding	1164.51	-0.27272		0.175465	-1.55427	0.12012	0.202585
DOCK9	ENSG00000088387	protein_coding	967.567	0.201512	0.201512	0.0847457	2.37784	0.0174142	0.0398707
ANKRD10	ENSG00000088448	protein_coding	2147.81	-0.260165	0.260165	0.0650734	-3.99802	6.38753e-05	0.000284289
TGDS	ENSG00000088451	protein_coding	608.42	0.405018	0.405018	0.0960785	4.21549	2.49238e-05	0.000122881
DOCK3	ENSG00000088538	protein_coding	24.7831	-0.785917	0.785917	0.148935	-5.2769	1.31389e-07	1.07458e-06
C3orf18	ENSG00000088543	protein_coding	316.843	0.0394824		0.0954095	0.41382	0.679006	0.771868
COQ9	ENSG00000088682	protein_coding	2896.97	0.393028	0.393028	0.0759145	5.17725	2.25184e-07	1.76044e-06
TMEM40	ENSG00000088726	protein_coding	26.5731	0.731879	0.731879	0.239442	3.0566	0.00223865	0.00668423
KIF9	ENSG00000088727	protein_coding	182.803	-0.19969	0.19969	0.0768173	-2.59954	0.0093349	0.0232286
ARHGAP28	ENSG00000088756	protein_coding	70.3502	-0.611615	0.611615	0.174987	-3.4952	0.000473698	0.00168893
CRLS1	ENSG00000088766	protein_coding	5604.64	0.168063		0.08578	1.95923	0.0500856	0.0980306
DEFB127	ENSG00000088782	protein_coding	0.00194621	0.206754		2.89306	0.0714655	0.943027
PPP1R13B	ENSG00000088808	protein_coding	928.422	-0.101841		0.0602654	-1.68988	0.0910517	0.161101
ATRN	ENSG00000088812	protein_coding	9656.88	0.192977		0.0854382	2.25867	0.0239037	0.0523065
SMOX	ENSG00000088826	protein_coding	562.793	-0.781108	0.781108	0.128582	-6.07479	1.24147e-09	1.55847e-08
SIGLEC1	ENSG00000088827	protein_coding	501.929	-0.157825		0.126734	-1.24533	0.213012	0.321635
FKBP1A	ENSG00000088832	protein_coding	6147.32	-0.362215	0.362215	0.0606463	-5.97259	2.33519e-09	2.75691e-08
NSFL1C	ENSG00000088833	protein_coding	3867.36	-0.115031		0.0519371	-2.21482	0.0267724	0.0576617
SLC4A11	ENSG00000088836	protein_coding	99.2406	-1.53763	1.53763	0.201133	-7.64484	2.09213e-14	6.46517e-13
C20orf194	ENSG00000088854	protein_coding	411.351	-0.254126	0.254126	0.0879687	-2.88882	0.00386687	0.0107643
ZNF343	ENSG00000088876	protein_coding	352.267	-0.185202	0.185202	0.0530773	-3.48928	0.000484321	0.00172279
EBF4	ENSG00000088881	protein_coding	466.759	-0.306471		0.165634	-1.85029	0.0642712	0.120615
CPXM1	ENSG00000088882	protein_coding	157.899	-0.0899254		0.169501	-0.530529	0.595745	0.704761
MAVS	ENSG00000088888	protein_coding	3553.82	-0.242845	0.242845	0.0602378	-4.03144	5.54364e-05	0.000250241
LZTS3	ENSG00000088899	protein_coding	900.187	-0.350276	0.350276	0.0875298	-4.0018	6.28637e-05	0.000280227
F11	ENSG00000088926	protein_coding	2913.62	1.12534	1.12534	0.124031	9.07303	1.15751e-19	9.01456e-18
XRN2	ENSG00000088930	protein_coding	2681.1	-0.0442724		0.0518298	-0.854189	0.393	0.517116
KIZ	ENSG00000088970	protein_coding	744.231	-0.273462	0.273462	0.0856454	-3.19296	0.00140823	0.00444538
DYNLL1	ENSG00000088986	protein_coding	6257.33	-0.131819	0.131819	0.0574673	-2.29381	0.0218015	0.0483582
TESC	ENSG00000088992	protein_coding	1330.53	-1.52262	1.52262	0.20843	-7.30522	2.76817e-13	7.02693e-12
SNX5	ENSG00000089006	protein_coding	3110.3	-0.319091	0.319091	0.0443241	-7.19904	6.06386e-13	1.4341e-11
RPL6	ENSG00000089009	protein_coding	24197.7	-0.38139	0.38139	0.0688104	-5.54262	2.97986e-08	2.81712e-07
SIRPG	ENSG00000089012	protein_coding	72.7968	-0.570161	0.570161	0.175736	-3.24441	0.00117693	0.00379024
MAPKAPK5	ENSG00000089022	protein_coding	1083.95	-0.187075	0.187075	0.0355956	-5.25556	1.47572e-07	1.20157e-06
P2RX7	ENSG00000089041	protein_coding	406.094	-0.351826	0.351826	0.117437	-2.99588	0.00273658	0.0079585
ESF1	ENSG00000089048	protein_coding	779.425	-0.0970464		0.0646584	-1.50091	0.133379	0.220969
RBBP9	ENSG00000089050	protein_coding	1394.65	0.299571	0.299571	0.0757164	3.95648	7.60607e-05	0.000332894
ANAPC5	ENSG00000089053	protein_coding	4317.89	-0.178027	0.178027	0.0382817	-4.65045	3.31209e-06	2.00263e-05
SLC23A2	ENSG00000089057	protein_coding	3910.35	0.625709	0.625709	0.116401	5.37547	7.63818e-08	6.56611e-07
SLC8B1	ENSG00000089060	protein_coding	1252.91	0.124093		0.076811	1.61557	0.106187	0.183154
TMEM230	ENSG00000089063	protein_coding	5531.68	0.0945059		0.051412	1.83821	0.0660318	0.123395
DZANK1	ENSG00000089091	protein_coding	48.8207	-0.427004	0.427004	0.0848866	-5.03029	4.89741e-07	3.54463e-06
KDM2B	ENSG00000089094	protein_coding	904.926	-0.0665507		0.059362	-1.1211	0.262246	0.378882
CFAP61	ENSG00000089101	protein_coding	4.50059	0.187113		0.199916	0.935958	0.349295	0.473222
LHX5	ENSG00000089116	protein_coding	0.656173	-1.36882	1.36882	0.348025	-3.93311	8.38532e-05	0.000363431
TASP1	ENSG00000089123	protein_coding	220.937	-0.226216	0.226216	0.0628037	-3.60195	0.000315833	0.00117735
OAS1	ENSG00000089127	protein_coding	2068.04	0.353156	0.353156	0.114036	3.09688	0.00195568	0.00593942
GCN1	ENSG00000089154	protein_coding	4087.66	-0.259326	0.259326	0.0458868	-5.65142	1.59128e-08	1.59786e-07
RPLP0	ENSG00000089157	protein_coding	56934.2	-0.499022	0.499022	0.0785654	-6.35168	2.1298e-10	3.1438e-09
PXN	ENSG00000089159	protein_coding	2435.44	-0.224706	0.224706	0.0432868	-5.1911	2.09055e-07	1.6431e-06
SIRT4	ENSG00000089163	protein_coding	127.896	-0.114542		0.0758819	-1.50948	0.131175	0.218027
RPH3A	ENSG00000089169	protein_coding	2.91684	-0.0323853		0.169331	-0.191254	0.848326	0.899557
KIF16B	ENSG00000089177	protein_coding	661.313	0.287107	0.287107	0.0680127	4.22138	2.42814e-05	0.000120133
TRMT6	ENSG00000089195	protein_coding	646.777	-0.409471	0.409471	0.0508658	-8.05003	8.27709e-16	3.37346e-14
CHGB	ENSG00000089199	protein_coding	19.6263	-2.11829	2.11829	0.317117	-6.67984	2.39202e-11	4.26678e-10
PEBP1	ENSG00000089220	protein_coding	62612.1	0.492723	0.492723	0.0851033	5.7897	7.05107e-09	7.5959e-08
TBX5	ENSG00000089225	protein_coding	1.31943	-0.612759		0.395303	-1.5501	0.121118	0.204085
BRAP	ENSG00000089234	protein_coding	814.888	-0.18893	0.18893	0.0336586	-5.61312	1.98715e-08	1.96312e-07
ERP29	ENSG00000089248	protein_coding	10012.5	-0.138033	0.138033	0.0597582	-2.30986	0.020896	0.046626
NOS1	ENSG00000089250	protein_coding	5.0971	0.741871	0.741871	0.242807	3.0554	0.0022476	0.0067066
FUS	ENSG00000089280	protein_coding	7261.33	-0.234634	0.234634	0.0536949	-4.36977	1.24379e-05	6.54287e-05
IGBP1	ENSG00000089289	protein_coding	1693.45	-0.143277	0.143277	0.061589	-2.32634	0.0200005	0.0449147
FXYD5	ENSG00000089327	protein_coding	1471.74	-0.317972	0.317972	0.117254	-2.71181	0.00669161	0.0173565
ZNF302	ENSG00000089335	protein_coding	876.427	-0.118		0.062331	-1.89312	0.0583421	0.11112
GRAMD1A	ENSG00000089351	protein_coding	2244.44	-0.505555	0.505555	0.103907	-4.86545	1.14195e-06	7.63251e-06
FXYD3	ENSG00000089356	protein_coding	311.033	-2.17322	2.17322	0.260644	-8.33788	7.56368e-17	3.62671e-15
HEPH	ENSG00000089472	protein_coding	216.383	0.211447		0.132841	1.59173	0.111445	0.190596
CDIP1	ENSG00000089486	protein_coding	2309.31	0.141485		0.0683988	2.06853	0.0385905	0.0787679
CMTM1	ENSG00000089505	protein_coding	10.3421	-0.693983	0.693983	0.117455	-5.90851	3.45205e-09	3.95703e-08
KCNH4	ENSG00000089558	protein_coding	24.2488	-0.0358455		0.166281	-0.215572	0.829321	0.88596
GANAB	ENSG00000089597	protein_coding	18447.4	0.0851829		0.0430222	1.97997	0.0477065	0.0941425
GMIP	ENSG00000089639	protein_coding	444.098	-0.410336	0.410336	0.0828828	-4.95079	7.39123e-07	5.1387e-06
RBM41	ENSG00000089682	protein_coding	341.104	0.118308		0.0641915	1.84305	0.0653211	0.122291
BIRC5	ENSG00000089685	protein_coding	1208.07	-1.52037	1.52037	0.12701	-11.9705	5.07057e-33	5.24798e-30
LAG3	ENSG00000089692	protein_coding	240.537	-0.859812	0.859812	0.165833	-5.1848	2.1625e-07	1.69457e-06
MLF2	ENSG00000089693	protein_coding	10385.5	0.0771923		0.0537321	1.43661	0.150828	0.244488
OTUB2	ENSG00000089723	protein_coding	121.074	0.24943	0.24943	0.0945081	2.63924	0.00830915	0.0209476
DDX24	ENSG00000089737	protein_coding	4280.68	0.26057	0.26057	0.0474497	5.49149	3.98546e-08	3.65203e-07
ZBTB25	ENSG00000089775	protein_coding	400.322	0.187783	0.187783	0.0570717	3.2903	0.00100082	0.0032801
NECAP1	ENSG00000089818	protein_coding	899.221	0.179204	0.179204	0.0509392	3.51801	0.000434804	0.00156563
ARHGAP4	ENSG00000089820	protein_coding	1458.57	-0.398346	0.398346	0.122867	-3.2421	0.00118654	0.00381686
ANKRD24	ENSG00000089847	protein_coding	253.393	0.735257	0.735257	0.105881	6.94416	3.80707e-12	7.79717e-11
DHX32	ENSG00000089876	protein_coding	735.669	-0.199784		0.0954294	-2.09352	0.0363026	0.0747174
RCOR1	ENSG00000089902	protein_coding	960.47	0.0210042		0.0562819	0.373196	0.709002	0.795805
GPATCH2L	ENSG00000089916	protein_coding	556.343	-0.171105	0.171105	0.0583321	-2.93329	0.00335388	0.00951313
LTBP4	ENSG00000090006	protein_coding	1745.56	0.328797	0.328797	0.137358	2.39373	0.0166782	0.0383629
BLVRB	ENSG00000090013	protein_coding	8188.62	0.428031	0.428031	0.0937172	4.56727	4.94125e-06	2.86154e-05
SLC9A1	ENSG00000090020	protein_coding	464.027	-0.563559	0.563559	0.0915637	-6.15483	7.51582e-10	9.89192e-09
SPTLC1	ENSG00000090054	protein_coding	787.757	-0.247723	0.247723	0.0726873	-3.40806	0.000654261	0.00225089
PAPOLA	ENSG00000090060	protein_coding	5326.72	-0.0177506		0.0424017	-0.418628	0.675488	0.769227
CCNK	ENSG00000090061	protein_coding	187.188	0.015091		0.115177	0.131025	0.895756	0.931089
PCBP4	ENSG00000090097	protein_coding	1243.41	-0.467556	0.467556	0.0768214	-6.08628	1.15563e-09	1.4587e-08
RGS1	ENSG00000090104	protein_coding	908.975	-0.660435	0.660435	0.169345	-3.89994	9.62155e-05	0.000410525
YPEL3	ENSG00000090238	protein_coding	1837.41	-0.0495879		0.0735016	-0.674651	0.499898	0.619045
MRPS33	ENSG00000090263	protein_coding	1872.29	0.146548		0.0649738	2.25549	0.0241025	0.0526818
NDUFB2	ENSG00000090266	protein_coding	4388.96	-0.00813733		0.0789296	-0.103096	0.917887	0.94635
NUDC	ENSG00000090273	protein_coding	6568.61	-0.185063	0.185063	0.0749917	-2.46778	0.0135953	0.0322191
MAEA	ENSG00000090316	protein_coding	1909.57	-0.0898046		0.0479239	-1.8739	0.0609441	0.115291
ICAM1	ENSG00000090339	protein_coding	2791.88	-0.0522723		0.132435	-0.394702	0.693063	0.783415
STRN4	ENSG00000090372	protein_coding	2526.95	-0.344115	0.344115	0.0443747	-7.75476	8.85133e-15	2.9869e-13
IRAK3	ENSG00000090376	protein_coding	137.327	0.119451		0.130982	0.911964	0.361788	0.486001
LYZ	ENSG00000090382	protein_coding	15012.7	0.108484		0.210665	0.514961	0.60658	0.713735
SI	ENSG00000090402	protein_coding	4.98185	0.514115		0.488226	1.05303	0.292329	0.412435
MUL1	ENSG00000090432	protein_coding	1461.97	0.17606	0.17606	0.0516522	3.40857	0.000653041	0.0022469
TFAP4	ENSG00000090447	protein_coding	425.372	-0.220504	0.220504	0.0618241	-3.56663	0.000361597	0.00132677
PDCD7	ENSG00000090470	protein_coding	599.331	-0.185492	0.185492	0.0397675	-4.66442	3.09486e-06	1.88326e-05
SPG21	ENSG00000090487	protein_coding	4409.21	0.188323	0.188323	0.0441747	4.26314	2.01578e-05	0.000101595
FETUB	ENSG00000090512	protein_coding	4585.19	0.588057	0.588057	0.203824	2.88512	0.00391259	0.0108744
DNAJB11	ENSG00000090520	protein_coding	5411.25	-0.146216	0.146216	0.0575645	-2.54003	0.0110843	0.027021
P3H2	ENSG00000090530	protein_coding	171.259	-0.407329	0.407329	0.142171	-2.86506	0.0041693	0.0114841
THPO	ENSG00000090534	protein_coding	785.65	0.210775		0.100629	2.09458	0.036208	0.0745521
CHRD	ENSG00000090539	protein_coding	1892.86	0.156095		0.120079	1.29993	0.193626	0.298407
FLT3LG	ENSG00000090554	protein_coding	75.9124	-0.0855713		0.092943	-0.920686	0.357214	0.481373
RAB11FIP3	ENSG00000090565	protein_coding	1765.25	0.148219	0.148219	0.0649661	2.28148	0.0225202	0.0497419
GNPTG	ENSG00000090581	protein_coding	4638.3	0.425136	0.425136	0.0654596	6.49463	8.32359e-11	1.32516e-09
ZNF268	ENSG00000090612	protein_coding	710.529	0.00387953		0.0706426	0.0549177	0.956204	0.971459
GOLGA3	ENSG00000090615	protein_coding	2699.11	-0.13852	0.13852	0.0459887	-3.01204	0.00259499	0.0076052
PABPC4	ENSG00000090621	protein_coding	5560.3	-0.222368	0.222368	0.0575227	-3.86575	0.000110748	0.0004656
CD209	ENSG00000090659	protein_coding	225.216	-0.177595		0.13963	-1.2719	0.20341	0.310228
CERS4	ENSG00000090661	protein_coding	3744.64	-0.0332849		0.100622	-0.33079	0.740803	0.820589
MCOLN1	ENSG00000090674	protein_coding	1485.25	0.143117	0.143117	0.0584344	2.44919	0.0143179	0.0336944
USP48	ENSG00000090686	protein_coding	1329.28	-0.0631229		0.0447175	-1.41159	0.158069	0.253582
EFNB1	ENSG00000090776	protein_coding	1181.33	-0.128105		0.0846338	-1.51364	0.130118	0.216554
PDPR	ENSG00000090857	protein_coding	834.218	-0.0395579		0.0724506	-0.545998	0.585067	0.695674
AARS1	ENSG00000090861	protein_coding	8034.44	0.170895	0.170895	0.0627394	2.72389	0.00645184	0.0168232
GLG1	ENSG00000090863	protein_coding	5038.49	-0.149822	0.149822	0.0517318	-2.89614	0.00377788	0.0105413
KIF4A	ENSG00000090889	protein_coding	543.184	-1.16994	1.16994	0.126557	-9.24435	2.36683e-20	2.06709e-18
TNRC6A	ENSG00000090905	protein_coding	1730.28	0.332372	0.332372	0.0607955	5.46706	4.57559e-08	4.14413e-07
PLEKHG2	ENSG00000090924	protein_coding	711.656	-0.754199	0.754199	0.0821179	-9.18435	4.1403e-20	3.44377e-18
DLL3	ENSG00000090932	protein_coding	3.17094	-2.12081	2.12081	0.283734	-7.47464	7.74159e-14	2.16275e-12
NAT14	ENSG00000090971	protein_coding	361.109	-0.917836	0.917836	0.121677	-7.54321	4.58551e-14	1.33705e-12
PITPNM2	ENSG00000090975	protein_coding	1349.52	0.530614	0.530614	0.0908103	5.8431	5.12389e-09	5.68167e-08
EXOC1	ENSG00000090989	protein_coding	667.574	-0.0895295		0.052645	-1.70062	0.0890134	0.158231
RBM27	ENSG00000091009	protein_coding	732.009	0.0803185		0.0383966	2.09182	0.0364551	0.074985
POU4F3	ENSG00000091010	protein_coding	0.911966	-0.0698272		0.210935	-0.331037	0.740617	0.820507
OSBPL8	ENSG00000091039	protein_coding	1188.84	-0.125343		0.0725379	-1.72796	0.0839947	0.15086
DTX2	ENSG00000091073	protein_coding	620.987	-0.19884	0.19884	0.0612038	-3.24881	0.00115887	0.00373932
NLRC4	ENSG00000091106	protein_coding	62.1224	-0.0896038		0.0792647	-1.13044	0.258292	0.374453
PUS7	ENSG00000091127	protein_coding	554.88	-0.364761	0.364761	0.06658	-5.47853	4.28868e-08	3.90743e-07
LAMB4	ENSG00000091128	protein_coding	10.0929	-0.601204	0.601204	0.140872	-4.26774	1.97466e-05	9.97693e-05
NRCAM	ENSG00000091129	protein_coding	572.987	0.0762463		0.259852	0.293422	0.769199	0.842339
LAMB1	ENSG00000091136	protein_coding	3777.31	-0.863966	0.863966	0.113935	-7.58301	3.37637e-14	1.00801e-12
SLC26A4	ENSG00000091137	protein_coding	11.6501	-0.0901548		0.117536	-0.767039	0.443058	0.566108
SLC26A3	ENSG00000091138	protein_coding	87.5783	-0.428132		0.253217	-1.69077	0.090881	0.160888
DLD	ENSG00000091140	protein_coding	3819.19	0.254305	0.254305	0.0657192	3.86957	0.000109029	0.000459268
WDR7	ENSG00000091157	protein_coding	633.969	0.349224	0.349224	0.0573197	6.09256	1.1112e-09	1.40811e-08
TXNL1	ENSG00000091164	protein_coding	3239.25	0.10311		0.0531939	1.93838	0.0525764	0.102013
IL5RA	ENSG00000091181	protein_coding	3.12033	-0.103115		0.187253	-0.550672	0.581859	0.692802
ABCC6	ENSG00000091262	protein_coding	6387.79	0.579235	0.579235	0.0960498	6.03057	1.63379e-09	2.00364e-08
CMTM6	ENSG00000091317	protein_coding	3750.62	-0.00745773		0.0727769	-0.102474	0.918381	0.946693
ITGA6	ENSG00000091409	protein_coding	3164.3	-0.250719	0.250719	0.0938209	-2.67231	0.00753311	0.0192358
RAPGEF4	ENSG00000091428	protein_coding	872.829	0.501707	0.501707	0.102606	4.88963	1.01025e-06	6.83707e-06
MAP3K20	ENSG00000091436	protein_coding	2000.36	0.224899	0.224899	0.0825197	2.7254	0.0064223	0.0167491
SMPX	ENSG00000091482	protein_coding	56.5414	0.625562	0.625562	0.251385	2.48846	0.0128297	0.0306245
FH	ENSG00000091483	protein_coding	11099.1	0.6312	0.6312	0.0800773	7.88238	3.21195e-15	1.17231e-13
SEL1L3	ENSG00000091490	protein_coding	1747.4	-1.18593	1.18593	0.166146	-7.13785	9.48019e-13	2.17252e-11
TF	ENSG00000091513	protein_coding	344148	0.151932		0.138171	1.09959	0.271509	0.389139
CDV3	ENSG00000091527	protein_coding	5747.5	-0.0142443		0.0427613	-0.333112	0.739049	0.819585
MYO15A	ENSG00000091536	protein_coding	37.5147	0.435448	0.435448	0.135434	3.2152	0.00130354	0.00415105
ALKBH5	ENSG00000091542	protein_coding	3648.75	0.0546		0.0593328	0.920234	0.35745	0.481603
APOH	ENSG00000091583	protein_coding	201216	0.553518	0.553518	0.137109	4.03706	5.41248e-05	0.000244984
NLRP1	ENSG00000091592	protein_coding	638.302	0.366063	0.366063	0.12169	3.00815	0.0026284	0.00768681
PITPNM3	ENSG00000091622	protein_coding	43.159	-0.914985	0.914985	0.181774	-5.03363	4.8127e-07	3.48538e-06
SPAG7	ENSG00000091640	protein_coding	1801.63	0.220988	0.220988	0.0758276	2.91435	0.0035643	0.0100295
ORC6	ENSG00000091651	protein_coding	158.078	-1.28766	1.28766	0.113345	-11.3605	6.57872e-30	3.6017e-27
ZFHX4	ENSG00000091656	protein_coding	510.313	0.1717		0.116241	1.47711	0.139647	0.229529
SLC17A6	ENSG00000091664	protein_coding	0.184745	0.264733		0.683155	0.387516	0.698374
CPA1	ENSG00000091704	protein_coding	6.27647	-0.758805		0.352133	-2.15488	0.031171	0.0657154
ZC3HC1	ENSG00000091732	protein_coding	888.198	0.0830196		0.0512133	1.62106	0.105005	0.181503
ESR1	ENSG00000091831	protein_coding	402.937	1.9273	1.9273	0.186753	10.3201	5.71851e-25	1.22667e-22
RGS17	ENSG00000091844	protein_coding	18.9593	-0.972297	0.972297	0.131164	-7.41281	1.23651e-13	3.34733e-12
ANGPT2	ENSG00000091879	protein_coding	357.535	-0.257925		0.11446	-2.2534	0.024234	0.0529313
TMEM101	ENSG00000091947	protein_coding	1823.32	-0.461856	0.461856	0.0685013	-6.7423	1.55896e-11	2.85208e-10
CD200	ENSG00000091972	protein_coding	159.857	0.368897	0.368897	0.112869	3.26838	0.00108165	0.00351332
CCDC80	ENSG00000091986	protein_coding	1509.63	0.295448		0.204311	1.44607	0.148158	0.240926
CMA1	ENSG00000092009	protein_coding	8.15439	1.61791	1.61791	0.240577	6.72511	1.75464e-11	3.18624e-10
PSME1	ENSG00000092010	protein_coding	9738.01	0.079386		0.0665302	1.19323	0.232778	0.344991
PPP2R3C	ENSG00000092020	protein_coding	561.168	-0.0328693		0.0480498	-0.684066	0.493933	0.61342
HAUS4	ENSG00000092036	protein_coding	917.24	0.279998	0.279998	0.0954084	2.93473	0.00333835	0.00947495
JPH4	ENSG00000092051	protein_coding	19.5017	0.148558		0.135553	1.09594	0.273106	0.390999
MYH7	ENSG00000092054	protein_coding	0.820454	-0.794636	0.794636	0.292252	-2.71901	0.00654782	0.0170389
CEBPE	ENSG00000092067	protein_coding	1.99112	-0.0598826		0.181544	-0.329852	0.741511	0.821113
SLC7A8	ENSG00000092068	protein_coding	291.913	-0.428058	0.428058	0.132532	-3.22985	0.00123856	0.00396714
OSGEP	ENSG00000092094	protein_coding	983.762	0.0268042		0.0479589	0.558899	0.57623	0.687775
SLC22A17	ENSG00000092096	protein_coding	405.735	-0.415312		0.216906	-1.91471	0.055529	0.106653
RNF31	ENSG00000092098	protein_coding	503.169	0.0224909		0.0796805	0.282263	0.777742	0.84921
SCFD1	ENSG00000092108	protein_coding	1693.26	0.179824	0.179824	0.0394379	4.55967	5.12338e-06	2.95628e-05
G2E3	ENSG00000092140	protein_coding	330.454	-0.110869		0.0639355	-1.73407	0.0829049	0.149239
HECTD1	ENSG00000092148	protein_coding	4504.17	0.257569	0.257569	0.0657225	3.91903	8.89052e-05	0.000383313
HNRNPC	ENSG00000092199	protein_coding	12002.8	-0.0751023	0.0751023	0.0320132	-2.34598	0.0189771	0.042969
RPGRIP1	ENSG00000092200	protein_coding	40.2561	-0.12388		0.110205	-1.12409	0.260975	0.377508
SUPT16H	ENSG00000092201	protein_coding	2901.66	-0.291588	0.291588	0.0431134	-6.76328	1.34899e-11	2.49281e-10
TOX4	ENSG00000092203	protein_coding	2311.74	-0.00530647		0.0343739	-0.154375	0.877314	0.918715
GEMIN2	ENSG00000092208	protein_coding	203.377	-0.297018	0.297018	0.0565348	-5.25373	1.49052e-07	1.21255e-06
TGM1	ENSG00000092295	protein_coding	21.9384	-0.650401	0.650401	0.110974	-5.86081	4.60609e-09	5.15267e-08
TINF2	ENSG00000092330	protein_coding	1460.48	0.0470233		0.0421968	1.11438	0.265115	0.382155
DAZL	ENSG00000092345	protein_coding	0.876821	-0.343979		0.340302	-1.01081	0.312109	0.433868
TBL1Y	ENSG00000092377	protein_coding	12.4938	0.170671		0.367782	0.464055	0.642608	0.742847
SEMA6A	ENSG00000092421	protein_coding	795.008	-1.30533	1.30533	0.16704	-7.81443	5.52107e-15	1.94355e-13
TRPM7	ENSG00000092439	protein_coding	1734.62	0.337722	0.337722	0.0772649	4.37096	1.237e-05	6.51091e-05
TYRO3	ENSG00000092445	protein_coding	498.836	-1.30636	1.30636	0.164172	-7.95724	1.75916e-15	6.73567e-14
WDR76	ENSG00000092470	protein_coding	318.31	-0.847094	0.847094	0.111544	-7.59427	3.09527e-14	9.31401e-13
CAPN3	ENSG00000092529	protein_coding	51.1573	0.733896	0.733896	0.136835	5.36335	8.16909e-08	6.98486e-07
SNAP23	ENSG00000092531	protein_coding	1327.9	0.0808512		0.0458995	1.76148	0.0781568	0.141988
TBX15	ENSG00000092607	protein_coding	761.356	0.218502		0.193114	1.13147	0.257858	0.374017
PHGDH	ENSG00000092621	protein_coding	3572.21	-0.552463	0.552463	0.157827	-3.50043	0.0004645	0.00166017
COL9A3	ENSG00000092758	protein_coding	273.862	-0.949979	0.949979	0.196508	-4.83429	1.3362e-06	8.81372e-06
EZR	ENSG00000092820	protein_coding	3980.64	-0.419078	0.419078	0.0959899	-4.36586	1.26625e-05	6.65338e-05
MYL6	ENSG00000092841	protein_coding	26533.4	-0.128611		0.0650702	-1.97649	0.048099	0.0947946
AGO1	ENSG00000092847	protein_coding	1012.02	-0.190347	0.190347	0.0553151	-3.44113	0.00057928	0.00201946
TEKT2	ENSG00000092850	protein_coding	5.54448	-1.43221	1.43221	0.198477	-7.21601	5.35352e-13	1.2818e-11
CLSPN	ENSG00000092853	protein_coding	91.7844	-1.12241	1.12241	0.141059	-7.95702	1.76238e-15	6.74097e-14
RFFL	ENSG00000092871	protein_coding	1684.12	0.0302661		0.0850398	0.355905	0.721912	0.806249
UNC13D	ENSG00000092929	protein_coding	444.709	-1.08277	1.08277	0.135565	-7.98711	1.38138e-15	5.38926e-14
MFSD11	ENSG00000092931	protein_coding	846.179	-0.0148312		0.0615844	-0.240828	0.809689	0.871971
DPYSL2	ENSG00000092964	protein_coding	1754.08	-0.0713726		0.0973156	-0.733414	0.463306	0.585151
TGFB2	ENSG00000092969	protein_coding	170.24	-0.766014	0.766014	0.165849	-4.61874	3.86074e-06	2.29597e-05
GPATCH2	ENSG00000092978	protein_coding	450.778	-0.0637668		0.057763	-1.10394	0.26962	0.387051
NUP50	ENSG00000093000	protein_coding	1919.1	-0.150641	0.150641	0.0549649	-2.74067	0.00613142	0.0160785
CDC45	ENSG00000093009	protein_coding	298.25	-1.04643	1.04643	0.114743	-9.11974	7.5302e-20	6.01776e-18
COMT	ENSG00000093010	protein_coding	6627.31	0.131107		0.101635	1.28997	0.19706	0.302686
ADA2	ENSG00000093072	protein_coding	1496.02	0.118078		0.120167	0.982611	0.325799	0.448636
AC016026.1	ENSG00000093100	lncRNA	6.45379	-0.0260154		0.154862	-0.16799	0.866591	0.911964
VNN3	ENSG00000093134	protein_coding	763.15	0.112201		0.177981	0.630411	0.528426	0.64516
ECHDC1	ENSG00000093144	protein_coding	2257.02	0.13345		0.0813439	1.64057	0.100888	0.175653
LRRFIP2	ENSG00000093167	protein_coding	2411.32	0.0975586		0.0507078	1.92394	0.0543622	0.104813
[truncated: 54,494 more rows]
