# Supplementary material for: Identification of CFHR4 as a Potential Prognosis Biomarker Associated With lmmune Infiltrates in Hepatocellular Carcinoma
Source: Front Immunol. 2022 Jun 22;13:892750. doi: 10.3389/fimmu.2022.892750 (PMC9257081; doi:10.3389/fimmu.2022.892750)
Supplement: Supplementary Table 3 — GO enrichment analysis of CFHR4. [file Table_3.xlsx]

## Sheet: Sheet 1
ONTOLOGY	ID	Description	GeneRatio	BgRatio	pvalue	p.adjust	qvalue	geneID	Count
BP	GO:0023061	signal release	80/1592	462/18670	6.79205e-10	1.07729e-06	9.44364e-07	ABAT/ASIC1/ADCY1/ADCY8/ADCYAP1/ADORA2B/ADRA1A/CAMK2A/CFTR/CHGA/CHRM2/CHRNA4/CHRNA5/CRHBP/CRHR1/CYP19A1/DRD1/DRD2/EFNA5/EPHA5/FGA/FGB/FGG/FOXD1/GAD2/GHRHR/GIPR/GLP1R/GPLD1/GPR27/FFAR2/GRM4/HCRT/HTR2A/IL11/INHA/PDX1/ISL1/ITPR3/KCNB1/LIF/MTNR1B/MYB/NKX6-1/NMB/P2RY4/PFN2/PRKCG/SLC2A1/SNAP25/SOX4/SOX11/SYT4/TAC1/HNF1B/TFAP2B/TFR2/VGF/SYN3/PPFIA4/KMO/CADPS/ADIPOQ/NRXN2/SV2A/NLGN1/UNC13A/PCLO/ANO1/PPP1R…	80
BP	GO:0007389	pattern specification process	77/1592	446/18670	1.6359e-09	1.27171e-06	1.11479e-06	ALX3/AR/NKX3-2/BMP7/CDX2/NKX2-5/DLX2/EN1/EVX1/EYA1/FGF8/FOXD1/FOXJ1/FOLR1/HOXA6/HOXA7/HOXA11/HOXB7/HOXB8/HOXB9/HOXC5/HOXC9/HOXC10/HOXC13/HOXD10/HOXD11/ISL1/LHX1/LRP2/LRP4/MDFI/MLLT3/MSX2/NBL1/NKX6-1/NTF4/OTX1/PITX2/RFX4/ROBO2/SIX3/SOX1/HNF1B/WNT7B/XRCC2/LHX3/ALX1/TBX18/SEMA3C/LEFTY1/DMRT2/LBX1/DLL3/TBR1/NRG3/SIX2/DKK1/VAX2/SOSTDC1/RIPPLY3/BARX1/CYP26B1/VANGL2/DSCAML1/OVOL2/DMRT3/ALX4/BHLHE41/BICC…	77
BP	GO:0015711	organic anion transport	74/1592	482/18670	4.7709e-07	0.000103739	9.09384e-05	ABAT/APOA4/AQP9/AVP/CA9/CFTR/CYP4A11/DRD2/FOLR1/KCNJ10/LCN1/LRP2/NMB/OCA2/ABCB4/PLA2G2A/PLTP/RGS2/SLC1A1/SLC1A2/SLC4A3/SLC1A5/SLC1A7/SLC2A1/SLC6A8/SLC6A13/SLC7A1/SLC10A1/SLC13A1/SLCO2A1/SLCO1A2/SNAP25/SYT4/PPFIA4/KMO/ABCB11/TNFRSF11A/SLC13A2/SLC16A6/SLC16A3/SLC6A5/SV2A/MFSD10/PRELID3A/SLC27A5/SLC6A14/CA14/ABCA12/GLS2/SLCO4A1/SLCO1B3/ATP8A2/SLC38A4/SLC6A15/SLC7A10/ACE2/STRA6/SLC44A4/STARD5/SLC38A1…	74
BP	GO:0048568	embryonic organ development	73/1592	428/18670	7.41615e-09	4.47936e-06	3.92666e-06	ALX3/ASCL2/ATOH1/NKX3-2/BMP7/CDKN1C/CDX2/COL2A1/NKX2-5/DLX2/DLX5/DLX6/EN1/EYA1/FGF8/FGF9/FOXE1/FOLR1/FZD2/HMX2/HOXA6/HOXA7/HOXA11/HOXB7/HOXB8/HOXC9/HOXD10/IGF2/INSIG1/KRT19/LHX1/LIF/MDFI/MFAP2/MMP14/MTHFD1/OTX1/PTK7/SHOX2/SIX3/SOX11/SPINT1/HNF1B/TFAP2A/TTPA/WNT7B/WNT9B/ALX1/GCM1/KCNQ4/SPINT2/LBX1/SIX2/GJB6/VAX2/ATP8A2/MYO3A/VANGL2/DSCAML1/OVOL2/ALX4/STRA6/PDZD7/GRHL2/SLC44A4/RSPO3/WNT3A/PLCD3/DNA…	73
BP	GO:0048285	organelle fission	71/1592	449/18670	2.60908e-07	8.23015e-05	7.21465e-05	BIRC5/BMP7/BRDT/BUB1/BUB1B/CCNB1/CCNE1/CDC6/CDC20/CDKN1C/CKS2/DHODH/DMRT1/EREG/FGF8/IGF1/IGF2/IL1A/KIF11/KIFC1/LIF/MKI67/MSX2/MYBL2/PLK1/RAD51/TGFA/TOP2A/TTK/RAD54L/SPHK1/AURKB/PTTG1/TRIP13/KIF23/DLGAP5/NDC80/P3H4/KIF2C/UBE2C/ZWINT/TPX2/NCAPH/KIF4A/UBE2S/PSMC3IP/ANLN/DDX4/CDCA8/TEX15/CYP26B1/FMN2/NCAPG/CDT1/KIF18A/NUF2/HASPIN/USP44/MTFR2/CDCA5/MISP/ASZ1/TERB2/KIF18B/EME1/HORMAD2/SGO1/SHOC1/MAPK15…	71
BP	GO:0034765	regulation of ion transmembrane transport	71/1592	483/18670	4.01408e-06	0.000474359	0.000415829	ASIC2/ACTN2/ADRB2/ANXA3/FXYD2/CALCR/CFTR/CLCNKB/CRHBP/CRHR1/DLG3/DRD1/DRD2/G6PD/GRIA2/GRIN2A/GRM5/HPCA/HTR3A/IL13/KCNB1/KCNC1/KCND2/KCND3/KCNF1/KCNJ4/KCNJ10/KCNJ16/KCNMA1/KCNN2/MTNR1B/NEFL/FXYD3/RGS2/S100A1/SCN1A/SCN2B/XCL1/STAC/TRPC1/KCNAB2/CACNA1I/CACNA1G/CLIC3/KCNQ4/HCN4/TRDN/NLGN1/KCNH3/KCNV1/CACNG4/KCNK10/TESC/KCNK12/DPP10/HAMP/WNK2/KCNH6/UBASH3B/KCNH7/JSRP1/LRRC38/KCNG3/CNIH2/CBARP/ANO9/STA…	71
BP	GO:0000280	nuclear division	69/1592	407/18670	2.45103e-08	1.11031e-05	9.73315e-06	BIRC5/BMP7/BRDT/BUB1/BUB1B/CCNB1/CCNE1/CDC6/CDC20/CDKN1C/CKS2/DMRT1/EREG/FGF8/IGF1/IGF2/IL1A/KIF11/KIFC1/LIF/MKI67/MSX2/MYBL2/PLK1/RAD51/TGFA/TOP2A/TTK/RAD54L/SPHK1/AURKB/PTTG1/TRIP13/KIF23/DLGAP5/NDC80/P3H4/KIF2C/UBE2C/ZWINT/TPX2/NCAPH/KIF4A/UBE2S/PSMC3IP/ANLN/DDX4/CDCA8/TEX15/CYP26B1/FMN2/NCAPG/CDT1/KIF18A/NUF2/HASPIN/USP44/CDCA5/MISP/ASZ1/TERB2/KIF18B/EME1/HORMAD2/SGO1/SHOC1/MAPK15/FBXO43/TEX19	69
BP	GO:0051047	positive regulation of secretion	69/1592	428/18670	1.82672e-07	6.62003e-05	5.8032e-05	ABAT/ADCY8/ADCYAP1/ADORA2B/ALOX12B/ANG/AVP/CFTR/CRHR1/CYP4A11/CYP19A1/DRD2/FGA/FGB/FGG/GHRHR/GIPR/GPLD1/GPR27/FFAR2/HTR2B/IGF1/IL1A/IL13/INHA/PDX1/ISL1/KCNB1/MMP12/MYB/NKX6-1/NMB/NPPB/OXTR/PRL/RAB27B/SAA1/CCL19/SLC6A4/SOX4/SOX11/SYT4/TAC1/TFR2/KMO/CADPS/TNFRSF11A/CACNA1I/CACNA1G/CDK5R2/IL1RL1/NLGN1/UNC13A/ANO1/NLRP2/CD177/VTCN1/SCIN/TSLP/IL17F/UCN3/C1QTNF3/PANX3/SYT9/SLC30A8/SCAMP5/UNC13D/RFX6/LG…	69
BP	GO:0042391	regulation of membrane potential	69/1592	434/18670	3.1242e-07	8.4441e-05	7.4022e-05	ABAT/ASIC2/ASIC1/ACTN2/ADCYAP1/ADRA1A/ADRB2/CFTR/CHRM1/CHRNA1/CHRNA4/CHRNA5/CHRNA7/CHRND/DRD1/DRD2/DSG2/GABRA2/GABRA3/GABRB3/GABRR1/GRID2/GRIN2A/GRM5/HCRT/HTR3A/KCNB1/KCNC1/KCND2/KCND3/KCNJ10/KCNK2/KCNMA1/KCNN2/MPP2/MTNR1B/PMAIP1/PYCR1/SCN1A/SCN2B/TAC1/CACNA1I/CACNA1G/HCN4/TRDN/NLGN1/P2RX2/CUX2/KCNH3/CACNG4/KCNMB3/CTNNA3/KCNK9/KCNK10/PPP1R9A/GABRQ/KCNK12/CELF4/POPDC3/KCNH6/BCO2/KCNH7/UCN3/SEZ6/PI…	69
BP	GO:0099177	regulation of trans-synaptic signaling	68/1592	437/18670	8.45881e-07	0.000164222	0.000143959	ABAT/ASIC1/ADCY1/ADCY8/ADCYAP1/ADORA2B/ADRA1A/ADRB2/CALB2/CAMK2A/CDC20/CHRM2/CHRNA4/CHRNA5/CHRNA7/CRHR1/DBN1/DNM1/DRD1/DRD2/DRD5/FABP5/GRID2/GRIN2A/GRM3/GRM4/GRM5/HCRT/HTR2A/ITPR3/KCNB1/KCNJ10/MPP2/NPTX1/NPTX2/NTF4/OXTR/P2RY4/PFN2/SERPINE2/PRKCG/SCTR/SLC6A4/SNAP25/SYT4/TAC1/LRP8/SYN3/KMO/NEURL1/LGI1/ADIPOQ/NRG3/CPEB3/NLGN1/DKK1/SORCS3/UNC13A/CUX2/SLC24A2/CACNG4/PPP1R9A/CELF4/WNT3A/ACP4/SYT9/CNIH2…	68
BP	GO:0050804	modulation of chemical synaptic transmission	67/1592	436/18670	1.59555e-06	0.000240928	0.000211201	ABAT/ASIC1/ADCY1/ADCY8/ADCYAP1/ADORA2B/ADRA1A/ADRB2/CALB2/CAMK2A/CDC20/CHRM2/CHRNA4/CHRNA5/CHRNA7/CRHR1/DBN1/DNM1/DRD1/DRD2/DRD5/GRID2/GRIN2A/GRM3/GRM4/GRM5/HCRT/HTR2A/ITPR3/KCNB1/KCNJ10/MPP2/NPTX1/NPTX2/NTF4/OXTR/P2RY4/PFN2/SERPINE2/PRKCG/SCTR/SLC6A4/SNAP25/SYT4/TAC1/LRP8/SYN3/KMO/NEURL1/LGI1/ADIPOQ/NRG3/CPEB3/NLGN1/DKK1/SORCS3/UNC13A/CUX2/SLC24A2/CACNG4/PPP1R9A/CELF4/WNT3A/ACP4/SYT9/CNIH2/UNC13C	67
BP	GO:0003002	regionalization	65/1592	351/18670	1.76754e-09	1.27171e-06	1.11479e-06	AR/CDX2/NKX2-5/DLX2/EN1/EVX1/FGF8/FOXD1/FOXJ1/HOXA6/HOXA7/HOXA11/HOXB7/HOXB8/HOXB9/HOXC5/HOXC9/HOXC10/HOXC13/HOXD10/HOXD11/ISL1/LHX1/LRP2/LRP4/MDFI/MLLT3/MSX2/NBL1/NKX6-1/NTF4/OTX1/PITX2/RFX4/ROBO2/SIX3/SOX1/HNF1B/WNT7B/XRCC2/LHX3/ALX1/TBX18/SEMA3C/DMRT2/DLL3/TBR1/SIX2/DKK1/VAX2/SOSTDC1/BARX1/CYP26B1/VANGL2/DSCAML1/OVOL2/DMRT3/ALX4/BHLHE41/WNT3A/DNAAF1/RIPPLY2/TDRD5/SP8/CRB2	65
BP	GO:0048732	gland development	65/1592	434/18670	5.46614e-06	0.00056064	0.000491464	ADCYAP1/NR0B1/AR/SERPINC1/BMP7/DDR1/CCKBR/CDKN1C/CRHR1/NKX2-5/CYP1A1/CYP19A1/DHODH/DRD2/EPHB3/ESR1/FGF8/FGL1/FOXE1/GHRHR/HOXB9/IGSF3/IGF2/INSM1/PDX1/ISL1/MSX2/OXTR/PCK1/SERPINE2/PITX1/PITX2/PKM/POU3F2/PRL/RAG1/REG1A/SIX3/SOX2/HNF1B/TG/TPH1/TYMS/WNT7B/LHX3/FOXN1/TNFRSF11A/CCNB2/NEURL1/ATP2C2/HOXB13/SEMA3C/NRG3/OTP/SOSTDC1/NKX2-8/HAMP/STRA6/FA2H/WNT3A/DNAAF1/ACER1/PTF1A/LAMA1/PSAPL1	65
BP	GO:0048871	multicellular organismal homeostasis	64/1592	485/18670	0.000299705	0.00935599	0.00820157	ABAT/ACADL/ADCY1/ADCY8/ADCYAP1/ADRB2/ALOX12B/AVP/CFTR/COL2A1/CYP4A11/DRD1/DRD2/ESRRG/FABP5/SFN/HCRT/HOXC10/HTR2A/IAPP/IL1A/IL4/IL13/KRT1/LCN1/LCN2/MFAP2/MUC6/NDN/OXTR/PDK4/RP1/TFAP2B/TFF1/TFF2/TULP1/UCP1/TNFRSF11A/PROM1/ADIPOQ/CIB2/ACOT11/ABCA12/CLDN18/IL20RA/INAVA/CYP26B1/HAMP/OPRPN/ALOXE3/CDH23/FA2H/ELOVL3/UBASH3B/ZG16B/USH1G/ACER1/PIWIL4/NXNL2/KSR2/VSIG1/NANOS1/SFTPA1/POTEF	64
BP	GO:0072503	cellular divalent inorganic cation homeostasis	64/1592	493/18670	0.000467557	0.0131691	0.0115442	ADCY8/ADCYAP1/ADRA1B/ADRA1A/AVP/AVPR1B/CALB2/CALCR/CCKBR/CHRNA7/CCR3/ACKR2/CRHR1/DRD1/DRD2/DRD5/ESR1/GIPR/GLP1R/GPR17/GRIN2A/GRM5/HCRT/HTR2A/HTR2B/IAPP/IL13/ITPR3/MT1B/MT1X/MT3/MTNR1B/NMB/OXTR/P2RY4/PKHD1/S100A9/SAA1/CCL19/CCL21/XCL1/TAC1/TRPC1/SLC30A2/SLC30A3/LPAR2/PLCH2/SV2A/ATP2C2/TRDN/CIB2/P2RX2/LPAR3/SLC24A2/MCOLN3/TRPV6/TRPC7/CDH23/KCTD17/UBASH3B/JSRP1/SLC30A8/NPSR1/CD24	64
BP	GO:1903532	positive regulation of secretion by cell	63/1592	399/18670	1.28595e-06	0.000211831	0.000185693	ABAT/ADCY8/ADCYAP1/ADORA2B/ANG/AVP/CFTR/CRHR1/CYP19A1/DRD2/FGA/FGB/FGG/GHRHR/GIPR/GPLD1/GPR27/FFAR2/HTR2B/IGF1/IL1A/IL13/INHA/PDX1/ISL1/KCNB1/MMP12/MYB/NKX6-1/NMB/OXTR/RAB27B/SAA1/CCL19/SLC6A4/SOX4/SOX11/SYT4/TAC1/TFR2/KMO/CADPS/CACNA1I/CACNA1G/CDK5R2/IL1RL1/NLGN1/UNC13A/ANO1/NLRP2/CD177/VTCN1/TSLP/IL17F/UCN3/C1QTNF3/PANX3/SYT9/SLC30A8/SCAMP5/UNC13D/RFX6/LGALS9C	63
BP	GO:0010975	regulation of neuron projection development	63/1592	499/18670	0.00105728	0.0228809	0.0200577	ADCYAP1/BMP7/CDC20/CNTN1/CTNNA2/DBN1/EFNA5/EPHB3/GRID2/TLX2/ITGA3/LRP4/MT3/NEFL/NKX6-1/SERPINI1/PLXNB3/POU3F2/KLK6/PTK7/REG1A/RET/RGS2/ROBO2/S100A9/SHOX2/SNAP25/SYT4/LRP8/RND2/RASAL1/NEURL1/SEMA3E/KIAA0319/UST/SEMA3C/TBR1/CPEB3/NLGN1/DKK1/UNC13A/CUX2/GRIP1/LPAR3/INPP5J/PACSIN1/ATP8A2/BCL11A/PPP1R9A/SEMA6A/TRIM46/EFHC2/KNDC1/WNT3A/ACP4/SLITRK1/SEZ6/CHODL/CPNE9/PLPPR5/GPC2/ALKAL2/TRIM67	63
BP	GO:0008544	epidermis development	62/1592	464/18670	0.000263711	0.00856721	0.00751012	ATOH1/COL7A1/CTSV/DSG1/DSG2/EREG/EVPL/FABP5/FOXE1/SFN/HOXA7/HOXC13/KRT1/KRT4/KRT7/KRT14/KRT15/KRT17/KRT19/KRT83/LAMC2/LRP4/MSX2/NTF4/REG3A/PITX2/POU3F2/KLK7/PTHLH/RBP2/FOXN1/HOXB13/SOX21/PKP3/DKK1/SOSTDC1/KLK13/ABCA12/DKK4/KRT20/ESRP1/MCOLN3/MACROH2A2/CYP26B1/VANGL2/OVOL2/ALX4/FA2H/PDZD7/GRHL2/SLC44A4/KRTAP1-1/KRTAP4-1/KRT40/ACER1/KRT80/APCDD1/KRT78/KRTAP19-1/KRTAP19-5/KRT27/KRTDAP	62
BP	GO:0007409	axonogenesis	62/1592	468/18670	0.000332689	0.0101601	0.00890647	ADCY1/ATOH1/BMP7/CTNNA2/DBN1/DLX5/DRD2/EFNA5/EPHA5/EPHB3/EPHB6/FGF8/FOXD1/GFRA1/GFRA3/GRB7/ISL1/KIF5A/LHX1/LRP4/MT3/NDN/NEFL/NKX6-1/NPTX1/PLXNB3/POU3F2/POU4F1/RET/ROBO2/S100A6/SHOX2/SPTA1/UCHL1/LHX3/RND2/LGI1/SEMA3E/UST/TUBB3/SEMA3C/TBR1/CHL1/VAX1/LPAR3/VAX2/NKX2-8/ATP8A2/DPYSL5/VANGL2/LRTM1/DSCAML1/SEMA6A/ISL2/TRIM46/WNT3A/SLITRK1/UNC5D/CHODL/LAMA1/EPHA10/EPHA6	62
BP	GO:0050769	positive regulation of neurogenesis	61/1592	474/18670	0.000782955	0.01868	0.0163751	ADCYAP1/ATOH1/BMP7/CNTN1/NKX2-5/DBN1/DLX2/DRD2/ECT2/EFNA5/ITGA3/LIF/LRP2/MYB/NBL1/NEFL/NKX6-1/PCP4/SERPINE2/SERPINI1/PLXNB3/PTK7/REG1A/RET/RGS2/ROBO2/S100A9/SH3GL3/SHOX2/SOX11/SPINT1/SYT4/XRCC2/LRP8/RND2/RASAL1/NEURL1/OLIG2/CPEB3/NLGN1/DKK1/UNC13A/CUX2/GRIP1/OTP/LPAR3/FGF20/PACSIN1/ATP8A2/PPP1R9A/SEMA6A/LIN28A/WNT3A/SLITRK1/ZNF488/CHODL/CPNE9/PLPPR5/GPC2/ALKAL2/TRIM67	61
BP	GO:0050808	synapse organization	60/1592	408/18670	2.1713e-05	0.00167401	0.00146746	ASIC2/ADGRB2/CDC20/CDH9/CHRNA1/CHRNA7/CTNNA2/CTNND2/DBN1/DLG3/DRD1/DRD2/DRP2/EFNA5/EPHB3/GABRA2/GABRB3/GPM6A/GRID2/GRM5/ITGA3/LRP4/NEFL/OXTR/PFN2/POU4F1/ROBO2/SNCB/TPBG/WNT7B/LRP8/SPARCL1/NEURL1/NRXN2/SEMA3E/NDRG1/NLGN1/DKK1/P2RX2/UNC13A/CUX2/SEZ6L/PCLO/PPP1R9A/PCDHB9/PCDHB6/LRTM1/LRFN1/LRRN1/CAMKV/WNT3A/DNER/SLITRK1/SEZ6/LRFN5/CBLN2/ADGRF1/LHFPL4/ELFN1/UNC13C	60
BP	GO:0055074	calcium ion homeostasis	60/1592	471/18670	0.00110555	0.0234757	0.0205791	ADCY8/ADCYAP1/ADRA1B/ADRA1A/AVP/AVPR1B/CALB2/CALCR/CCKBR/CHRNA7/CCR3/ACKR2/CRHR1/DRD1/DRD2/DRD5/ESR1/GIPR/GLP1R/GPR17/GRIN2A/GRM5/HCRT/HTR2A/HTR2B/IAPP/IL13/ITPR3/MTNR1B/NMB/OXTR/P2RY4/PKHD1/REG1A/SAA1/CCL19/CCL21/XCL1/TAC1/TFAP2B/TRPC1/LPAR2/PLCH2/SV2A/ATP2C2/TRDN/CIB2/P2RX2/LPAR3/SLC24A2/MCOLN3/TRPV6/TRPC7/S100A14/CDH23/KCTD17/UBASH3B/JSRP1/NPSR1/CD24	60
BP	GO:0048562	embryonic organ morphogenesis	58/1592	288/18670	5.06598e-10	1.07729e-06	9.44364e-07	ALX3/ATOH1/NKX3-2/BMP7/COL2A1/NKX2-5/DLX2/DLX5/DLX6/EYA1/FGF8/FGF9/FOXE1/FOLR1/FZD2/HMX2/HOXA6/HOXA7/HOXA11/HOXB7/HOXB8/HOXC9/HOXD10/INSIG1/LHX1/MDFI/MFAP2/MMP14/MTHFD1/OTX1/PTK7/SHOX2/SIX3/SOX11/HNF1B/TFAP2A/WNT9B/ALX1/KCNQ4/LBX1/SIX2/GJB6/VAX2/ATP8A2/MYO3A/VANGL2/DSCAML1/OVOL2/ALX4/STRA6/PDZD7/GRHL2/SLC44A4/WNT3A/DNAAF1/USH1G/CRB2/HMX3	58
BP	GO:0015849	organic acid transport	57/1592	333/18670	2.87661e-07	8.23015e-05	7.21465e-05	ABAT/AQP9/AVP/CYP4A11/DRD2/FOLR1/KCNJ10/LCN1/LRP2/NMB/OCA2/ABCB4/PLA2G2A/RGS2/SLC1A1/SLC1A2/SLC1A5/SLC1A7/SLC6A8/SLC6A13/SLC7A1/SLC10A1/SLC13A1/SLCO2A1/SLCO1A2/SNAP25/SYT4/PPFIA4/KMO/ABCB11/TNFRSF11A/SLC13A2/SLC16A6/SLC16A3/SLC6A5/SV2A/SLC27A5/SLC6A14/GLS2/SLCO1B3/SLC38A4/SLC6A15/SLC7A10/ACE2/STRA6/STARD5/SLC38A1/SLC38A5/SLC26A9/SLC38A8/SLC36A2/SLC16A11/SLC10A4/PLA2G4F/SLC13A5/SLC6A19/SLC6A17	57
BP	GO:0046942	carboxylic acid transport	57/1592	333/18670	2.87661e-07	8.23015e-05	7.21465e-05	ABAT/AQP9/AVP/CYP4A11/DRD2/FOLR1/KCNJ10/LCN1/LRP2/NMB/OCA2/ABCB4/PLA2G2A/RGS2/SLC1A1/SLC1A2/SLC1A5/SLC1A7/SLC6A8/SLC6A13/SLC7A1/SLC10A1/SLC13A1/SLCO2A1/SLCO1A2/SNAP25/SYT4/PPFIA4/KMO/ABCB11/TNFRSF11A/SLC13A2/SLC16A6/SLC16A3/SLC6A5/SV2A/SLC27A5/SLC6A14/GLS2/SLCO1B3/SLC38A4/SLC6A15/SLC7A10/ACE2/STRA6/STARD5/SLC38A1/SLC38A5/SLC26A9/SLC38A8/SLC36A2/SLC16A11/SLC10A4/PLA2G4F/SLC13A5/SLC6A19/SLC6A17	57
BP	GO:0006874	cellular calcium ion homeostasis	57/1592	458/18670	0.00246447	0.0417348	0.0365852	ADCY8/ADCYAP1/ADRA1B/ADRA1A/AVP/AVPR1B/CALB2/CALCR/CCKBR/CHRNA7/CCR3/ACKR2/CRHR1/DRD1/DRD2/DRD5/ESR1/GIPR/GLP1R/GPR17/GRIN2A/GRM5/HCRT/HTR2A/HTR2B/IAPP/IL13/ITPR3/MTNR1B/NMB/OXTR/P2RY4/PKHD1/SAA1/CCL19/CCL21/XCL1/TAC1/TRPC1/LPAR2/PLCH2/SV2A/ATP2C2/TRDN/CIB2/P2RX2/LPAR3/SLC24A2/MCOLN3/TRPV6/TRPC7/CDH23/KCTD17/UBASH3B/JSRP1/NPSR1/CD24	57
BP	GO:0046394	carboxylic acid biosynthetic process	57/1592	462/18670	0.0029859	0.0483077	0.0423471	ABAT/ACADL/ALOX12B/APOA4/AVP/CTH/CYP1A1/CYP1A2/CYP2C8/CYP2C9/CYP3A4/CYP8B1/ENO2/FABP5/HTR2A/IGF1/INSIG1/MTHFD1/PDK4/PFKFB4/PFKP/PKM/PLP1/PYCR1/AKR1D1/ELOVL4/KMO/ABCB11/HACD1/ADIPOQ/FGF19/UST/AASS/SLC27A5/ACOT11/GLS2/CYP39A1/ACSM5/OGDHL/ALOXE3/AGXT2/FA2H/SCD5/ELOVL7/ELOVL3/ABHD1/GGTLC1/ACSM2A/GGT6/TECRL/PLA2G4F/RIMKLA/GADL1/NAT8L/ACSM2B/ASPG/CBSL	57
BP	GO:0030900	forebrain development	56/1592	381/18670	4.09119e-05	0.00255629	0.00224088	ADCYAP1/NR0B1/ANXA3/ATOH1/CRHR1/DLX2/DLX5/DRD1/DRD2/EPHA5/EPHB3/FABP7/FGF8/GHRHR/GNAO1/H2AX/ISL1/KCNC1/LHX1/LRP2/NEFL/OTX1/OXTR/PITX1/PITX2/POU3F2/POU3F3/POU4F1/RFX4/ROBO2/SIX3/SLC1A2/SLC2A1/SOX1/SOX2/SSTR2/SSTR3/TYRO3/WNT7B/LRP8/LHX3/CDK5R2/OLIG2/IGF2BP1/TBR1/NRG3/DKK1/OTP/VAX2/CHD5/SALL3/LHX5/WNT3A/PTCHD1/WDR62/LHX8	56
BP	GO:0048608	reproductive structure development	56/1592	431/18670	0.00100472	0.0225344	0.019754	ADCYAP1/AFP/NR0B1/AMH/ANG/AR/ASCL2/BMP7/CDKN1C/CDX2/CTSV/CYP19A1/DLX3/DMRT1/EREG/ESR1/FGF8/FGF9/GJB3/HOXA11/IGF2/INHA/ITGB8/KRT19/LHX1/LIF/LRP2/MDFI/MMP14/NDP/SERPINE2/ROBO2/SPINT1/SRD5A2/TTPA/TYRO3/VGF/WNT7B/WNT9B/LHX3/GCM1/PCYT1B/HOXB13/SPINT2/PLAC1/LDOC1/OVOL2/STRA6/GRHL2/KIF18A/RSPO3/PLCD3/TEX19/LHX8/PSAPL1/APELA	56
BP	GO:0061458	reproductive system development	56/1592	434/18670	0.00118222	0.0247088	0.02166	ADCYAP1/AFP/NR0B1/AMH/ANG/AR/ASCL2/BMP7/CDKN1C/CDX2/CTSV/CYP19A1/DLX3/DMRT1/EREG/ESR1/FGF8/FGF9/GJB3/HOXA11/IGF2/INHA/ITGB8/KRT19/LHX1/LIF/LRP2/MDFI/MMP14/NDP/SERPINE2/ROBO2/SPINT1/SRD5A2/TTPA/TYRO3/VGF/WNT7B/WNT9B/LHX3/GCM1/PCYT1B/HOXB13/SPINT2/PLAC1/LDOC1/OVOL2/STRA6/GRHL2/KIF18A/RSPO3/PLCD3/TEX19/LHX8/PSAPL1/APELA	56
BP	GO:0006836	neurotransmitter transport	55/1592	269/18670	7.92707e-10	1.07729e-06	9.44364e-07	ABAT/ASIC1/ADCY1/ADCYAP1/ADORA2B/ADRA1A/CAMK2A/CHRM2/CHRNA4/CHRNA5/DRD1/DRD2/GABRA2/GAD2/GRM4/HCRT/HTR2A/KCNJ10/P2RY4/PFN2/PRKCG/RGS2/SLC1A1/SLC1A2/SLC1A7/SLC6A4/SLC6A8/SLC6A13/SLC22A1/SNAP25/SYT4/SYN3/PPFIA4/KMO/CADPS/SYNGR3/SLC6A5/NRXN2/SV2A/SLC6A14/NLGN1/UNC13A/PCLO/SLC6A15/PPP1R9A/GABRQ/SLC44A4/SLC38A1/SYT8/SLC38A5/SYT9/SLC36A2/SLC6A19/SLC6A17/UNC13C	55
BP	GO:0098656	anion transmembrane transport	55/1592	288/18670	1.02877e-08	5.59238e-06	4.90234e-06	AQP9/CFTR/CLCNKB/FOLR1/GABRA2/GABRA3/GABRB3/GABRR1/GRM5/KCNJ10/LRP2/FXYD3/RGS2/SLC1A1/SLC1A2/SLC4A3/SLC1A5/SLC1A7/SLC6A8/SLC7A1/SLC9A2/SLC9A3/SLC12A1/SLC13A1/BSND/CLIC3/SLC16A3/SLC6A5/SLC27A5/SLC6A14/SLC24A2/SLC38A4/ANO1/SLC6A15/GABRQ/SLC7A10/ANO2/TTYH1/SLC12A5/STRA6/SLC44A4/SLC38A1/SLC4A11/SLC38A5/SLC26A9/BEST3/SLC38A8/SLC36A2/SLC16A11/SLC13A5/SLC9C2/SLC9C1/ANO9/SLC6A19/SLC9A4	55
BP	GO:0010038	response to metal ion	55/1592	364/18670	2.18644e-05	0.00167401	0.00146746	AANAT/ABAT/ADCY1/ADCY8/AQP9/CCNB1/CDK1/CRHBP/CYP1A1/CYP1A2/DRD2/ECT2/FGA/FGB/FGG/G6PD/GIPR/GPLD1/HPCA/IL1A/PDX1/ITPR3/KCNC1/KCNMA1/KRT14/MT1B/MT1X/MT3/SNCB/SYT4/TAT/TFAP2A/TFF1/TFR2/TNNC1/TNNT2/TRPC1/SLC30A2/SLC30A3/RASAL1/CACNA1G/NDRG1/NLGN1/KCNMB3/TRPV6/SYT13/HAMP/CHP2/SYT15/SYT8/ACER1/CPNE4/SYT9/CPNE9/SLC30A8	55
BP	GO:0043062	extracellular structure organization	55/1592	422/18670	0.00103219	0.0227242	0.0199203	APOA4/APOC4/BMP7/DDR1/CMA1/COL2A1/COL7A1/COL9A2/COL11A2/HAPLN1/CTRB1/CTSV/ECM2/FBLN1/FGA/FGB/FGG/ITGA3/ITGB4/ITGB6/ITGB8/LAMC2/LCAT/LPA/MATN3/MFAP2/MELTF/MMP1/MMP7/MMP10/MMP11/MMP12/MMP13/MMP14/NPHS1/PLA2G2A/PLG/PLTP/PRSS1/PRSS2/KLK7/SPINT1/TLL2/TPSAB1/PLA2G7/SOAT2/KLK4/P3H4/SPINT2/EGFL6/SCUBE1/WNT3A/CREB3L1/NPNT/LAMA1	55
BP	GO:0009914	hormone transport	54/1592	322/18670	1.13233e-06	0.000193006	0.000169191	ABAT/ADCY8/ADCYAP1/CFTR/CHGA/CRHBP/CRHR1/CYP19A1/DRD2/EFNA5/EPHA5/FGA/FGB/FGG/FOXD1/GHRHR/GIPR/GLP1R/GPLD1/GPR27/FFAR2/IL11/INHA/PDX1/ISL1/ITPR3/KCNB1/LIF/MTNR1B/MYB/NKX6-1/NMB/SLC2A1/SLC22A1/SNAP25/SOX4/SOX11/TAC1/HNF1B/TFAP2B/TFR2/VGF/ADIPOQ/PCLO/SLCO4A1/ANO1/G6PC2/SLC44A4/UCN3/C1QTNF3/GPR119/SYT9/SLC30A8/RFX6	54
BP	GO:0043588	skin development	54/1592	419/18670	0.00147112	0.0277674	0.0243413	ALOX12B/CTSV/DSG1/DSG2/EREG/EVPL/FOXE1/GJB3/SFN/HOXA7/HOXC13/ITGA3/ITGB4/KRT1/KRT4/KRT7/KRT14/KRT15/KRT17/KRT19/KRT83/LRP4/MSX2/REG3A/TFAP2B/FOXN1/SOX21/PKP3/DKK1/SOSTDC1/KLK13/ABCA12/DKK4/ATP8A2/KRT20/MACROH2A2/CYP26B1/VANGL2/OVOL2/ALOXE3/ALX4/FA2H/GRHL2/FRAS1/KRTAP1-1/KRTAP4-1/KRT40/ACER1/KRT80/APCDD1/KRT78/KRTAP19-1/KRTAP19-5/KRT27	54
BP	GO:0009410	response to xenobiotic stimulus	52/1592	292/18670	2.67926e-07	8.23015e-05	7.21465e-05	NAT2/ABAT/ASIC1/ADCY8/ALDH3A1/CRHBP/CRHR1/CYP1A1/CYP1A2/CYP2A6/CYP2A13/CYP2C8/CYP2C9/CYP3A4/DHODH/DRD1/DRD2/DRD5/FMO1/GNAO1/GRIN2A/GSTM1/GSTM5/GSTP1/HPCA/HTR2A/HTR3A/LPO/OXTR/PCK1/ABCB4/PITX3/PRKCG/RGS2/TAC1/TACR3/SCGB1A1/UGT2B15/CES2/ARNT2/GLYAT/AKR7A3/CACNG4/SULT1B1/UGT2B28/UGT1A10/UGT1A7/UGT1A3/CYP2W1/CYP26B1/PPP1R1B/ACSM2B	52
BP	GO:0046879	hormone secretion	52/1592	312/18670	2.14752e-06	0.000294786	0.000258413	ABAT/ADCY8/ADCYAP1/CFTR/CHGA/CRHBP/CRHR1/CYP19A1/DRD2/EFNA5/EPHA5/FGA/FGB/FGG/FOXD1/GHRHR/GIPR/GLP1R/GPLD1/GPR27/FFAR2/IL11/INHA/PDX1/ISL1/ITPR3/KCNB1/LIF/MTNR1B/MYB/NKX6-1/NMB/SLC2A1/SNAP25/SOX4/SOX11/TAC1/HNF1B/TFAP2B/TFR2/VGF/ADIPOQ/PCLO/ANO1/G6PC2/SLC44A4/UCN3/C1QTNF3/GPR119/SYT9/SLC30A8/RFX6	52
BP	GO:0001655	urogenital system development	52/1592	330/18670	1.12314e-05	0.00103481	0.000907126	AMH/AR/BMP7/CDKN1C/CYP19A1/EPHB3/ESR1/EYA1/FGF8/FOXD1/FOXJ1/GCNT1/HOXA11/HOXB7/HOXD11/ITGA3/ITGB4/LHX1/LIF/LRP4/EPCAM/NPHS1/PKHD1/POU3F3/RET/ROBO2/SOX4/SOX11/HNF1B/TEK/TFAP2A/TFAP2B/UPK3A/WNT7B/WNT9B/NPHS2/PROM1/TBX18/GCNT3/ADIPOQ/HOXB13/SIX2/CEP55/CYP26B1/VANGL2/STRA6/LIN28A/FRAS1/ADAMTS16/NPNT/PSAPL1/CD24	52
BP	GO:0001505	regulation of neurotransmitter levels	51/1592	354/18670	0.000147443	0.00585036	0.0051285	ABAT/ASIC1/ADCY1/ADORA2B/ADRA1A/CAMK2A/CHRM2/CHRNA4/CHRNA5/DRD1/DRD2/GABRA2/GAD2/GRIN2A/GRM4/HCRT/HDC/HTR2A/KCNJ10/P2RY4/PFN2/PRKCG/RGS2/SLC1A1/SLC1A2/SLC1A7/SLC6A4/SNAP25/SYT4/TPH1/SYN3/PPFIA4/KMO/CADPS/SYNGR3/SLC6A5/NRXN2/SV2A/GLYAT/NLGN1/UNC13A/PCLO/DMGDH/PPP1R9A/AGXT2/SLC44A4/SLC38A1/SYT8/ENPP6/SYT9/UNC13C	51
BP	GO:0006936	muscle contraction	51/1592	360/18670	0.000223854	0.00760544	0.00666702	ABAT/ACTN2/ADORA2B/ADRA1B/ADRA1A/ADRB2/CHGA/CHRM2/CHRNA1/CHRND/NKX2-5/DRD1/DRD2/DSG2/GNAO1/HTR1D/HTR2A/HTR2B/KCND3/KCNMA1/KCNN2/MYH1/MYH3/MYH4/NEB/OXTR/RGS2/SCN1A/SCN2B/SLC6A8/SSTR2/STAC/TACR3/TNNC1/TNNT1/TNNT2/SPHK1/CACNA1G/HCN4/TRDN/UTS2/P2RX2/BMP10/CTNNA3/ATP8A2/ACE2/TRIM63/JSRP1/NPNT/STAC2/TRIM72	51
BP	GO:0051480	regulation of cytosolic calcium ion concentration	50/1592	357/18670	0.00033733	0.0102443	0.00898027	ADCY8/ADCYAP1/ADRA1B/ADRA1A/AVP/AVPR1B/CALB2/CALCR/CCKBR/CCR3/ACKR2/CRHR1/DRD1/DRD2/ESR1/GIPR/GLP1R/GPR17/GRIN2A/GRM5/HCRT/HTR2A/HTR2B/IAPP/IL13/ITPR3/MTNR1B/NMB/OXTR/P2RY4/SAA1/CCL19/CCL21/XCL1/TAC1/TRPC1/LPAR2/PLCH2/TRDN/CIB2/P2RX2/LPAR3/MCOLN3/TRPV6/TRPC7/CDH23/UBASH3B/JSRP1/NPSR1/CD24	50
BP	GO:0045666	positive regulation of neuron differentiation	50/1592	371/18670	0.000819176	0.019361	0.0169721	ADCYAP1/ATOH1/BMP7/CNTN1/NKX2-5/DBN1/DLX2/ECT2/EFNA5/ITGA3/NBL1/NEFL/NKX6-1/PCP4/SERPINI1/PLXNB3/PTK7/REG1A/RET/RGS2/ROBO2/S100A9/SH3GL3/SHOX2/SOX11/SYT4/LRP8/RND2/RASAL1/NEURL1/CPEB3/NLGN1/DKK1/UNC13A/CUX2/GRIP1/LPAR3/FGF20/PACSIN1/ATP8A2/PPP1R9A/LIN28A/WNT3A/SLITRK1/CHODL/CPNE9/PLPPR5/GPC2/ALKAL2/TRIM67	50
BP	GO:0006813	potassium ion transport	48/1592	240/18670	1.96017e-08	9.68682e-06	8.49159e-06	ACTN2/ADCYAP1/ATP12A/FXYD2/DRD1/DRD2/HCRT/HTR2A/KCNB1/KCNC1/KCND2/KCND3/KCNF1/KCNJ4/KCNJ10/KCNJ16/KCNK2/KCNMA1/KCNN2/MTNR1B/FXYD3/SLC9A2/SLC9A3/SLC12A1/SNAP25/KCNAB2/KCNQ4/HCN4/ABCC9/KCNH3/SLC24A2/KCNV1/KCNMB3/KCNK9/KCNK10/KCNK12/SLC12A5/DPP10/WNK2/KCNH6/KCNH7/LRRC38/KCNG3/SLC9C2/SLC9C1/HCN1/SLC9A4/LRRC52	48
BP	GO:0007059	chromosome segregation	48/1592	321/18670	9.22426e-05	0.00424941	0.00372509	BIRC5/BUB1/BUB1B/CCNB1/CCNE1/CDC6/CDC20/ECT2/KIFC1/MKI67/PLK1/TOP2A/TTK/AURKB/PTTG1/TRIP13/KIF23/DLGAP5/NDC80/P3H4/KIF2C/ZWINT/NCAPH/KIF4A/CDCA8/HJURP/TEX15/FMN2/SPC25/NCAPG/CDT1/KIF18A/NUF2/HASPIN/USP44/CDCA5/TERB2/KIF18B/EME1/HORMAD2/SGO1/CDCA2/ESCO2/SHOC1/SKA1/SKA3/MAPK15/CENPW	48
BP	GO:0051260	protein homooligomerization	48/1592	351/18670	0.000749244	0.0183463	0.0160826	ACADL/ASIC1/ACTN2/ADCY8/C9/CTH/ECT2/IAPP/ITPR3/KCNB1/KCNC1/KCND2/KCND3/KCNF1/LCN2/MAT1A/MPP2/PFKP/PKM/SEPTIN4/RAD51/REG1A/SLC1A1/SLC1A2/SLC1A5/SLC6A4/SLC22A1/HRK/LGI1/ADIPOQ/OLFM4/NLGN1/P2RX2/KCNV1/GNMT/STEAP4/KCTD17/SCUBE1/LY6G6C/AQP10/BMF/KCTD19/KCNG3/PRTG/VWA2/HCN1/KCTD8/TRIM72	48
BP	GO:0140014	mitotic nuclear division	47/1592	264/18670	9.99965e-07	0.000187442	0.000164314	BIRC5/BMP7/BUB1/BUB1B/CCNB1/CDC6/CDC20/CDKN1C/DMRT1/EREG/FGF8/IGF1/IGF2/IL1A/KIF11/KIFC1/MKI67/MYBL2/PLK1/TGFA/TTK/SPHK1/AURKB/PTTG1/TRIP13/KIF23/DLGAP5/NDC80/KIF2C/UBE2C/ZWINT/TPX2/NCAPH/KIF4A/UBE2S/ANLN/CDCA8/NCAPG/CDT1/KIF18A/NUF2/HASPIN/USP44/CDCA5/MISP/KIF18B/SGO1	47
BP	GO:0050890	cognition	47/1592	296/18670	2.38869e-05	0.00173132	0.0015177	ASIC1/ADCY1/ADCY8/CHRM1/CHRNA4/CHRNA7/CRHBP/CRHR1/DRD1/DRD2/DRD5/EN1/GLP1R/GRIN2A/GRM5/GRPR/HTR2A/ITGA3/ITPR3/KCNK2/NPTX2/NTF4/OXTR/PRKCG/RAG1/SLC6A4/SNAP25/SYT4/TAC1/NRXN2/TBR1/CHL1/CPEB3/DKK1/SORCS3/CUX2/SLC24A2/KCNK10/PAK6/PAK5/SLC12A5/STRA6/PPP1R1B/PTCHD1/ADGRF1/RTL4/LHX8	47
BP	GO:0046883	regulation of hormone secretion	46/1592	266/18670	2.95753e-06	0.000365389	0.000320304	ABAT/ADCY8/ADCYAP1/CFTR/CHGA/CRHBP/CRHR1/CYP19A1/DRD2/EFNA5/EPHA5/FGA/FGB/FGG/GHRHR/GIPR/GLP1R/GPLD1/GPR27/FFAR2/IL11/INHA/PDX1/ISL1/ITPR3/KCNB1/LIF/MTNR1B/MYB/NKX6-1/NMB/SLC2A1/SNAP25/SOX4/SOX11/TAC1/TFAP2B/TFR2/ADIPOQ/ANO1/G6PC2/UCN3/C1QTNF3/SYT9/SLC30A8/RFX6	46
BP	GO:0072001	renal system development	45/1592	293/18670	7.98957e-05	0.00384348	0.00336924	BMP7/CDKN1C/EYA1/FGF8/FOXD1/FOXJ1/GCNT1/HOXA11/HOXB7/HOXD11/ITGA3/ITGB4/LHX1/LIF/LRP4/EPCAM/NPHS1/PKHD1/POU3F3/RET/ROBO2/SOX4/SOX11/HNF1B/TEK/TFAP2A/TFAP2B/UPK3A/WNT7B/WNT9B/NPHS2/PROM1/TBX18/GCNT3/ADIPOQ/SIX2/CEP55/CYP26B1/VANGL2/STRA6/LIN28A/FRAS1/ADAMTS16/NPNT/CD24	45
BP	GO:0007204	positive regulation of cytosolic calcium ion concentration	45/1592	319/18670	0.00055817	0.0149468	0.0131026	ADCY8/ADCYAP1/ADRA1B/ADRA1A/AVP/AVPR1B/CALCR/CCKBR/CCR3/ACKR2/CRHR1/DRD1/DRD2/ESR1/GIPR/GLP1R/GPR17/GRIN2A/HCRT/HTR2A/HTR2B/IAPP/IL13/ITPR3/NMB/OXTR/P2RY4/SAA1/CCL19/CCL21/XCL1/TAC1/TRPC1/LPAR2/PLCH2/TRDN/CIB2/P2RX2/LPAR3/MCOLN3/TRPV6/UBASH3B/JSRP1/NPSR1/CD24	45
BP	GO:0016042	lipid catabolic process	45/1592	333/18670	0.00137456	0.0268881	0.0235704	ACADL/APOA4/CLPS/CYP1A2/CYP3A4/CYP4A11/CYP19A1/CYP24A1/EHHADH/FABP5/FABP6/FABP7/GPLD1/MT3/PAFAH1B3/PCK1/PLA2G2A/PNLIP/AKR1D1/PLA2G7/HSD17B6/SPHK1/ADIPOQ/PLCH2/SMPDL3B/CYP39A1/CYP26B1/NCEH1/GDPD3/PLBD1/BCO2/ABHD1/PLCD3/PLA2G4E/ACER1/ENPP6/LIPH/GLYATL2/CES5A/PLA2G4F/PLA2G4D/PNPLA1/CLPSL1/ASPG/CLPSL2	45
BP	GO:0010721	negative regulation of cell development	45/1592	344/18670	0.00261926	0.0439454	0.0385231	ADCYAP1/ASCL2/BMP7/DLX2/EFNA5/FBLN1/G6PD/TLX2/IGF1/ISL1/LRP4/MELTF/MT3/NKX6-1/PITX3/PTHLH/RGS2/SIX3/SLC6A4/SOX2/SOX11/SYT4/TTPA/SEMA3E/KIAA0319/OLIG2/SEMA3C/LBX1/DLL3/NRG3/VAX1/NLGN1/DKK1/INPP5J/CLDN18/BCL11A/DISP3/SEMA6A/ISL2/LIN28A/TRIM46/WNT3A/ACP4/RFLNA/PRTG	45
BP	GO:0051321	meiotic cell cycle	44/1592	249/18670	2.68813e-06	0.000339829	0.000297898	BRDT/BUB1/BUB1B/CCNE1/CDC20/CDC25A/CKS2/DMRT1/EREG/H2AX/LIF/MSX2/PLK1/RAD51/TOP2A/TTK/XRCC2/RAD54L/PTTG1/TRIP13/P3H4/NCAPH/PSMC3IP/DUSP13/DDX4/TEX15/TDRD1/CYP26B1/FMN2/KIF18A/NUF2/ASZ1/PIWIL4/TERB2/EME1/HORMAD2/SGO1/SHOC1/FAM9A/MAPK15/FBXO43/STRA8/TEX19/PIWIL3	44
BP	GO:0015850	organic hydroxy compound transport	44/1592	262/18670	1.04242e-05	0.000976997	0.000856447	ABAT/APOA4/AQP9/CFTR/CHGA/CHRNA4/CRHR1/CYP19A1/DRD1/DRD2/HTR2A/KCNB1/LCAT/MYB/OXTR/ABCB4/PLTP/PNLIP/PON1/SLC6A4/SLC10A1/SLCO1A2/SLC22A1/SYT4/TAC1/SOAT2/ABCB11/SLC16A3/ADIPOQ/MFSD10/SLC27A5/OSBP2/ABCA12/FGF20/SLCO1B3/SYT13/STRA6/STARD5/SYT15/AQP10/SYT8/SYT9/SLC10A4/MAPK15	44
BP	GO:0045165	cell fate commitment	44/1592	270/18670	2.24937e-05	0.00169827	0.00148873	AR/ATOH1/NKX2-5/DLX2/EVX1/EYA1/FGF8/MNX1/HOXA11/HOXC10/HOXD10/ISL1/NKX6-1/NTF4/PITX1/POU3F2/POU4F1/SOX1/SOX2/HNF1B/WNT7B/WNT9B/LHX3/FOXN1/GCM1/TBX18/OLIG2/LBX1/TBR1/SIX2/DKK1/MYT1L/SPDEF/SOSTDC1/CHD5/FEV/ESRP1/CYP26B1/DSCAML1/DMRT3/ISL2/WNT3A/OLIG3/PTF1A	44
BP	GO:0090596	sensory organ morphogenesis	43/1592	256/18670	1.30167e-05	0.00114127	0.00100045	ATOH1/NKX3-2/BMP7/COL2A1/DLX5/DLX6/EYA1/FGF8/FGF9/FZD2/HMX2/HOXC13/INSIG1/LHX1/MFAP2/OTX1/PITX2/PITX3/PTK7/RP1/SIX3/SOX1/SOX11/TFAP2A/TFAP2B/TULP1/PROM1/KCNQ4/SIX2/GJB6/VAX2/ATP8A2/MYO3A/CYP26B1/VANGL2/STRA6/PDZD7/SLC44A4/WNT3A/USH1G/PTF1A/HMX3/HCN1	43
BP	GO:0060562	epithelial tube morphogenesis	43/1592	322/18670	0.00217955	0.0380966	0.033396	AR/BMP7/DDR1/NKX2-5/ESR1/EYA1/FGF8/FOXD1/FOLR1/FZD2/GDF2/HOXA11/HOXB7/HOXD11/LHX1/LRP2/MMP14/MSX2/MTHFD1/PTK7/RET/SOX4/SOX11/SPINT1/HNF1B/WNT9B/ALX1/SEMA3E/SPINT2/LBX1/SIX2/SOSTDC1/SALL4/VANGL2/OVOL2/GRHL2/WNT3A/DNAAF1/TRIM71/ADAMTS16/NPNT/LAMA1/RSPO2	43
BP	GO:0071804	cellular potassium ion transport	42/1592	217/18670	3.79363e-07	8.59256e-05	7.53234e-05	ACTN2/ATP12A/FXYD2/KCNB1/KCNC1/KCND2/KCND3/KCNF1/KCNJ4/KCNJ10/KCNJ16/KCNK2/KCNMA1/KCNN2/MTNR1B/SLC9A2/SLC9A3/SLC12A1/SNAP25/KCNAB2/KCNQ4/HCN4/ABCC9/KCNH3/SLC24A2/KCNV1/KCNMB3/KCNK9/KCNK10/KCNK12/SLC12A5/DPP10/WNK2/KCNH6/KCNH7/LRRC38/KCNG3/SLC9C2/SLC9C1/HCN1/SLC9A4/LRRC52	42
BP	GO:0071805	potassium ion transmembrane transport	42/1592	217/18670	3.79363e-07	8.59256e-05	7.53234e-05	ACTN2/ATP12A/FXYD2/KCNB1/KCNC1/KCND2/KCND3/KCNF1/KCNJ4/KCNJ10/KCNJ16/KCNK2/KCNMA1/KCNN2/MTNR1B/SLC9A2/SLC9A3/SLC12A1/SNAP25/KCNAB2/KCNQ4/HCN4/ABCC9/KCNH3/SLC24A2/KCNV1/KCNMB3/KCNK9/KCNK10/KCNK12/SLC12A5/DPP10/WNK2/KCNH6/KCNH7/LRRC38/KCNG3/SLC9C2/SLC9C1/HCN1/SLC9A4/LRRC52	42
BP	GO:0007187	G protein-coupled receptor signaling pathway, coupled to cyclic nucleotide second messenger	42/1592	256/18670	2.9075e-05	0.00198113	0.00173669	ADCY1/ADCY8/ADCYAP1/ADORA2B/ADRA1D/ADRA1B/ADRA1A/ADRB2/APLP1/ADGRB2/CALCR/CHGA/CHRM1/CHRM2/CCR3/CRHR1/DRD1/DRD2/DRD5/GHRHR/GLP1R/GNAO1/GRM3/GRM4/HTR1D/HTR2A/HTR2B/IAPP/INSL3/MTNR1A/MTNR1B/PTHLH/RGS2/SSTR2/SSTR3/VIPR1/LPAR3/UCN3/ADGRG4/ADGRF1/ADGRD2/PSAPL1	42
BP	GO:0007611	learning or memory	42/1592	256/18670	2.9075e-05	0.00198113	0.00173669	ASIC1/ADCY1/ADCY8/CHRNA7/CRHBP/CRHR1/DRD1/DRD2/DRD5/EN1/GLP1R/GRIN2A/GRM5/GRPR/HTR2A/ITGA3/ITPR3/KCNK2/NPTX2/NTF4/OXTR/PRKCG/RAG1/SLC6A4/SNAP25/SYT4/TAC1/NRXN2/TBR1/CPEB3/DKK1/SORCS3/CUX2/SLC24A2/KCNK10/PAK6/PAK5/SLC12A5/STRA6/PPP1R1B/ADGRF1/LHX8	42
BP	GO:0001822	kidney development	42/1592	278/18670	0.000196215	0.00688144	0.00603235	BMP7/CDKN1C/EYA1/FGF8/FOXD1/FOXJ1/GCNT1/HOXA11/HOXB7/HOXD11/ITGA3/LHX1/LIF/LRP4/EPCAM/NPHS1/PKHD1/POU3F3/RET/ROBO2/SOX4/SOX11/HNF1B/TEK/TFAP2A/TFAP2B/UPK3A/WNT7B/WNT9B/NPHS2/PROM1/GCNT3/ADIPOQ/SIX2/CYP26B1/VANGL2/STRA6/LIN28A/FRAS1/ADAMTS16/NPNT/CD24	42
BP	GO:0006814	sodium ion transport	41/1592	218/18670	1.13616e-06	0.000193006	0.000169191	ASIC2/ASIC1/ADRB2/ATP12A/FXYD2/CNTN1/NKX2-5/DRD2/SERPINE2/FXYD3/SCN1A/SCN2B/SLC6A8/SLC9A2/SLC9A3/SLC10A1/SLC12A1/SLC13A1/ABCB11/SLC13A2/HCN4/SLC34A2/SLC24A2/TESC/SLC38A4/SLC6A15/ASIC4/SLC28A3/WNK2/NKAIN1/SLC38A1/SLC4A11/NKAIN4/SLC34A3/SLC38A8/SLC10A4/SLC13A5/SLC9C2/SLC9C1/HCN1/SLC9A4	41
BP	GO:0048705	skeletal system morphogenesis	41/1592	239/18670	1.22258e-05	0.0010895	0.000955066	ALX3/NKX3-2/BMP7/COL2A1/COL7A1/DLX2/DLX5/EYA1/HOXA6/HOXA7/HOXA11/HOXB7/HOXB8/HOXC9/HOXD10/INSIG1/LHX1/MATN3/MBL2/MDFI/MMP13/MMP14/MSX2/MTHFD1/SHOX2/SOX11/TEK/TFAP2A/WNT9B/ALX1/BARX2/SIX2/CYP26B1/DSCAML1/ALX4/GRHL2/RIPPLY2/RFLNA/FREM1/VWA2/IFITM5	41
BP	GO:1903522	regulation of blood circulation	41/1592	297/18670	0.00146168	0.0276854	0.0242693	ASIC2/ADRA1B/ADRA1A/FXYD2/AVP/AVPR1B/CHGA/CHRM2/NKX2-5/DRD2/DSG2/FGA/FGB/FGG/GLP1R/GNAO1/HTR2A/ITPR3/KCND2/KCND3/KCNJ4/KCNN2/OXTR/FXYD3/RGS2/S100A1/SCN2B/SLC1A1/TAC1/TACR3/TNNT2/TRPC1/CACNA1G/HCN4/ABCC9/TRDN/CACNG4/BMP10/CTNNA3/ACE2/APELA	41
BP	GO:0030072	peptide hormone secretion	40/1592	250/18670	7.88872e-05	0.00384348	0.00336924	ABAT/ADCY8/ADCYAP1/CFTR/CHGA/CRHBP/CRHR1/DRD2/EFNA5/EPHA5/FGA/FGB/FGG/GHRHR/GIPR/GLP1R/GPLD1/GPR27/FFAR2/PDX1/ISL1/ITPR3/KCNB1/MTNR1B/NKX6-1/SLC2A1/SNAP25/SOX4/HNF1B/TFAP2B/TFR2/VGF/PCLO/ANO1/G6PC2/UCN3/GPR119/SYT9/SLC30A8/RFX6	40
BP	GO:0098813	nuclear chromosome segregation	40/1592	262/18670	0.000220303	0.00753187	0.00660253	BUB1/BUB1B/CCNB1/CCNE1/CDC6/CDC20/ECT2/KIFC1/PLK1/TOP2A/TTK/AURKB/PTTG1/TRIP13/KIF23/DLGAP5/NDC80/P3H4/KIF2C/ZWINT/NCAPH/KIF4A/CDCA8/TEX15/FMN2/NCAPG/CDT1/KIF18A/NUF2/HASPIN/USP44/CDCA5/TERB2/KIF18B/EME1/HORMAD2/SGO1/ESCO2/SHOC1/MAPK15	40
BP	GO:0098742	cell-cell adhesion via plasma-membrane adhesion molecules	40/1592	273/18670	0.000518374	0.0141602	0.012413	ANXA3/CDH6/CDH9/CDH10/CDH15/CDH16/CDH17/DSG1/DSG2/EFNA5/GRID2/EPCAM/CEACAM6/REG3A/PCDH9/PLXNB3/RET/ROBO2/SELE/SPARCL1/CLDN10/CLDN8/CLDN6/ADIPOQ/NLGN1/PCDHB1/CLDN18/DCHS2/PCDHB9/PCDHB6/CD177/DSCAML1/CDH23/CDH24/CDH22/SLITRK1/UNC5D/LRFN5/CLDN19/CRB2	40
BP	GO:0043270	positive regulation of ion transport	40/1592	275/18670	0.000600688	0.0156236	0.0136959	ABAT/ACTN2/ADRB2/AVP/CALCR/CAMK2A/CFTR/CHRM1/CNTN1/NKX2-5/CYP4A11/DRD1/DRD2/G6PD/HCRT/HTR3A/IL13/KCNC1/ABCB4/S100A1/XCL1/SLC6A4/STAC/SYT4/TRPC1/KMO/TNFRSF11A/ATP2C2/TRDN/P2RX2/LPAR3/CACNG4/ATP8A2/TESC/ACE2/WNK2/LRRC38/STAC2/NPSR1/LRRC52	40
BP	GO:0015893	drug transport	39/1592	214/18670	4.55538e-06	0.00049069	0.000430145	ABAT/CHRNA4/DRD1/DRD2/FOLR1/HBE1/HBQ1/HTR2A/KCNJ10/LRP2/RGS2/SLC1A1/SLC1A2/SLC1A5/SLC1A7/SLC6A8/SLC7A1/SLC13A1/SLC22A1/SYT4/TCN1/SLC6A5/MFSD10/FGF20/SLC7A10/SYT13/STRA6/SLC44A4/SYT15/SLC4A11/SYT8/SLC38A5/SLC52A3/SYT9/SLC35F3/SLC36A2/MAPK15/SLC13A5/SLC6A17	39
BP	GO:0010951	negative regulation of endopeptidase activity	39/1592	250/18670	0.000166544	0.00628703	0.00551129	BIRC5/SERPINC1/AVP/SERPING1/COL7A1/SFN/HRG/LCN1/LPA/MT3/SERPINE2/SERPINI1/PLAUR/PZP/RAG1/RENBP/SERPINB3/SERPINB4/SPINT1/TFAP2B/PTTG1/CST8/SPINT2/SMR3B/SMR3A/SPINK4/PCSK1N/SPOCK3/OPRPN/BIRC7/ITIH5/SERPINB11/PAPLN/WFDC10A/SPINK13/SERPINA11/HMSD/CRB2/ANXA8L1	39
BP	GO:0010466	negative regulation of peptidase activity	39/1592	262/18670	0.000440769	0.0124793	0.0109395	BIRC5/SERPINC1/AVP/SERPING1/COL7A1/SFN/HRG/LCN1/LPA/MT3/SERPINE2/SERPINI1/PLAUR/PZP/RAG1/RENBP/SERPINB3/SERPINB4/SPINT1/TFAP2B/PTTG1/CST8/SPINT2/SMR3B/SMR3A/SPINK4/PCSK1N/SPOCK3/OPRPN/BIRC7/ITIH5/SERPINB11/PAPLN/WFDC10A/SPINK13/SERPINA11/HMSD/CRB2/ANXA8L1	39
BP	GO:0002793	positive regulation of peptide secretion	39/1592	288/18670	0.00265998	0.0442192	0.0387631	ABAT/ADCY8/ADCYAP1/ANG/CFTR/DRD2/FGA/FGB/FGG/GHRHR/GIPR/GPLD1/GPR27/FFAR2/HTR2B/IGF1/IL1A/IL13/PDX1/ISL1/MMP12/NKX6-1/SAA1/CCL19/SOX4/TFR2/IL1RL1/ANO1/NLRP2/VTCN1/TSLP/IL17F/UCN3/C1QTNF3/PANX3/SLC30A8/SCAMP5/RFX6/LGALS9C	39
BP	GO:0017157	regulation of exocytosis	38/1592	217/18670	1.55569e-05	0.00132137	0.00115832	ADCY1/ADORA2B/ADRA1A/CAMK2A/CFTR/CHRM2/CHRNA4/CHRNA5/CRHR1/DRD1/DRD2/FGA/FGB/FGG/HTR2A/IL13/KCNB1/P2RY4/PFN2/SEPTIN4/PRKCG/RAB27B/SYT4/CADPS/CACNA1I/CACNA1G/CDK5R2/NLGN1/PCLO/TRPV6/CD177/SYT13/SYT15/SYT8/SYT9/SCAMP5/UNC13D/CBARP	38
BP	GO:0007411	axon guidance	38/1592	276/18670	0.00223579	0.0389543	0.0341478	ATOH1/BMP7/DLX5/EFNA5/EPHA5/EPHB3/EPHB6/FGF8/FOXD1/GFRA1/GFRA3/GRB7/ISL1/KIF5A/LHX1/PLXNB3/RET/ROBO2/SPTA1/LHX3/LGI1/SEMA3E/TUBB3/SEMA3C/TBR1/CHL1/VAX1/DPYSL5/VANGL2/LRTM1/DSCAML1/SEMA6A/ISL2/WNT3A/UNC5D/LAMA1/EPHA10/EPHA6	38
BP	GO:0097485	neuron projection guidance	38/1592	277/18670	0.00238383	0.0404953	0.0354987	ATOH1/BMP7/DLX5/EFNA5/EPHA5/EPHB3/EPHB6/FGF8/FOXD1/GFRA1/GFRA3/GRB7/ISL1/KIF5A/LHX1/PLXNB3/RET/ROBO2/SPTA1/LHX3/LGI1/SEMA3E/TUBB3/SEMA3C/TBR1/CHL1/VAX1/DPYSL5/VANGL2/LRTM1/DSCAML1/SEMA6A/ISL2/WNT3A/UNC5D/LAMA1/EPHA10/EPHA6	38
BP	GO:0010976	positive regulation of neuron projection development	38/1592	281/18670	0.00306376	0.049274	0.0431942	ADCYAP1/BMP7/CNTN1/DBN1/EFNA5/ITGA3/NEFL/SERPINI1/PLXNB3/PTK7/REG1A/RET/RGS2/ROBO2/S100A9/SHOX2/SYT4/LRP8/RND2/RASAL1/NEURL1/CPEB3/NLGN1/UNC13A/CUX2/GRIP1/LPAR3/PACSIN1/ATP8A2/PPP1R9A/WNT3A/SLITRK1/CHODL/CPNE9/PLPPR5/GPC2/ALKAL2/TRIM67	38
BP	GO:0048736	appendage development	37/1592	179/18670	3.4174e-07	8.4441e-05	7.4022e-05	ALX3/BMP7/COL2A1/DLX5/DLX6/EN1/FGF8/FGF9/HOXA11/HOXC10/HOXC13/HOXD10/ITGB4/LRP4/MSX2/MYH3/PITX1/PITX2/SHOX2/SOX4/SOX11/TFAP2A/TFAP2B/ALX1/FOXN1/SEMA3C/DKK1/SALL3/CYP26B1/SALL4/ALX4/KREMEN2/GRHL2/FRAS1/SP8/RSPO2/RSPO4	37
BP	GO:0060173	limb development	37/1592	179/18670	3.4174e-07	8.4441e-05	7.4022e-05	ALX3/BMP7/COL2A1/DLX5/DLX6/EN1/FGF8/FGF9/HOXA11/HOXC10/HOXC13/HOXD10/ITGB4/LRP4/MSX2/MYH3/PITX1/PITX2/SHOX2/SOX4/SOX11/TFAP2A/TFAP2B/ALX1/FOXN1/SEMA3C/DKK1/SALL3/CYP26B1/SALL4/ALX4/KREMEN2/GRHL2/FRAS1/SP8/RSPO2/RSPO4	37
BP	GO:0021953	central nervous system neuron differentiation	36/1592	183/18670	1.69334e-06	0.000248783	0.000218086	DLX2/DLX5/DRD1/DRD2/EPHB3/EVX1/FGF8/GRID2/MNX1/HOXC10/HOXD10/ISL1/LHX1/NKX6-1/POU4F1/ROBO2/SOX1/SOX4/WNT9B/LHX3/OLIG2/LBX1/TBR1/DKK1/OTP/CHD5/SALL3/DMRT3/LHX5/ISL2/KNDC1/WNT3A/UNC5D/OLIG3/NANOS1/LHX8	36
BP	GO:1903046	meiotic cell cycle process	36/1592	188/18670	3.25954e-06	0.000393753	0.000345168	BRDT/BUB1/BUB1B/CCNE1/CDC20/CDC25A/CKS2/DMRT1/EREG/LIF/MSX2/PLK1/RAD51/TOP2A/TTK/RAD54L/PTTG1/TRIP13/P3H4/NCAPH/PSMC3IP/DDX4/TEX15/CYP26B1/FMN2/KIF18A/NUF2/ASZ1/TERB2/EME1/HORMAD2/SGO1/SHOC1/MAPK15/FBXO43/TEX19	36
BP	GO:0009952	anterior/posterior pattern specification	36/1592	219/18670	0.000100581	0.00451867	0.00396112	CDX2/EN1/FGF8/HOXA6/HOXA7/HOXA11/HOXB7/HOXB8/HOXB9/HOXC5/HOXC9/HOXC10/HOXC13/HOXD10/LHX1/MLLT3/MSX2/OTX1/SIX3/HNF1B/XRCC2/ALX1/TBX18/SEMA3C/DMRT2/DLL3/SIX2/DKK1/BARX1/VANGL2/ALX4/BHLHE41/WNT3A/RIPPLY2/TDRD5/CRB2	36
BP	GO:0043583	ear development	36/1592	219/18670	0.000100581	0.00451867	0.00396112	ATOH1/NKX3-2/DDR1/COL2A1/DLX5/DLX6/EYA1/FGF8/FGF9/FZD2/GABRB3/HMX2/HPCA/INSIG1/KCNK2/OTX1/PTK7/SOX2/TFAP2A/LHX3/KCNQ4/SIX2/GJB6/FGF20/ATP8A2/MYO3A/ESRP1/MCOLN3/VANGL2/CDH23/STRA6/PDZD7/SLC44A4/WNT3A/USH1G/HMX3	36
BP	GO:0007188	adenylate cyclase-modulating G protein-coupled receptor signaling pathway	36/1592	221/18670	0.000121488	0.00523283	0.00458717	ADCY1/ADCY8/ADCYAP1/ADORA2B/ADRA1D/ADRA1B/ADRA1A/ADRB2/APLP1/ADGRB2/CALCR/CHGA/CHRM1/CHRM2/CCR3/CRHR1/DRD1/DRD2/DRD5/GHRHR/GLP1R/GNAO1/GRM3/GRM4/HTR1D/IAPP/INSL3/MTNR1A/PTHLH/RGS2/SSTR2/UCN3/ADGRG4/ADGRF1/ADGRD2/PSAPL1	36
BP	GO:0140013	meiotic nuclear division	35/1592	172/18670	1.03518e-06	0.000187575	0.000164431	BRDT/BUB1/BUB1B/CCNE1/CDC20/CKS2/DMRT1/EREG/LIF/MSX2/PLK1/RAD51/TOP2A/TTK/RAD54L/PTTG1/TRIP13/P3H4/NCAPH/PSMC3IP/DDX4/TEX15/CYP26B1/FMN2/KIF18A/NUF2/ASZ1/TERB2/EME1/HORMAD2/SGO1/SHOC1/MAPK15/FBXO43/TEX19	35
BP	GO:0090276	regulation of peptide hormone secretion	35/1592	208/18670	7.71788e-05	0.00381852	0.00334736	ABAT/ADCY8/ADCYAP1/CFTR/CHGA/CRHBP/DRD2/EFNA5/EPHA5/FGA/FGB/FGG/GHRHR/GIPR/GLP1R/GPLD1/GPR27/FFAR2/PDX1/ISL1/ITPR3/KCNB1/MTNR1B/NKX6-1/SLC2A1/SNAP25/SOX4/TFAP2B/TFR2/ANO1/G6PC2/UCN3/SYT9/SLC30A8/RFX6	35
BP	GO:0019935	cyclic-nucleotide-mediated signaling	35/1592	215/18670	0.000151856	0.00593875	0.00520598	ADCY1/ADCY8/ADCYAP1/ADORA2B/ADRA1D/ADRA1B/ADRA1A/ADRB2/APLP1/ADGRB2/CALCR/CHGA/CRHR1/DRD1/DRD2/DRD5/EPHA5/GHRHR/GIPR/GLP1R/HTR2B/IAPP/MTNR1B/NPPB/PDE9A/PTHLH/RGS2/SCTR/RUNDC3A/PCLO/PDZD3/UCN3/ADGRG4/ADGRF1/ADGRD2	35
BP	GO:0007416	synapse assembly	34/1592	177/18670	5.6288e-06	0.000566633	0.000496717	ASIC2/ADGRB2/CDH9/DRD1/DRD2/EFNA5/EPHB3/GABRA2/GABRB3/GPM6A/GRID2/LRP4/OXTR/POU4F1/ROBO2/TPBG/NRXN2/NLGN1/DKK1/CUX2/PCLO/PPP1R9A/PCDHB9/PCDHB6/LRTM1/LRFN1/LRRN1/WNT3A/DNER/SLITRK1/LRFN5/CBLN2/ADGRF1/LHFPL4	34
BP	GO:0001763	morphogenesis of a branching structure	34/1592	196/18670	5.19668e-05	0.00299347	0.00262411	AR/BMP7/DDR1/DLX2/DRD2/ESR1/EYA1/FGF8/FOXD1/GDF2/HOXA11/HOXB7/HOXD11/LHX1/MMP14/MSX2/SHOX2/SPINT1/HNF1B/WNT9B/GCM1/SEMA3E/HOXB13/SEMA3C/SPINT2/SIX2/BCL11A/VANGL2/GRHL2/RSPO3/ADAMTS16/NPNT/LAMA1/RSPO2	34
BP	GO:0099003	vesicle-mediated transport in synapse	34/1592	207/18670	0.000157197	0.00606827	0.00531952	ADCY1/ADORA2B/ADRA1A/CAMK2A/CHRM2/CHRNA4/CHRNA5/DNM1/DRD1/DRD2/HPCA/HTR2A/KIF5A/P2RY4/PFN2/PRKCG/RAB27B/SNAP25/SNCB/SYT4/AP3B2/CADPS/SNAP91/SV2A/NLGN1/UNC13A/GRIP1/PCLO/PACSIN1/TRIM46/SYT8/SYT9/CNIH2/UNC13C	34
BP	GO:0042445	hormone metabolic process	34/1592	232/18670	0.00130314	0.0264324	0.023171	AANAT/ADH1B/ADH1C/ADH4/AFP/CMA1/CYP1A1/CYP1A2/CYP2C8/CYP2C9/CYP3A4/CYP19A1/ESR1/FOXE1/GHRHR/HSD11B1/KLK6/SRD5A2/AKR1D1/TG/UGT2B7/RDH16/HSD17B6/BACE2/SULT1B1/PCSK1N/DUOX2/RDH8/UGT1A7/UGT1A3/CYP26B1/ACE2/SLC44A4/BCO2	34
BP	GO:0017156	calcium ion regulated exocytosis	33/1592	154/18670	6.15319e-07	0.000123884	0.000108598	ADCY1/ADORA2B/ADRA1A/CAMK2A/CHRM2/CHRNA4/CHRNA5/DRD1/DRD2/HTR2A/KCNB1/P2RY4/PFN2/PRKCG/SNAP25/SYT4/CADPS/CACNA1I/CACNA1G/CDK5R2/SV2A/NLGN1/UNC13A/PCLO/TRPV6/SYT13/SYT15/SCIN/SYT8/SYT9/SCAMP5/CBARP/UNC13C	33
BP	GO:0051783	regulation of nuclear division	33/1592	188/18670	5.23141e-05	0.00299347	0.00262411	BMP7/BUB1/BUB1B/CCNB1/CDC6/CDC20/CDKN1C/DMRT1/EREG/FGF8/IGF1/IGF2/IL1A/KIF11/LIF/MKI67/MSX2/PLK1/TGFA/TTK/SPHK1/AURKB/PTTG1/TRIP13/DLGAP5/NDC80/UBE2C/ANLN/CDT1/USP44/CDCA5/MAPK15/FBXO43	33
BP	GO:0055123	digestive system development	32/1592	146/18670	5.32692e-07	0.000111374	9.76314e-05	NKX3-2/CCKBR/CCNB1/CDKN1C/CDX2/CYP1A1/EPHB3/FGF9/FOXE1/IGF2/PDX1/ITGB4/OXTR/REG1A/RET/SFRP5/SHOX2/SOX11/HNF1B/TYMS/AGR2/SIX2/SPDEF/CLDN18/BARX1/VANGL2/OVOL2/ALX4/STRA6/MIXL1/DNAAF1/PTF1A	32
BP	GO:0007269	neurotransmitter secretion	32/1592	169/18670	1.42501e-05	0.00122958	0.00107786	ASIC1/ADCY1/ADORA2B/ADRA1A/CAMK2A/CHRM2/CHRNA4/CHRNA5/DRD1/DRD2/GAD2/GRM4/HCRT/HTR2A/P2RY4/PFN2/PRKCG/SNAP25/SYT4/SYN3/PPFIA4/KMO/CADPS/NRXN2/SV2A/NLGN1/UNC13A/PCLO/PPP1R9A/SYT8/SYT9/UNC13C	32
BP	GO:0099643	signal release from synapse	32/1592	170/18670	1.61434e-05	0.00135008	0.0011835	ASIC1/ADCY1/ADORA2B/ADRA1A/CAMK2A/CHRM2/CHRNA4/CHRNA5/DRD1/DRD2/GAD2/GRM4/HCRT/HTR2A/P2RY4/PFN2/PRKCG/SNAP25/SYT4/SYN3/PPFIA4/KMO/CADPS/NRXN2/SV2A/NLGN1/UNC13A/PCLO/PPP1R9A/SYT8/SYT9/UNC13C	32
BP	GO:0000819	sister chromatid segregation	32/1592	189/18670	0.000136323	0.00553022	0.00484786	BUB1/BUB1B/CCNB1/CDC6/CDC20/KIFC1/PLK1/TOP2A/TTK/AURKB/PTTG1/TRIP13/KIF23/DLGAP5/NDC80/KIF2C/ZWINT/NCAPH/KIF4A/CDCA8/NCAPG/CDT1/KIF18A/NUF2/HASPIN/USP44/CDCA5/KIF18B/HORMAD2/SGO1/ESCO2/MAPK15	32
BP	GO:0048839	inner ear development	32/1592	192/18670	0.000183928	0.00657784	0.00576621	ATOH1/COL2A1/DLX5/DLX6/EYA1/FGF8/FGF9/FZD2/GABRB3/HMX2/HPCA/INSIG1/KCNK2/OTX1/PTK7/SOX2/TFAP2A/LHX3/KCNQ4/GJB6/FGF20/ATP8A2/MYO3A/ESRP1/MCOLN3/VANGL2/CDH23/PDZD7/SLC44A4/WNT3A/USH1G/HMX3	32
BP	GO:0030073	insulin secretion	32/1592	207/18670	0.000720737	0.0178901	0.0156827	ABAT/ADCY8/ADCYAP1/CFTR/CHGA/DRD2/EFNA5/EPHA5/GIPR/GLP1R/GPLD1/GPR27/PDX1/ISL1/ITPR3/KCNB1/MTNR1B/NKX6-1/SLC2A1/SNAP25/SOX4/HNF1B/TFAP2B/VGF/PCLO/ANO1/G6PC2/UCN3/GPR119/SYT9/SLC30A8/RFX6	32
BP	GO:0048706	embryonic skeletal system development	31/1592	126/18670	5.03243e-08	2.10433e-05	1.84468e-05	ALX3/NKX3-2/BMP7/COL2A1/DLX2/EYA1/FGF9/HOXA6/HOXA7/HOXA11/HOXB7/HOXB8/HOXB9/HOXC5/HOXC9/HOXD1/HOXD10/LHX1/MDFI/MMP14/MTHFD1/SHOX2/SOX11/TFAP2A/WNT9B/ALX1/DMRT2/SIX2/DSCAML1/ALX4/GRHL2	31
BP	GO:0035107	appendage morphogenesis	31/1592	148/18670	2.22336e-06	0.000294786	0.000258413	ALX3/BMP7/COL2A1/DLX5/DLX6/EN1/FGF8/FGF9/HOXA11/HOXC10/HOXD10/LRP4/MSX2/MYH3/PITX1/SHOX2/SOX4/SOX11/TFAP2A/TFAP2B/ALX1/SEMA3C/DKK1/SALL3/CYP26B1/SALL4/ALX4/GRHL2/FRAS1/SP8/RSPO2	31
BP	GO:0035108	limb morphogenesis	31/1592	148/18670	2.22336e-06	0.000294786	0.000258413	ALX3/BMP7/COL2A1/DLX5/DLX6/EN1/FGF8/FGF9/HOXA11/HOXC10/HOXD10/LRP4/MSX2/MYH3/PITX1/SHOX2/SOX4/SOX11/TFAP2A/TFAP2B/ALX1/SEMA3C/DKK1/SALL3/CYP26B1/SALL4/ALX4/GRHL2/FRAS1/SP8/RSPO2	31
BP	GO:0048167	regulation of synaptic plasticity	31/1592	187/18670	0.000253744	0.00841068	0.0073729	ADCY1/ADCY8/CALB2/CAMK2A/CDC20/CHRNA7/CRHR1/DBN1/DRD1/DRD2/DRD5/GRID2/GRIN2A/GRM5/ITPR3/KCNB1/KCNJ10/MPP2/SERPINE2/SCTR/SNAP25/SYT4/NEURL1/CPEB3/NLGN1/SORCS3/UNC13A/SLC24A2/PPP1R9A/ACP4/UNC13C	31
BP	GO:0007626	locomotory behavior	31/1592	198/18670	0.000696882	0.0174941	0.0153355	ABAT/ADCY8/AVP/CHRNA4/CRHR1/DRD1/DRD2/EN1/GNAO1/GRM5/HOXB8/HOXD10/KCND2/KCNJ10/NTF4/PITX3/SCN1A/SNAP25/UCHL1/CHL1/SEZ6L/ADAM22/MCOLN3/PAK6/PAK5/DMRT3/CDH23/PPP1R1B/SEZ6/DMBX1/LGI4	31
BP	GO:0097164	ammonium ion metabolic process	31/1592	205/18670	0.00124999	0.0258788	0.0226857	ABAT/ACADL/APOA4/DRD1/DRD2/FABP5/GPLD1/GRIN2A/HDC/LCAT/PLA2G2A/PON1/SNCB/TACR3/TPH1/PLA2G7/BBOX1/SPHK1/PCYT1B/SMPDL3B/DMGDH/GDPD3/PLBD1/SLC44A4/PLA2G4E/ACER1/MBOAT2/SGPP2/ENPP6/PLA2G4F/PLA2G4D	31
BP	GO:0051216	cartilage development	31/1592	209/18670	0.00171287	0.0313507	0.0274824	NKX3-2/BMP7/COL2A1/COL7A1/COL11A2/DLX2/FGF9/GDF2/GPLD1/HOXA11/ITGB8/MATN3/MBL2/MMP13/MSX2/PITX1/PTHLH/SHOX2/TYMS/WNT7B/HMGA2/ALX1/BARX2/SIX2/BMP10/SCIN/IL17F/RFLNA/RSPO2/VWA2/SNORC	31
BP	GO:0006865	amino acid transport	30/1592	145/18670	4.19461e-06	0.000485146	0.000425285	ABAT/AVP/KCNJ10/OCA2/RGS2/SLC1A1/SLC1A2/SLC1A5/SLC1A7/SLC6A8/SLC6A13/SLC7A1/SNAP25/SYT4/PPFIA4/KMO/SLC6A5/SV2A/SLC6A14/GLS2/SLC38A4/SLC6A15/SLC7A10/ACE2/SLC38A1/SLC38A5/SLC38A8/SLC36A2/SLC6A19/SLC6A17	30
BP	GO:1903305	regulation of regulated secretory pathway	30/1592	160/18670	3.16777e-05	0.0020747	0.0018187	ADCY1/ADORA2B/ADRA1A/CAMK2A/CHRM2/CHRNA4/CHRNA5/CRHR1/DRD1/DRD2/HTR2A/IL13/KCNB1/P2RY4/PFN2/PRKCG/SYT4/CACNA1I/CACNA1G/CDK5R2/NLGN1/TRPV6/CD177/SYT13/SYT15/SYT8/SYT9/SCAMP5/UNC13D/CBARP	30
BP	GO:0097479	synaptic vesicle localization	30/1592	163/18670	4.55727e-05	0.00279422	0.00244945	ADCY1/ADORA2B/ADRA1A/CAMK2A/CHRM2/CHRNA4/CHRNA5/DNM1/DRD1/DRD2/HTR2A/KIF5A/P2RY4/PFN2/PRKCG/SNAP25/SYT4/AP3B2/SYN3/CADPS/SNAP91/SV2A/NLGN1/UNC13A/PCLO/TRIM46/SYT8/SYT9/CNIH2/UNC13C	30
BP	GO:0071466	cellular response to xenobiotic stimulus	30/1592	180/18670	0.000287917	0.00910747	0.00798372	NAT2/ADCY8/ALDH3A1/CRHBP/CYP1A1/CYP1A2/CYP2A6/CYP2A13/CYP2C8/CYP2C9/CYP3A4/FMO1/GSTM1/GSTM5/GSTP1/LPO/PCK1/UGT2B15/CES2/ARNT2/GLYAT/AKR7A3/SULT1B1/UGT2B28/UGT1A10/UGT1A7/UGT1A3/CYP2W1/CYP26B1/ACSM2B	30
BP	GO:0061138	morphogenesis of a branching epithelium	30/1592	182/18670	0.000349834	0.010565	0.00926139	AR/BMP7/DDR1/ESR1/EYA1/FGF8/FOXD1/GDF2/HOXA11/HOXB7/HOXD11/LHX1/MMP14/MSX2/SPINT1/HNF1B/WNT9B/GCM1/SEMA3E/HOXB13/SEMA3C/SPINT2/SIX2/VANGL2/GRHL2/RSPO3/ADAMTS16/NPNT/LAMA1/RSPO2	30
BP	GO:0099504	synaptic vesicle cycle	30/1592	194/18670	0.0010333	0.0227242	0.0199203	ADCY1/ADORA2B/ADRA1A/CAMK2A/CHRM2/CHRNA4/CHRNA5/DNM1/DRD1/DRD2/HTR2A/P2RY4/PFN2/PRKCG/RAB27B/SNAP25/SNCB/SYT4/SYN3/CADPS/SNAP91/SV2A/NLGN1/UNC13A/PCLO/PACSIN1/WNT3A/SYT8/SYT9/UNC13C	30
BP	GO:0001708	cell fate specification	29/1592	99/18670	1.87154e-09	1.27171e-06	1.11479e-06	AR/ATOH1/EVX1/EYA1/MNX1/HOXA11/HOXC10/HOXD10/ISL1/NKX6-1/POU3F2/POU4F1/SOX1/SOX2/HNF1B/LHX3/TBX18/OLIG2/LBX1/TBR1/SIX2/DKK1/MYT1L/FEV/ESRP1/DMRT3/ISL2/WNT3A/OLIG3	29
BP	GO:0048489	synaptic vesicle transport	29/1592	152/18670	3.04918e-05	0.00202138	0.00177197	ADCY1/ADORA2B/ADRA1A/CAMK2A/CHRM2/CHRNA4/CHRNA5/DNM1/DRD1/DRD2/HTR2A/KIF5A/P2RY4/PFN2/PRKCG/SNAP25/SYT4/AP3B2/CADPS/SNAP91/SV2A/NLGN1/UNC13A/PCLO/TRIM46/SYT8/SYT9/CNIH2/UNC13C	29
BP	GO:0097480	establishment of synaptic vesicle localization	29/1592	152/18670	3.04918e-05	0.00202138	0.00177197	ADCY1/ADORA2B/ADRA1A/CAMK2A/CHRM2/CHRNA4/CHRNA5/DNM1/DRD1/DRD2/HTR2A/KIF5A/P2RY4/PFN2/PRKCG/SNAP25/SYT4/AP3B2/CADPS/SNAP91/SV2A/NLGN1/UNC13A/PCLO/TRIM46/SYT8/SYT9/CNIH2/UNC13C	29
BP	GO:0007088	regulation of mitotic nuclear division	29/1592	164/18670	0.000126801	0.00533302	0.00467499	BMP7/BUB1/BUB1B/CCNB1/CDC6/CDC20/CDKN1C/DMRT1/EREG/FGF8/IGF1/IGF2/IL1A/KIF11/MKI67/PLK1/TGFA/TTK/SPHK1/AURKB/PTTG1/TRIP13/DLGAP5/NDC80/UBE2C/ANLN/CDT1/USP44/CDCA5	29
BP	GO:0015698	inorganic anion transport	29/1592	169/18670	0.000217004	0.00746603	0.00654481	AQP6/CFTR/CLCNKB/GABRA2/GABRA3/GABRB3/GABRR1/GRM5/P2RY4/FXYD3/PRKG2/SLC1A1/SLC4A3/SLC12A1/SLC13A1/TG/BSND/CLIC3/SLC34A2/ANO1/GABRQ/ANO2/TTYH1/SLC12A5/SLC4A11/SLC26A9/SLC34A3/BEST3/ANO9	29
BP	GO:0019933	cAMP-mediated signaling	29/1592	187/18670	0.00118635	0.0247088	0.02166	ADCY1/ADCY8/ADCYAP1/ADORA2B/ADRA1D/ADRA1B/ADRA1A/ADRB2/APLP1/ADGRB2/CALCR/CHGA/CRHR1/DRD1/DRD2/DRD5/EPHA5/GHRHR/GIPR/GLP1R/IAPP/PTHLH/RGS2/SCTR/PCLO/UCN3/ADGRG4/ADGRF1/ADGRD2	29
BP	GO:0046887	positive regulation of hormone secretion	28/1592	131/18670	4.4935e-06	0.00049069	0.000430145	ABAT/ADCY8/ADCYAP1/CFTR/CYP19A1/DRD2/FGA/FGB/FGG/GHRHR/GIPR/GPLD1/GPR27/INHA/PDX1/ISL1/MYB/NKX6-1/NMB/SOX4/SOX11/TAC1/TFR2/ANO1/UCN3/C1QTNF3/SLC30A8/RFX6	28
BP	GO:0048565	digestive tract development	28/1592	134/18670	7.1066e-06	0.000689848	0.000604729	NKX3-2/CCKBR/CCNB1/CDX2/CYP1A1/EPHB3/FGF9/FOXE1/PDX1/ITGB4/OXTR/REG1A/RET/SFRP5/SHOX2/SOX11/HNF1B/TYMS/AGR2/SIX2/SPDEF/CLDN18/VANGL2/OVOL2/ALX4/STRA6/MIXL1/DNAAF1	28
BP	GO:0035150	regulation of tube size	28/1592	144/18670	2.90058e-05	0.00198113	0.00173669	ASIC2/ADCYAP1/ADORA2B/ADRA1B/ADRA1A/ADRB2/AVP/AVPR1B/CHGA/DRD1/DRD5/FGA/FGB/FGG/HTR1D/HTR2A/HTR2B/KCNMA1/MTNR1B/NPPB/NTS/OXTR/RGS2/SLC6A4/WNT9B/UTS2/ACE2/UTS2B	28
BP	GO:0051592	response to calcium ion	28/1592	148/18670	4.85389e-05	0.00283718	0.0024871	AANAT/ADCY1/ADCY8/CRHBP/ECT2/FGA/FGB/FGG/GIPR/GPLD1/HPCA/ITPR3/KCNMA1/SYT4/TNNT2/TRPC1/RASAL1/NLGN1/KCNMB3/TRPV6/SYT13/CHP2/SYT15/SYT8/ACER1/CPNE4/SYT9/CPNE9	28
BP	GO:0000070	mitotic sister chromatid segregation	28/1592	151/18670	7.02571e-05	0.00378136	0.00331479	BUB1/BUB1B/CCNB1/CDC6/CDC20/KIFC1/PLK1/TTK/AURKB/PTTG1/TRIP13/KIF23/DLGAP5/NDC80/KIF2C/ZWINT/NCAPH/KIF4A/CDCA8/NCAPG/CDT1/KIF18A/NUF2/HASPIN/USP44/CDCA5/KIF18B/SGO1	28
BP	GO:0001890	placenta development	28/1592	152/18670	7.92364e-05	0.00384348	0.00336924	ANG/ASCL2/BMP7/CDKN1C/CDX2/CTSV/DLX3/GJB3/IGF2/ITGB8/KRT19/LIF/MDFI/NDP/SPINT1/TTPA/WNT7B/LHX3/GCM1/SPINT2/PLAC1/LDOC1/OVOL2/GRHL2/RSPO3/PLCD3/TEX19/APELA	28
BP	GO:0006633	fatty acid biosynthetic process	28/1592	164/18670	0.000301195	0.00935599	0.00820157	ACADL/ALOX12B/APOA4/AVP/CYP1A1/CYP1A2/CYP2C8/CYP2C9/CYP3A4/FABP5/INSIG1/PDK4/PLP1/ELOVL4/HACD1/ADIPOQ/ACOT11/ACSM5/ALOXE3/FA2H/SCD5/ELOVL7/ELOVL3/ABHD1/ACSM2A/TECRL/PLA2G4F/ACSM2B	28
BP	GO:0003018	vascular process in circulatory system	28/1592	173/18670	0.000728651	0.0180043	0.0157828	ASIC2/ADCYAP1/ADORA2B/ADRA1B/ADRA1A/ADRB2/AVP/AVPR1B/CHGA/DRD1/DRD5/FGA/FGB/FGG/HTR1D/HTR2A/HTR2B/KCNMA1/MTNR1B/NPPB/NTS/OXTR/RGS2/SLC6A4/TEK/UTS2/ACE2/UTS2B	28
BP	GO:0006805	xenobiotic metabolic process	27/1592	125/18670	5.37085e-06	0.00056064	0.000491464	NAT2/ALDH3A1/CYP1A1/CYP1A2/CYP2A6/CYP2A13/CYP2C8/CYP2C9/CYP3A4/FMO1/GSTM1/GSTM5/GSTP1/LPO/UGT2B15/CES2/ARNT2/GLYAT/AKR7A3/SULT1B1/UGT2B28/UGT1A10/UGT1A7/UGT1A3/CYP2W1/CYP26B1/ACSM2B	27
BP	GO:1903825	organic acid transmembrane transport	27/1592	135/18670	2.37106e-05	0.00173132	0.0015177	AQP9/FOLR1/KCNJ10/LRP2/RGS2/SLC1A1/SLC1A2/SLC1A5/SLC1A7/SLC6A8/SLC7A1/SLC13A1/SLC16A3/SLC6A5/SLC27A5/SLC6A14/SLC38A4/SLC6A15/SLC7A10/STRA6/SLC38A1/SLC38A5/SLC38A8/SLC36A2/SLC16A11/SLC13A5/SLC6A19	27
BP	GO:1905039	carboxylic acid transmembrane transport	27/1592	135/18670	2.37106e-05	0.00173132	0.0015177	AQP9/FOLR1/KCNJ10/LRP2/RGS2/SLC1A1/SLC1A2/SLC1A5/SLC1A7/SLC6A8/SLC7A1/SLC13A1/SLC16A3/SLC6A5/SLC27A5/SLC6A14/SLC38A4/SLC6A15/SLC7A10/STRA6/SLC38A1/SLC38A5/SLC38A8/SLC36A2/SLC16A11/SLC13A5/SLC6A19	27
BP	GO:0007586	digestion	27/1592	139/18670	4.07335e-05	0.00255629	0.00224088	APOA4/CCKBR/CHRM1/CLPS/CTRB1/GUCA2A/MUC6/OXTR/PNLIP/PRSS1/PRSS2/AKR1D1/SST/TAC1/TFF1/TFF2/SOAT2/GCNT3/CYP39A1/INAVA/HAMP/MOGAT2/UCN3/CLPSL1/VSIG1/SLC9A4/CLPSL2	27
BP	GO:0072006	nephron development	27/1592	142/18670	6.00332e-05	0.00339938	0.00297994	BMP7/EYA1/FGF8/FOXD1/FOXJ1/HOXA11/HOXB7/HOXD11/ITGA3/LHX1/LIF/NPHS1/POU3F3/RET/HNF1B/TEK/TFAP2B/WNT7B/WNT9B/NPHS2/PROM1/ADIPOQ/SIX2/VANGL2/ADAMTS16/NPNT/CD24	27
BP	GO:0035296	regulation of tube diameter	27/1592	143/18670	6.80946e-05	0.00370162	0.00324488	ASIC2/ADCYAP1/ADORA2B/ADRA1B/ADRA1A/ADRB2/AVP/AVPR1B/CHGA/DRD1/DRD5/FGA/FGB/FGG/HTR1D/HTR2A/HTR2B/KCNMA1/MTNR1B/NPPB/NTS/OXTR/RGS2/SLC6A4/UTS2/ACE2/UTS2B	27
BP	GO:0050880	regulation of blood vessel size	27/1592	143/18670	6.80946e-05	0.00370162	0.00324488	ASIC2/ADCYAP1/ADORA2B/ADRA1B/ADRA1A/ADRB2/AVP/AVPR1B/CHGA/DRD1/DRD5/FGA/FGB/FGG/HTR1D/HTR2A/HTR2B/KCNMA1/MTNR1B/NPPB/NTS/OXTR/RGS2/SLC6A4/UTS2/ACE2/UTS2B	27
BP	GO:0097746	regulation of blood vessel diameter	27/1592	143/18670	6.80946e-05	0.00370162	0.00324488	ASIC2/ADCYAP1/ADORA2B/ADRA1B/ADRA1A/ADRB2/AVP/AVPR1B/CHGA/DRD1/DRD5/FGA/FGB/FGG/HTR1D/HTR2A/HTR2B/KCNMA1/MTNR1B/NPPB/NTS/OXTR/RGS2/SLC6A4/UTS2/ACE2/UTS2B	27
BP	GO:0030534	adult behavior	27/1592	144/18670	7.7115e-05	0.00381852	0.00334736	ABAT/AGRP/CHRNA4/CHRNA5/CRHBP/CRHR1/DRD1/DRD2/EN1/HOXB8/HOXD10/HTR2A/KCNJ10/NTF4/SCN1A/SLC1A2/UCHL1/NRXN2/CHL1/SEZ6L/ADAM22/DMRT3/PPP1R1B/SLITRK1/SEZ6/DMBX1/LGI4	27
BP	GO:0050806	positive regulation of synaptic transmission	27/1592	168/18670	0.00100115	0.0225344	0.019754	ABAT/ADCY1/ADCY8/ADCYAP1/ADRA1A/ADRB2/CALB2/CHRNA7/CRHR1/DRD1/DRD2/GRIN2A/ITPR3/MPP2/OXTR/SERPINE2/SNAP25/TAC1/KMO/LGI1/NLGN1/UNC13A/CUX2/SLC24A2/CACNG4/PPP1R9A/SYT9	27
BP	GO:0050796	regulation of insulin secretion	27/1592	176/18670	0.00201718	0.0359522	0.0315161	ABAT/ADCY8/CFTR/CHGA/DRD2/EFNA5/EPHA5/GIPR/GLP1R/GPLD1/GPR27/PDX1/ISL1/ITPR3/KCNB1/MTNR1B/NKX6-1/SLC2A1/SNAP25/SOX4/TFAP2B/ANO1/G6PC2/UCN3/SYT9/SLC30A8/RFX6	27
BP	GO:0017158	regulation of calcium ion-dependent exocytosis	26/1592	112/18670	1.93969e-06	0.000277478	0.00024324	ADCY1/ADORA2B/ADRA1A/CAMK2A/CHRM2/CHRNA4/CHRNA5/DRD1/DRD2/HTR2A/KCNB1/P2RY4/PFN2/PRKCG/SYT4/CACNA1I/CACNA1G/CDK5R2/NLGN1/TRPV6/SYT13/SYT15/SYT8/SYT9/SCAMP5/CBARP	26
BP	GO:0007613	memory	26/1592	117/18670	4.6036e-06	0.00049069	0.000430145	ASIC1/ADCY1/ADCY8/CHRNA7/CRHR1/DRD1/DRD2/GRIN2A/HTR2A/ITGA3/ITPR3/KCNK2/NTF4/OXTR/SLC6A4/SYT4/TAC1/CPEB3/SORCS3/CUX2/SLC24A2/KCNK10/PAK6/PAK5/PPP1R1B/ADGRF1	26
BP	GO:0035270	endocrine system development	26/1592	127/18670	2.17691e-05	0.00167401	0.00146746	ADCYAP1/NR0B1/CDKN1C/CRHR1/NKX2-5/DRD2/FGF8/FOXE1/GHRHR/GIPR/MNX1/INSM1/PDX1/ISL1/NKX6-1/PITX1/PITX2/POU3F2/SIX3/SOX2/SOX4/TG/LHX3/OTP/STRA6/RFX6	26
BP	GO:0060078	regulation of postsynaptic membrane potential	26/1592	140/18670	0.000122253	0.00523283	0.00458717	ABAT/ADCYAP1/ADRB2/CHRM1/CHRNA1/CHRNA4/CHRNA5/CHRNA7/CHRND/DRD2/GABRA2/GABRA3/GABRB3/GABRR1/GRID2/GRIN2A/GRM5/HCRT/KCND2/MPP2/NLGN1/P2RX2/CUX2/PPP1R9A/CELF4/SEZ6	26
BP	GO:0072073	kidney epithelium development	26/1592	140/18670	0.000122253	0.00523283	0.00458717	BMP7/EYA1/FGF8/FOXD1/FOXJ1/HOXA11/HOXB7/HOXD11/LHX1/LIF/EPCAM/NPHS1/POU3F3/RET/ROBO2/HNF1B/TFAP2B/WNT7B/WNT9B/NPHS2/PROM1/ADIPOQ/SIX2/ADAMTS16/NPNT/CD24	26
BP	GO:0055067	monovalent inorganic cation homeostasis	26/1592	154/18670	0.000579615	0.01533	0.0134384	ATP12A/AVP/C7/CCKBR/CFTR/CYP4A11/DRD2/KCNJ10/KCNMA1/NPPB/PDK4/SLC4A3/SLC9A2/SLC9A3/SLC12A1/TAC1/TFAP2B/TTPA/UPK3A/ATP6V0A4/SLC12A5/SLC4A11/ATP6V0D2/SLC9C2/SLC9C1/SLC9A4	26
BP	GO:0007093	mitotic cell cycle checkpoint	26/1592	165/18670	0.00164356	0.0303892	0.0266395	BUB1/BUB1B/CCNB1/CDK1/CDC6/CDC20/ARID3A/SFN/MUC1/ORC1/PLK1/SOX4/TOP2A/TTK/HMGA2/AURKB/TRIP13/NDC80/ZWINT/GTSE1/CLSPN/STK33/CDT1/USP44/TICRR/EME1	26
BP	GO:0048704	embryonic skeletal system morphogenesis	25/1592	93/18670	1.55958e-07	6.05562e-05	5.30843e-05	ALX3/BMP7/COL2A1/DLX2/EYA1/HOXA6/HOXA7/HOXA11/HOXB7/HOXB8/HOXC9/HOXD10/LHX1/MDFI/MMP14/MTHFD1/SHOX2/SOX11/TFAP2A/WNT9B/ALX1/SIX2/DSCAML1/ALX4/GRHL2	25
BP	GO:0007218	neuropeptide signaling pathway	25/1592	104/18670	1.53591e-06	0.000238549	0.000209115	ADCYAP1/AGRP/CRHR1/GPR1/GRPR/HCRT/NMB/NPPB/SSTR2/SSTR3/TAC1/TYRO3/ECEL1/NPFFR2/PROKR1/NXPH4/NXPH2/SORCS3/PCSK1N/GPR84/QRFPR/KISS1R/SORCS1/RXFP4/NPSR1	25
BP	GO:0098739	import across plasma membrane	25/1592	110/18670	4.56044e-06	0.00049069	0.000430145	ATP12A/FXYD2/CALCR/FOLR1/KCNJ4/KCNJ10/KCNJ16/LRP2/RGS2/SLC1A1/SLC1A2/SLC1A5/SLC7A1/SLC9A2/SLC9A3/SLC12A1/SLC6A5/HCN4/ABCC9/KCNK9/TRPV6/SLC12A5/SLC9C2/SLC9C1/SLC9A4	25
BP	GO:0042471	ear morphogenesis	25/1592	118/18670	1.68246e-05	0.00136841	0.00119956	ATOH1/NKX3-2/COL2A1/DLX5/DLX6/EYA1/FGF8/FGF9/FZD2/HMX2/INSIG1/OTX1/PTK7/TFAP2A/KCNQ4/SIX2/GJB6/ATP8A2/MYO3A/VANGL2/PDZD7/SLC44A4/WNT3A/USH1G/HMX3	25
BP	GO:0046717	acid secretion	25/1592	124/18670	4.07075e-05	0.00255629	0.00224088	ABAT/AQP9/AVP/CCKBR/CYP4A11/DRD2/NMB/OXTR/ABCB4/PLA2G2A/SLC1A1/SLC1A2/SLC1A5/SLC1A7/SNAP25/SYT4/TFF2/PPFIA4/KMO/ABCB11/TNFRSF11A/SV2A/GLS2/PLA2G4F/SLC9A4	25
BP	GO:0030326	embryonic limb morphogenesis	25/1592	125/18670	4.68266e-05	0.00279422	0.00244945	ALX3/BMP7/DLX5/DLX6/EN1/FGF8/FGF9/HOXA11/HOXC10/HOXD10/LRP4/MSX2/MYH3/PITX1/SHOX2/TFAP2A/ALX1/DKK1/CYP26B1/SALL4/ALX4/GRHL2/FRAS1/SP8/RSPO2	25
BP	GO:0035113	embryonic appendage morphogenesis	25/1592	125/18670	4.68266e-05	0.00279422	0.00244945	ALX3/BMP7/DLX5/DLX6/EN1/FGF8/FGF9/HOXA11/HOXC10/HOXD10/LRP4/MSX2/MYH3/PITX1/SHOX2/TFAP2A/ALX1/DKK1/CYP26B1/SALL4/ALX4/GRHL2/FRAS1/SP8/RSPO2	25
BP	GO:0051588	regulation of neurotransmitter transport	25/1592	139/18670	0.000274692	0.00883564	0.00774543	ABAT/ASIC1/ADCY1/ADORA2B/ADRA1A/CAMK2A/CHRM2/CHRNA4/CHRNA5/DRD1/DRD2/HCRT/HTR2A/P2RY4/PFN2/PRKCG/RGS2/SLC6A4/SYT4/KMO/SV2A/NLGN1/UNC13A/PPP1R9A/SYT9	25
BP	GO:0061351	neural precursor cell proliferation	25/1592	147/18670	0.000655646	0.0167328	0.0146682	ADCYAP1/DBN1/DRD2/FABP7/FGF8/INSM1/LRP2/PITX3/POU3F2/POU3F3/SIX3/SLC6A4/SPINT1/MELK/IGF2BP1/SPINT2/VAX1/OTP/DISP3/CIP2A/LHX5/SHCBP1/WNT3A/TRIM71/TRNP1	25
BP	GO:0016331	morphogenesis of embryonic epithelium	25/1592	150/18670	0.000887845	0.0205376	0.0180035	AR/BMP7/FGF8/FOLR1/FZD2/PDX1/LRP2/MTHFD1/PTK7/RET/SOX4/SOX11/SPINT1/HNF1B/TFAP2A/WNT7B/WNT9B/ALX1/TBX18/SPINT2/SALL4/VANGL2/OVOL2/GRHL2/TRIM71	25
BP	GO:0030902	hindbrain development	25/1592	152/18670	0.00107964	0.0230153	0.0201755	ABAT/BMP7/CNTN1/CTNNA2/EN1/GRID2/KCNC1/LHX1/OTX1/SERPINE2/POU4F1/SLC6A4/SSTR2/SSTR3/HNF1B/CDK5R2/TBR1/MYO16/SEZ6L/LHX5/KNDC1/SEZ6/PTF1A/NANOS1/TRNP1	25
BP	GO:0007189	adenylate cyclase-activating G protein-coupled receptor signaling pathway	24/1592	139/18670	0.000666333	0.0168925	0.0148082	ADCY1/ADCY8/ADCYAP1/ADORA2B/ADRA1D/ADRA1B/ADRA1A/ADRB2/APLP1/ADGRB2/CALCR/CHGA/CRHR1/DRD1/DRD2/DRD5/GHRHR/GLP1R/IAPP/PTHLH/UCN3/ADGRG4/ADGRF1/ADGRD2	24
BP	GO:0035725	sodium ion transmembrane transport	24/1592	140/18670	0.000740506	0.0182144	0.015967	ASIC2/ASIC1/ATP12A/FXYD2/FXYD3/SCN1A/SCN2B/SLC9A2/SLC9A3/SLC12A1/ABCB11/HCN4/SLC34A2/SLC24A2/TESC/ASIC4/SLC28A3/WNK2/SLC4A11/SLC34A3/SLC9C2/SLC9C1/HCN1/SLC9A4	24
BP	GO:0048663	neuron fate commitment	23/1592	65/18670	1.48371e-09	1.27171e-06	1.11479e-06	ATOH1/DLX2/EVX1/EYA1/MNX1/HOXC10/HOXD10/ISL1/NKX6-1/POU3F2/POU4F1/SOX1/LHX3/OLIG2/LBX1/TBR1/MYT1L/FEV/ESRP1/DMRT3/ISL2/OLIG3/PTF1A	23
BP	GO:0016079	synaptic vesicle exocytosis	23/1592	119/18670	0.000159087	0.00606827	0.00531952	ADCY1/ADORA2B/ADRA1A/CAMK2A/CHRM2/CHRNA4/CHRNA5/DRD1/DRD2/HTR2A/P2RY4/PFN2/PRKCG/SNAP25/SYT4/CADPS/SV2A/NLGN1/UNC13A/PCLO/SYT8/SYT9/UNC13C	23
BP	GO:0060359	response to ammonium ion	23/1592	135/18670	0.00103043	0.0227242	0.0199203	ABAT/ADCY8/CHRM1/CHRM2/CHRNA4/CHRNA7/CRHBP/CRHR1/DRD1/DRD2/DRD5/GABRB3/GNAO1/HTR2A/HTR3A/OXTR/PITX3/PRKCG/TAC1/TACR3/CACNG4/PPP1R1B/LYPD1	23
BP	GO:0042472	inner ear morphogenesis	22/1592	98/18670	2.0548e-05	0.00164263	0.00143995	ATOH1/COL2A1/DLX5/DLX6/EYA1/FGF8/FGF9/FZD2/HMX2/INSIG1/OTX1/PTK7/TFAP2A/KCNQ4/ATP8A2/MYO3A/VANGL2/PDZD7/SLC44A4/WNT3A/USH1G/HMX3	22
BP	GO:0021510	spinal cord development	22/1592	106/18670	7.33208e-05	0.00381852	0.00334736	EVX1/MNX1/HOXB8/HOXC10/HOXD10/ISL1/LHX1/NEFL/NKX6-1/RFX4/ROBO2/SOX1/SOX4/SOX11/LHX3/OLIG2/LBX1/DMRT3/LHX5/ISL2/WNT3A/OLIG3	22
BP	GO:0050905	neuromuscular process	22/1592	107/18670	8.49761e-05	0.00398216	0.00349081	CHRNA1/CHRND/CTNNA2/DRD1/DRD2/FABP7/GRID2/GRIN2A/HOXC10/HOXD10/NEFL/NPAS1/POU4F1/SCN1A/UCHL1/KCNAB2/IGDCC3/ATP8A2/CDH23/STRA6/USH1G/HMX3	22
BP	GO:0006821	chloride transport	22/1592	108/18670	9.82511e-05	0.00448818	0.00393439	CFTR/CLCNKB/GABRA2/GABRA3/GABRB3/GABRR1/GRM5/P2RY4/FXYD3/PRKG2/SLC1A1/SLC12A1/BSND/CLIC3/ANO1/GABRQ/ANO2/TTYH1/SLC12A5/SLC26A9/BEST3/ANO9	22
BP	GO:0072009	nephron epithelium development	22/1592	109/18670	0.000113337	0.00500892	0.00439088	EYA1/FGF8/FOXD1/FOXJ1/HOXA11/HOXB7/HOXD11/LHX1/LIF/NPHS1/POU3F3/HNF1B/TFAP2B/WNT7B/WNT9B/NPHS2/PROM1/ADIPOQ/SIX2/ADAMTS16/NPNT/CD24	22
BP	GO:0098661	inorganic anion transmembrane transport	22/1592	111/18670	0.000149794	0.00590058	0.00517252	CFTR/CLCNKB/GABRA2/GABRA3/GABRB3/GABRR1/GRM5/FXYD3/SLC1A1/SLC12A1/SLC13A1/BSND/CLIC3/ANO1/GABRQ/ANO2/TTYH1/SLC12A5/SLC4A11/SLC26A9/BEST3/ANO9	22
BP	GO:0006721	terpenoid metabolic process	22/1592	120/18670	0.000473984	0.0132813	0.0116426	ADH1B/ADH1C/ADH4/APOA4/CLPS/CYP1A1/CYP1A2/CYP2C8/CYP2C9/CYP3A4/LRP2/PNLIP/RBP2/LRP8/RDH16/RDH8/UGT1A7/UGT1A3/CYP26B1/STRA6/BCO2/GPC2	22
BP	GO:0019730	antimicrobial humoral response	22/1592	122/18670	0.000599507	0.0156236	0.0136959	KLK3/BPI/CHGA/DMBT1/FGA/FGB/HRG/LCN2/REG3A/PLA2G2A/PRSS2/KLK7/REG1A/REG1B/S100A9/CXCL5/PGLYRP4/BPIFB2/DEFB126/BPIFB1/BPIFA2/ACOD1	22
BP	GO:0034754	cellular hormone metabolic process	22/1592	129/18670	0.00129279	0.0263206	0.0230729	AANAT/ADH1B/ADH1C/ADH4/AFP/CYP1A1/CYP1A2/CYP2C8/CYP2C9/CYP3A4/CYP19A1/ESR1/SRD5A2/AKR1D1/UGT2B7/RDH16/HSD17B6/RDH8/UGT1A7/UGT1A3/CYP26B1/BCO2	22
BP	GO:0042476	odontogenesis	22/1592	132/18670	0.00175468	0.0319011	0.0279648	AMBN/AQP6/BMP7/CSF3R/DLX2/DLX3/FGF8/GNAO1/ITGB4/LRP4/MSX2/PAX9/PITX2/TFAP2A/KLK4/SOSTDC1/ODAM/DMRT3/ACP4/RSPO2/AMTN/LHX8	22
BP	GO:0009953	dorsal/ventral pattern formation	21/1592	90/18670	1.68659e-05	0.00136841	0.00119956	EN1/EVX1/FGF8/HOXA11/HOXD11/LHX1/LRP4/MDFI/NBL1/NKX6-1/RFX4/SIX3/SOX1/LHX3/VAX2/SOSTDC1/DSCAML1/OVOL2/DMRT3/WNT3A/SP8	21
BP	GO:0060993	kidney morphogenesis	21/1592	94/18670	3.39483e-05	0.00219694	0.00192586	BMP7/EYA1/FGF8/FOXD1/FOXJ1/GCNT1/HOXA11/HOXB7/HOXD11/LHX1/LIF/SOX4/HNF1B/WNT7B/WNT9B/GCNT3/SIX2/VANGL2/FRAS1/ADAMTS16/NPNT	21
BP	GO:0090277	positive regulation of peptide hormone secretion	21/1592	96/18670	4.729e-05	0.00279422	0.00244945	ABAT/ADCY8/ADCYAP1/CFTR/DRD2/FGA/FGB/FGG/GHRHR/GIPR/GPLD1/GPR27/PDX1/ISL1/NKX6-1/SOX4/TFR2/ANO1/UCN3/SLC30A8/RFX6	21
BP	GO:0007200	phospholipase C-activating G protein-coupled receptor signaling pathway	21/1592	100/18670	8.87157e-05	0.00412187	0.00361328	ACTN2/ADRA1B/ADRA1A/CCKBR/CHGA/CHRM1/CHRM2/CRHR1/DRD1/DRD2/DRD5/ESR1/GPR17/GPR27/GRM5/GRPR/HCRT/HTR2A/P2RY4/LPAR3/ANO1	21
BP	GO:0015837	amine transport	21/1592	102/18670	0.000119598	0.00523283	0.00458717	ABAT/AQP9/AVP/CHGA/CHRNA4/CRHR1/DRD1/DRD2/HTR2A/KCNB1/OXTR/RGS2/SYT4/KMO/SV2A/FGF20/SYT13/ACE2/SYT15/SYT8/SYT9	21
BP	GO:0001523	retinoid metabolic process	21/1592	104/18670	0.000159632	0.00606827	0.00531952	ADH1B/ADH1C/ADH4/APOA4/CLPS/CYP1A1/CYP1A2/CYP2C8/CYP3A4/LRP2/PNLIP/RBP2/LRP8/RDH16/RDH8/UGT1A7/UGT1A3/CYP26B1/STRA6/BCO2/GPC2	21
BP	GO:0046928	regulation of neurotransmitter secretion	21/1592	104/18670	0.000159632	0.00606827	0.00531952	ASIC1/ADCY1/ADORA2B/ADRA1A/CAMK2A/CHRM2/CHRNA4/CHRNA5/DRD1/DRD2/HCRT/HTR2A/P2RY4/PFN2/PRKCG/SYT4/KMO/NLGN1/UNC13A/PPP1R9A/SYT9	21
BP	GO:0016101	diterpenoid metabolic process	21/1592	110/18670	0.000359074	0.0106038	0.00929538	ADH1B/ADH1C/ADH4/APOA4/CLPS/CYP1A1/CYP1A2/CYP2C8/CYP3A4/LRP2/PNLIP/RBP2/LRP8/RDH16/RDH8/UGT1A7/UGT1A3/CYP26B1/STRA6/BCO2/GPC2	21
BP	GO:0061982	meiosis I cell cycle process	21/1592	119/18670	0.00105416	0.0228809	0.0200577	BRDT/CCNE1/CDC25A/CKS2/DMRT1/PLK1/RAD51/TOP2A/RAD54L/PTTG1/TRIP13/P3H4/PSMC3IP/DDX4/TEX15/FMN2/TERB2/EME1/SHOC1/MAPK15/TEX19	21
BP	GO:0022617	extracellular matrix disassembly	20/1592	80/18670	8.87877e-06	0.000846754	0.000742275	DDR1/CMA1/CTRB1/CTSV/MELTF/MMP1/MMP7/MMP10/MMP11/MMP12/MMP13/MMP14/PLG/PRSS1/PRSS2/KLK7/TLL2/TPSAB1/KLK4/SCUBE1	20
BP	GO:0051952	regulation of amine transport	20/1592	95/18670	0.000124774	0.00529898	0.00464515	ABAT/AVP/CHGA/CHRNA4/CRHR1/DRD1/DRD2/HTR2A/KCNB1/OXTR/RGS2/SYT4/KMO/SV2A/FGF20/SYT13/ACE2/SYT15/SYT8/SYT9	20
BP	GO:0051963	regulation of synapse assembly	20/1592	106/18670	0.000574595	0.0153113	0.013422	ASIC2/ADGRB2/EFNA5/EPHB3/GRID2/OXTR/ROBO2/TPBG/NLGN1/DKK1/CUX2/PPP1R9A/LRTM1/LRFN1/LRRN1/WNT3A/SLITRK1/LRFN5/CBLN2/LHFPL4	20
BP	GO:0043279	response to alkaloid	20/1592	112/18670	0.00117968	0.0247088	0.02166	ABAT/ADCY8/CRHBP/CRHR1/DHODH/DRD1/DRD2/DRD5/GNAO1/HTR2A/HTR3A/PDX1/OXTR/PITX3/PRKCG/RAD51/TAC1/TACR3/CACNG4/PPP1R1B	20
BP	GO:0048665	neuron fate specification	19/1592	34/18670	2.33102e-12	1.26714e-08	1.11079e-08	ATOH1/EVX1/EYA1/MNX1/HOXC10/HOXD10/ISL1/NKX6-1/POU3F2/POU4F1/SOX1/LHX3/LBX1/MYT1L/FEV/ESRP1/DMRT3/ISL2/OLIG3	19
BP	GO:0021536	diencephalon development	19/1592	75/18670	1.20412e-05	0.0010895	0.000955066	ADCYAP1/NR0B1/CRHR1/DRD2/FGF8/GHRHR/ISL1/KCNC1/OTX1/PITX1/PITX2/POU3F2/POU4F1/SIX3/SOX2/LHX3/OLIG2/OTP/PTCHD1	19
BP	GO:0045921	positive regulation of exocytosis	19/1592	88/18670	0.000128378	0.00533302	0.00467499	ADORA2B/CFTR/CRHR1/FGA/FGB/FGG/IL13/KCNB1/RAB27B/SYT4/CADPS/CACNA1I/CACNA1G/CDK5R2/NLGN1/CD177/SYT9/SCAMP5/UNC13D	19
BP	GO:0001656	metanephros development	19/1592	90/18670	0.000175589	0.00636335	0.00557819	BMP7/EYA1/FGF8/FOXD1/FOXJ1/HOXA11/LHX1/LIF/POU3F3/RET/ROBO2/HNF1B/TFAP2B/WNT7B/WNT9B/NPHS2/ADIPOQ/SIX2/FRAS1	19
BP	GO:0015844	monoamine transport	19/1592	90/18670	0.000175589	0.00636335	0.00557819	ABAT/CHGA/CHRNA4/CRHR1/DRD1/DRD2/HTR2A/KCNB1/OXTR/SLC6A4/SLC22A1/SYT4/FGF20/SYT13/SYT15/SYT8/SYT9/SLC29A4/MAPK15	19
BP	GO:0045132	meiotic chromosome segregation	19/1592	90/18670	0.000175589	0.00636335	0.00557819	BUB1/BUB1B/CCNE1/PLK1/TOP2A/TTK/PTTG1/TRIP13/P3H4/NCAPH/TEX15/FMN2/NUF2/TERB2/EME1/HORMAD2/SGO1/SHOC1/MAPK15	19
BP	GO:0051304	chromosome separation	19/1592	90/18670	0.000175589	0.00636335	0.00557819	BUB1/BUB1B/CCNB1/CDC6/CDC20/PLK1/TOP2A/TTK/AURKB/PTTG1/TRIP13/DLGAP5/NDC80/NCAPH/CDT1/USP44/EME1/SHOC1/MAPK15	19
BP	GO:0007215	glutamate receptor signaling pathway	19/1592	100/18670	0.000713619	0.0177947	0.015599	ACTN2/ADRB2/ANXA3/CRHBP/DLG3/GRIA2/GRID2/GRIN2A/GRM3/GRM4/GRM5/KCNB1/NEFL/HOMER3/NLGN1/UNC13A/FRRS1L/CACNG4/CNIH2	19
BP	GO:0051983	regulation of chromosome segregation	19/1592	103/18670	0.00103672	0.0227242	0.0199203	BUB1/BUB1B/CCNB1/CDC6/CDC20/ECT2/MKI67/PLK1/TTK/AURKB/PTTG1/TRIP13/DLGAP5/NDC80/KIF2C/CDT1/USP44/CDCA5/MAPK15	19
BP	GO:0019233	sensory perception of pain	19/1592	104/18670	0.00116907	0.0246321	0.0215928	ADCYAP1/CHRNA4/FABP5/GRIN2A/HOXB8/HOXD1/HTR2A/IAPP/KCND2/NDN/SCN1A/TAC1/UCHL1/SMR3B/SMR3A/ANO1/TMEM100/OPRPN/ALOXE3	19
BP	GO:0015696	ammonium transport	19/1592	108/18670	0.0018521	0.0332278	0.0291278	ABAT/ADCYAP1/CHRNA4/DRD1/DRD2/HTR2A/SLC6A4/SLC6A8/SLC22A1/SYT4/FGF20/RHBG/SYT13/SLC44A4/SYT15/SYT8/SYT9/MAPK15/SLC25A47	19
BP	GO:0099565	chemical synaptic transmission, postsynaptic	19/1592	108/18670	0.0018521	0.0332278	0.0291278	ABAT/ADRB2/CHRNA1/CHRNA4/CHRNA5/CHRNA7/CHRND/DRD2/GABRB3/GRID2/GRIN2A/HCRT/MPP2/NLGN1/P2RX2/CUX2/PPP1R9A/CELF4/SEZ6	19
BP	GO:0006939	smooth muscle contraction	19/1592	110/18670	0.00230408	0.0398295	0.0349151	ABAT/ADORA2B/ADRA1B/ADRA1A/ADRB2/CHRM2/DRD1/DRD2/HTR1D/HTR2A/HTR2B/KCNMA1/OXTR/RGS2/SSTR2/TACR3/SPHK1/P2RX2/NPNT	19
BP	GO:0033559	unsaturated fatty acid metabolic process	19/1592	110/18670	0.00230408	0.0398295	0.0349151	ALOX12B/AVP/CYP1A1/CYP1A2/CYP2A6/CYP2A13/CYP2C8/CYP2C9/CYP4A11/FABP5/GSTP1/ELOVL4/CES2/ALOXE3/SCD5/ELOVL7/ELOVL3/GLYATL2/PLA2G4F	19
BP	GO:0022037	metencephalon development	19/1592	111/18670	0.00256274	0.0431365	0.0378139	ABAT/CNTN1/EN1/GRID2/KCNC1/LHX1/OTX1/SERPINE2/SSTR2/SSTR3/CDK5R2/MYO16/SEZ6L/LHX5/KNDC1/SEZ6/PTF1A/NANOS1/TRNP1	19
BP	GO:0070268	cornification	19/1592	112/18670	0.00284531	0.0464477	0.0407166	DSG1/DSG2/EVPL/KRT1/KRT4/KRT7/KRT14/KRT15/KRT17/KRT19/KRT83/PKP3/KLK13/KRT20/CYP26B1/KRT40/KRT80/KRT78/KRT27	19
BP	GO:0072347	response to anesthetic	18/1592	78/18670	7.72695e-05	0.00381852	0.00334736	ABAT/ADCY8/CRHBP/CRHR1/DRD1/DRD2/DRD5/GNAO1/HPCA/HTR2A/HTR3A/OXTR/PITX3/PRKCG/TAC1/TACR3/CACNG4/PPP1R1B	18
BP	GO:0003333	amino acid transmembrane transport	18/1592	86/18670	0.000288169	0.00910747	0.00798372	KCNJ10/RGS2/SLC1A1/SLC1A2/SLC1A5/SLC1A7/SLC6A8/SLC7A1/SLC6A5/SLC6A14/SLC38A4/SLC6A15/SLC7A10/SLC38A1/SLC38A5/SLC38A8/SLC36A2/SLC6A19	18
BP	GO:1902476	chloride transmembrane transport	18/1592	88/18670	0.000387927	0.0112169	0.00983283	CFTR/CLCNKB/GABRA2/GABRA3/GABRB3/GABRR1/FXYD3/SLC1A1/SLC12A1/BSND/CLIC3/ANO1/GABRQ/ANO2/TTYH1/SLC12A5/SLC26A9/BEST3	18
BP	GO:2000177	regulation of neural precursor cell proliferation	18/1592	88/18670	0.000387927	0.0112169	0.00983283	ADCYAP1/DRD2/INSM1/LHX1/LRP2/PITX3/SIX3/SLC6A4/SPINT1/SPINT2/VAX1/OTP/DISP3/CIP2A/LHX5/SHCBP1/WNT3A/TRIM71	18
BP	GO:0003073	regulation of systemic arterial blood pressure	18/1592	93/18670	0.000776904	0.01868	0.0163751	ASIC2/ADRA1B/ADRA1A/ADRB2/KLK3/AR/AVP/AVPR1B/CMA1/CYP4A11/DRD2/DRD5/KLK1/NPPB/OXTR/P2RX2/ACE2/ADAMTS16	18
BP	GO:0035249	synaptic transmission, glutamatergic	18/1592	93/18670	0.000776904	0.01868	0.0163751	ADCYAP1/DRD1/DRD2/GRIA2/GRID2/GRM3/GRM4/GRM5/HTR2A/OXTR/SERPINE2/KMO/NLGN1/DKK1/UNC13A/CACNG4/CNIH2/UNC13C	18
BP	GO:0072080	nephron tubule development	18/1592	93/18670	0.000776904	0.01868	0.0163751	EYA1/FGF8/FOXD1/HOXA11/HOXB7/HOXD11/LHX1/LIF/POU3F3/HNF1B/TFAP2B/WNT7B/WNT9B/PROM1/SIX2/ADAMTS16/NPNT/CD24	18
BP	GO:0061326	renal tubule development	18/1592	95/18670	0.00100733	0.0225344	0.019754	EYA1/FGF8/FOXD1/HOXA11/HOXB7/HOXD11/LHX1/LIF/POU3F3/HNF1B/TFAP2B/WNT7B/WNT9B/PROM1/SIX2/ADAMTS16/NPNT/CD24	18
BP	GO:0021549	cerebellum development	18/1592	102/18670	0.00232511	0.0398295	0.0349151	ABAT/CNTN1/EN1/GRID2/KCNC1/LHX1/SERPINE2/SSTR2/SSTR3/CDK5R2/MYO16/SEZ6L/LHX5/KNDC1/SEZ6/PTF1A/NANOS1/TRNP1	18
BP	GO:0030148	sphingolipid biosynthetic process	18/1592	102/18670	0.00232511	0.0398295	0.0349151	ALDH3B2/ALOX12B/ELOVL4/UGT8/PLPP2/B3GALT2/SPHK1/HACD1/GAL3ST1/CERS1/ALOXE3/FA2H/ELOVL7/ST6GALNAC5/ELOVL3/ACER1/SGPP2/SPTSSB	18
BP	GO:0021515	cell differentiation in spinal cord	17/1592	54/18670	1.3608e-06	0.000217568	0.000190723	EVX1/MNX1/HOXC10/HOXD10/ISL1/LHX1/NKX6-1/SOX1/SOX4/LHX3/OLIG2/LBX1/DMRT3/LHX5/ISL2/WNT3A/OLIG3	17
BP	GO:0030104	water homeostasis	17/1592	74/18670	0.000128518	0.00533302	0.00467499	ADCY1/ADCY8/ALOX12B/AQP9/AVP/CFTR/CYP4A11/GHRHR/SFN/KRT1/SCTR/TFAP2B/ABCA12/CYP26B1/ALOXE3/FA2H/ACER1	17
BP	GO:0051937	catecholamine transport	17/1592	77/18670	0.000215065	0.00744646	0.00652766	ABAT/CHGA/CHRNA4/CRHR1/DRD1/DRD2/HTR2A/KCNB1/OXTR/SLC22A1/SYT4/FGF20/SYT13/SYT15/SYT8/SYT9/MAPK15	17
BP	GO:0071277	cellular response to calcium ion	17/1592	83/18670	0.000548044	0.0147483	0.0129286	ADCY1/ADCY8/CRHBP/ECT2/GPLD1/HPCA/SYT4/RASAL1/NLGN1/SYT13/CHP2/SYT15/SYT8/ACER1/CPNE4/SYT9/CPNE9	17
BP	GO:0098659	inorganic cation import across plasma membrane	17/1592	83/18670	0.000548044	0.0147483	0.0129286	ATP12A/FXYD2/CALCR/KCNJ4/KCNJ10/KCNJ16/SLC9A2/SLC9A3/SLC12A1/HCN4/ABCC9/KCNK9/TRPV6/SLC12A5/SLC9C2/SLC9C1/SLC9A4	17
BP	GO:0099587	inorganic ion import across plasma membrane	17/1592	83/18670	0.000548044	0.0147483	0.0129286	ATP12A/FXYD2/CALCR/KCNJ4/KCNJ10/KCNJ16/SLC9A2/SLC9A3/SLC12A1/HCN4/ABCC9/KCNK9/TRPV6/SLC12A5/SLC9C2/SLC9C1/SLC9A4	17
BP	GO:1902803	regulation of synaptic vesicle transport	17/1592	84/18670	0.000633434	0.0163969	0.0143737	ADCY1/ADORA2B/ADRA1A/CAMK2A/CHRM2/CHRNA4/CHRNA5/DRD1/DRD2/HTR2A/P2RY4/PFN2/PRKCG/SYT4/NLGN1/SYT9/CNIH2	17
BP	GO:0001892	embryonic placenta development	17/1592	87/18670	0.000961226	0.0219547	0.0192458	ASCL2/BMP7/CDKN1C/CDX2/IGF2/KRT19/LIF/MDFI/SPINT1/TTPA/WNT7B/GCM1/SPINT2/OVOL2/GRHL2/RSPO3/PLCD3	17
BP	GO:0060021	roof of mouth development	17/1592	89/18670	0.00125205	0.0258788	0.0226857	COL2A1/COL11A2/DLX5/DLX6/EPHB3/FOXE1/FZD2/GABRB3/INSIG1/SOX11/TFAP2A/WNT9B/ALX1/VAX1/ALX4/FRAS1/WNT3A	17
BP	GO:0042475	odontogenesis of dentin-containing tooth	17/1592	90/18670	0.00142339	0.0272448	0.0238832	AMBN/BMP7/CSF3R/DLX2/DLX3/FGF8/GNAO1/ITGB4/LRP4/MSX2/KLK4/SOSTDC1/ODAM/DMRT3/RSPO2/AMTN/LHX8	17
BP	GO:0006835	dicarboxylic acid transport	17/1592	96/18670	0.00292084	0.0473961	0.041548	ABAT/AVP/FOLR1/KCNJ10/LRP2/SLC1A1/SLC1A2/SLC1A7/SLC13A1/SNAP25/SYT4/PPFIA4/KMO/SLC13A2/GLS2/SLC26A9/SLC13A5	17
BP	GO:0051784	negative regulation of nuclear division	16/1592	60/18670	2.91558e-05	0.00198113	0.00173669	BMP7/BUB1/BUB1B/CCNB1/CDC20/DMRT1/LIF/PLK1/TTK/AURKB/PTTG1/TRIP13/NDC80/CDT1/USP44/FBXO43	16
BP	GO:1903524	positive regulation of blood circulation	16/1592	73/18670	0.000356394	0.0105905	0.00928377	ADRA1B/ADRA1A/AVP/AVPR1B/CHGA/NKX2-5/FGA/FGB/FGG/HTR2A/OXTR/RGS2/SLC1A1/TACR3/ACE2/APELA	16
BP	GO:0007422	peripheral nervous system development	16/1592	75/18670	0.000491419	0.0135602	0.011887	ASIC2/ADGRB2/CDK1/GFRA3/HOXD10/ISL1/NTF4/SERPINI1/POU3F2/POU4F1/UGT8/NDRG1/ADAM22/ISL2/FA2H/LGI4	16
BP	GO:0008344	adult locomotory behavior	16/1592	77/18670	0.000668117	0.0168925	0.0148082	DRD1/DRD2/EN1/HOXB8/HOXD10/KCNJ10/NTF4/SCN1A/UCHL1/CHL1/SEZ6L/ADAM22/DMRT3/SEZ6/DMBX1/LGI4	16
BP	GO:2000300	regulation of synaptic vesicle exocytosis	16/1592	78/18670	0.000775123	0.01868	0.0163751	ADCY1/ADORA2B/ADRA1A/CAMK2A/CHRM2/CHRNA4/CHRNA5/DRD1/DRD2/HTR2A/P2RY4/PFN2/PRKCG/SYT4/NLGN1/SYT9	16
BP	GO:0033045	regulation of sister chromatid segregation	16/1592	80/18670	0.00103336	0.0227242	0.0199203	BUB1/BUB1B/CCNB1/CDC6/CDC20/PLK1/TTK/AURKB/PTTG1/TRIP13/DLGAP5/NDC80/CDT1/USP44/CDCA5/MAPK15	16
BP	GO:0006855	drug transmembrane transport	16/1592	82/18670	0.00136098	0.0268881	0.0235704	FOLR1/KCNJ10/LRP2/RGS2/SLC1A1/SLC1A2/SLC1A5/SLC1A7/SLC6A8/SLC7A1/SLC13A1/SLC22A1/SLC6A5/STRA6/SLC4A11/SLC13A5	16
BP	GO:0097756	negative regulation of blood vessel diameter	16/1592	84/18670	0.00177198	0.0321083	0.0281466	ASIC2/ADRA1B/ADRA1A/AVP/AVPR1B/CHGA/DRD5/FGA/FGB/FGG/HTR1D/HTR2A/HTR2B/OXTR/SLC6A4/ACE2	16
BP	GO:0021517	ventral spinal cord development	15/1592	48/18670	6.27234e-06	0.000619935	0.000543442	EVX1/MNX1/HOXC10/HOXD10/ISL1/LHX1/NKX6-1/SOX1/SOX4/LHX3/OLIG2/LBX1/DMRT3/ISL2/OLIG3	15
BP	GO:0016266	O-glycan processing	15/1592	61/18670	0.000140516	0.00561651	0.0049235	GALNT3/GCNT1/MUC1/MUC5AC/MUC6/GCNT3/CHST4/B3GNT3/GALNT5/A4GNT/GALNT15/MUCL1/MUC5B/GXYLT2/C1GALT1C1L	15
BP	GO:1905818	regulation of chromosome separation	15/1592	62/18670	0.000170922	0.00636335	0.00557819	BUB1/BUB1B/CCNB1/CDC6/CDC20/PLK1/TTK/AURKB/PTTG1/TRIP13/DLGAP5/NDC80/CDT1/USP44/MAPK15	15
BP	GO:0007588	excretion	15/1592	63/18670	0.000206868	0.00720854	0.00631909	ADORA2B/ADRA1A/AQP6/AQP9/AVP/CLCNKB/DRD2/KCNMA1/NPHS1/NPPB/POU3F3/TAC1/NPHS2/ATP6V0A4/UGT1A7	15
BP	GO:1904888	cranial skeletal system development	15/1592	66/18670	0.000356524	0.0105905	0.00928377	ALX3/DLX2/FOXE1/INSIG1/LHX1/MMP14/MSX2/MTHFD1/TFAP2A/WNT9B/COLEC10/SIX2/CEP55/GRHL2/FREM1	15
BP	GO:0030858	positive regulation of epithelial cell differentiation	15/1592	67/18670	0.000423671	0.012058	0.0105702	ATOH1/FOXJ1/GDF2/SFN/IL13/LHX1/LIF/NKX6-1/FOXN1/PROM1/ADIPOQ/TMEM100/MACROH2A2/OVOL2/CD24	15
BP	GO:0050805	negative regulation of synaptic transmission	15/1592	72/18670	0.000945382	0.021684	0.0190084	ASIC1/ADCY8/DRD1/DRD2/DRD5/GRID2/HTR2A/KCNB1/SLC6A4/SYT4/ADIPOQ/SORCS3/SLC24A2/PPP1R9A/CELF4	15
BP	GO:0099601	regulation of neurotransmitter receptor activity	15/1592	74/18670	0.00127019	0.0261545	0.0229273	ACTN2/ADRB2/ANXA3/CRHBP/DLG3/GRIA2/GRIN2A/NEFL/NPTX1/NPTX2/NLGN1/CACNG4/LYPD6/LYPD6B/CNIH2	15
BP	GO:0042310	vasoconstriction	15/1592	76/18670	0.00168396	0.0309258	0.0271099	ASIC2/ADRA1B/ADRA1A/AVP/AVPR1B/DRD5/FGA/FGB/FGG/HTR1D/HTR2A/HTR2B/OXTR/SLC6A4/ACE2	15
BP	GO:1902099	regulation of metaphase/anaphase transition of cell cycle	14/1592	53/18670	0.000101634	0.00452854	0.00396978	BUB1/BUB1B/CCNB1/CDC6/CDC20/PLK1/TTK/AURKB/TRIP13/DLGAP5/NDC80/CDT1/USP44/MAPK15	14
BP	GO:0044784	metaphase/anaphase transition of cell cycle	14/1592	56/18670	0.000192578	0.00679775	0.00595899	BUB1/BUB1B/CCNB1/CDC6/CDC20/PLK1/TTK/AURKB/TRIP13/DLGAP5/NDC80/CDT1/USP44/MAPK15	14
BP	GO:0010965	regulation of mitotic sister chromatid separation	14/1592	57/18670	0.000235482	0.00785324	0.00688425	BUB1/BUB1B/CCNB1/CDC6/CDC20/PLK1/TTK/AURKB/PTTG1/TRIP13/DLGAP5/NDC80/CDT1/USP44	14
BP	GO:0051306	mitotic sister chromatid separation	14/1592	60/18670	0.00041679	0.0119246	0.0104532	BUB1/BUB1B/CCNB1/CDC6/CDC20/PLK1/TTK/AURKB/PTTG1/TRIP13/DLGAP5/NDC80/CDT1/USP44	14
BP	GO:0048645	animal organ formation	14/1592	61/18670	0.000499085	0.0137022	0.0120115	AR/NKX3-2/BMP7/EYA1/FGF8/FOLR1/HOXA11/ISL1/LRP2/NTF4/ROBO2/TBR1/DKK1/WNT3A	14
BP	GO:0050433	regulation of catecholamine secretion	14/1592	62/18670	0.000594799	0.0156199	0.0136926	ABAT/CHGA/CHRNA4/CRHR1/DRD2/HTR2A/KCNB1/OXTR/SYT4/FGF20/SYT13/SYT15/SYT8/SYT9	14
BP	GO:0050432	catecholamine secretion	14/1592	64/18670	0.000833448	0.0194001	0.0170064	ABAT/CHGA/CHRNA4/CRHR1/DRD2/HTR2A/KCNB1/OXTR/SYT4/FGF20/SYT13/SYT15/SYT8/SYT9	14
BP	GO:0051785	positive regulation of nuclear division	14/1592	66/18670	0.00114816	0.0242856	0.021289	DMRT1/EREG/FGF8/IGF1/IGF2/IL1A/MSX2/TGFA/SPHK1/DLGAP5/UBE2C/CDT1/CDCA5/MAPK15	14
BP	GO:0033047	regulation of mitotic sister chromatid segregation	14/1592	68/18670	0.00155684	0.0288839	0.0253199	BUB1/BUB1B/CCNB1/CDC6/CDC20/PLK1/TTK/AURKB/PTTG1/TRIP13/DLGAP5/NDC80/CDT1/USP44	14
BP	GO:0050891	multicellular organismal water homeostasis	14/1592	68/18670	0.00155684	0.0288839	0.0253199	ADCY1/ADCY8/ALOX12B/AVP/CFTR/CYP4A11/SFN/KRT1/TFAP2B/ABCA12/CYP26B1/ALOXE3/FA2H/ACER1	14
BP	GO:0051966	regulation of synaptic transmission, glutamatergic	14/1592	70/18670	0.00207997	0.0367101	0.0321805	ADCYAP1/DRD1/DRD2/GRM3/GRM4/GRM5/HTR2A/OXTR/SERPINE2/KMO/NLGN1/DKK1/UNC13A/CACNG4	14
BP	GO:0019226	transmission of nerve impulse	14/1592	72/18670	0.00274065	0.045146	0.0395755	AVP/CHRNA1/DRD1/DRD5/HCRT/KCND2/MTNR1B/SCN1A/CACNA1I/CACNA1G/CACNG4/KCNMB3/DMRT3/CLDN19	14
BP	GO:0032024	positive regulation of insulin secretion	14/1592	72/18670	0.00274065	0.045146	0.0395755	ABAT/ADCY8/CFTR/GIPR/GPLD1/GPR27/PDX1/ISL1/NKX6-1/SOX4/ANO1/UCN3/SLC30A8/RFX6	14
BP	GO:0021983	pituitary gland development	13/1592	42/18670	2.90644e-05	0.00198113	0.00173669	ADCYAP1/NR0B1/DRD2/FGF8/GHRHR/ISL1/PITX1/PITX2/POU3F2/SIX3/SOX2/LHX3/OTP	13
BP	GO:0016339	calcium-dependent cell-cell adhesion via plasma membrane cell adhesion molecules	13/1592	48/18670	0.000135478	0.00553022	0.00484786	CDH6/CDH9/CDH10/CDH15/CDH16/CDH17/DSG1/NLGN1/PCDHB9/PCDHB6/CDH23/CDH24/CDH22	13
BP	GO:0035094	response to nicotine	13/1592	49/18670	0.000170149	0.00636335	0.00557819	ABAT/AVP/CHRNA1/CHRNA4/CHRNA5/CHRNA7/CHRND/DRD2/IL13/PDX1/NKX6-1/PPP1R1B/LYPD1	13
BP	GO:0030071	regulation of mitotic metaphase/anaphase transition	13/1592	51/18670	0.000262776	0.00856721	0.00751012	BUB1/BUB1B/CCNB1/CDC6/CDC20/PLK1/TTK/AURKB/TRIP13/DLGAP5/NDC80/CDT1/USP44	13
BP	GO:0015872	dopamine transport	13/1592	52/18670	0.000323338	0.00993032	0.00870504	ABAT/CHRNA4/DRD1/DRD2/HTR2A/SLC22A1/SYT4/FGF20/SYT13/SYT15/SYT8/SYT9/MAPK15	13
BP	GO:0045839	negative regulation of mitotic nuclear division	13/1592	52/18670	0.000323338	0.00993032	0.00870504	BMP7/BUB1/BUB1B/CCNB1/CDC20/PLK1/TTK/AURKB/PTTG1/TRIP13/NDC80/CDT1/USP44	13
BP	GO:1903307	positive regulation of regulated secretory pathway	13/1592	53/18670	0.000395392	0.0113722	0.00996903	ADORA2B/CRHR1/IL13/KCNB1/SYT4/CACNA1I/CACNA1G/CDK5R2/NLGN1/CD177/SYT9/SCAMP5/UNC13D	13
BP	GO:0007091	metaphase/anaphase transition of mitotic cell cycle	13/1592	54/18670	0.000480635	0.0133303	0.0116855	BUB1/BUB1B/CCNB1/CDC6/CDC20/PLK1/TTK/AURKB/TRIP13/DLGAP5/NDC80/CDT1/USP44	13
BP	GO:0042220	response to cocaine	13/1592	55/18670	0.000580937	0.01533	0.0134384	ABAT/CRHBP/CRHR1/DRD1/DRD2/DRD5/HTR2A/HTR3A/OXTR/PITX3/TACR3/CACNG4/PPP1R1B	13
BP	GO:0090183	regulation of kidney development	13/1592	56/18670	0.000698348	0.0174941	0.0153355	BMP7/FOXD1/HOXB7/LHX1/LIF/RET/HNF1B/WNT9B/PROM1/ADIPOQ/SIX2/LIN28A/CD24	13
BP	GO:0050819	negative regulation of coagulation	13/1592	57/18670	0.000835104	0.0194001	0.0170064	ABAT/SERPING1/F11/FGA/FGB/FGG/HRG/KRT1/SERPINE2/PLAUR/PLG/UBASH3B/HS3ST5	13
BP	GO:0017001	antibiotic catabolic process	13/1592	58/18670	0.000993633	0.0225058	0.0197288	ADH4/ALDH3B2/APOA4/HBE1/HBQ1/HP/LPO/MT3/PCK1/RENBP/SULT1C4/SULT1B1/DUOX2	13
BP	GO:1900449	regulation of glutamate receptor signaling pathway	13/1592	64/18670	0.00256311	0.0431365	0.0378139	ACTN2/ADRB2/ANXA3/CRHBP/DLG3/GRIA2/GRIN2A/NEFL/NLGN1/UNC13A/FRRS1L/CACNG4/CNIH2	13
BP	GO:0007190	activation of adenylate cyclase activity	12/1592	38/18670	4.70521e-05	0.00279422	0.00244945	ADCY1/ADCY8/ADCYAP1/ADORA2B/ADRB2/CRHR1/DRD1/DRD5/GHRHR/GIPR/GLP1R/VIPR2	12
BP	GO:2000816	negative regulation of mitotic sister chromatid separation	12/1592	39/18670	6.27247e-05	0.00351517	0.00308144	BUB1/BUB1B/CCNB1/CDC20/PLK1/TTK/AURKB/PTTG1/TRIP13/NDC80/CDT1/USP44	12
BP	GO:0007618	mating	12/1592	40/18670	8.2703e-05	0.00390934	0.00342697	ABAT/AVP/DRD1/DRD5/MTNR1A/NHLH2/OXTR/SERPINE2/SLC6A4/TAC1/OR2H2/PPP1R1B	12
BP	GO:1905819	negative regulation of chromosome separation	12/1592	40/18670	8.2703e-05	0.00390934	0.00342697	BUB1/BUB1B/CCNB1/CDC20/PLK1/TTK/AURKB/PTTG1/TRIP13/NDC80/CDT1/USP44	12
BP	GO:0033048	negative regulation of mitotic sister chromatid segregation	12/1592	42/18670	0.000139466	0.00561581	0.00492289	BUB1/BUB1B/CCNB1/CDC20/PLK1/TTK/AURKB/PTTG1/TRIP13/NDC80/CDT1/USP44	12
BP	GO:0033046	negative regulation of sister chromatid segregation	12/1592	44/18670	0.000226674	0.00765342	0.00670908	BUB1/BUB1B/CCNB1/CDC20/PLK1/TTK/AURKB/PTTG1/TRIP13/NDC80/CDT1/USP44	12
BP	GO:0051985	negative regulation of chromosome segregation	12/1592	45/18670	0.000285364	0.00910747	0.00798372	BUB1/BUB1B/CCNB1/CDC20/PLK1/TTK/AURKB/PTTG1/TRIP13/NDC80/CDT1/USP44	12
BP	GO:0001504	neurotransmitter uptake	12/1592	46/18670	0.000356453	0.0105905	0.00928377	DRD1/DRD2/KCNJ10/RGS2/SLC1A1/SLC1A2/SLC1A7/SLC6A4/SNAP25/SYNGR3/SLC6A5/SLC38A1	12
BP	GO:0021879	forebrain neuron differentiation	12/1592	53/18670	0.0013998	0.0268881	0.0235704	DLX2/DLX5/DRD1/DRD2/FGF8/ROBO2/SOX1/TBR1/OTP/SALL3/LHX5/LHX8	12
BP	GO:0030195	negative regulation of blood coagulation	12/1592	53/18670	0.0013998	0.0268881	0.0235704	ABAT/SERPING1/F11/FGA/FGB/FGG/HRG/KRT1/SERPINE2/PLAUR/PLG/UBASH3B	12
BP	GO:0031638	zymogen activation	12/1592	53/18670	0.0013998	0.0268881	0.0235704	KLK3/F9/F11/FGA/FGB/FGG/GRIN2A/KLK1/MELTF/MMP14/SERPINE2/PRSS12	12
BP	GO:0045840	positive regulation of mitotic nuclear division	12/1592	53/18670	0.0013998	0.0268881	0.0235704	DMRT1/EREG/FGF8/IGF1/IGF2/IL1A/TGFA/SPHK1/DLGAP5/UBE2C/CDT1/CDCA5	12
BP	GO:1900047	negative regulation of hemostasis	12/1592	54/18670	0.00166242	0.0306336	0.0268538	ABAT/SERPING1/F11/FGA/FGB/FGG/HRG/KRT1/SERPINE2/PLAUR/PLG/UBASH3B	12
BP	GO:0001755	neural crest cell migration	12/1592	57/18670	0.00270264	0.0447912	0.0392645	BMP7/FOLR1/HTR2B/ISL1/PITX2/RET/ALX1/SEMA3E/FGF19/SEMA3C/SEMA6A/OVOL2	12
BP	GO:0007094	mitotic spindle assembly checkpoint	11/1592	34/18670	7.57482e-05	0.00381852	0.00334736	BUB1/BUB1B/CCNB1/CDC20/PLK1/TTK/AURKB/TRIP13/NDC80/CDT1/USP44	11
BP	GO:0021522	spinal cord motor neuron differentiation	11/1592	34/18670	7.57482e-05	0.00381852	0.00334736	MNX1/HOXC10/HOXD10/ISL1/NKX6-1/SOX4/LHX3/OLIG2/LBX1/ISL2/OLIG3	11
BP	GO:0031577	spindle checkpoint	11/1592	34/18670	7.57482e-05	0.00381852	0.00334736	BUB1/BUB1B/CCNB1/CDC20/PLK1/TTK/AURKB/TRIP13/NDC80/CDT1/USP44	11
BP	GO:0071173	spindle assembly checkpoint	11/1592	34/18670	7.57482e-05	0.00381852	0.00334736	BUB1/BUB1B/CCNB1/CDC20/PLK1/TTK/AURKB/TRIP13/NDC80/CDT1/USP44	11
BP	GO:0071174	mitotic spindle checkpoint	11/1592	34/18670	7.57482e-05	0.00381852	0.00334736	BUB1/BUB1B/CCNB1/CDC20/PLK1/TTK/AURKB/TRIP13/NDC80/CDT1/USP44	11
BP	GO:0045841	negative regulation of mitotic metaphase/anaphase transition	11/1592	36/18670	0.000135653	0.00553022	0.00484786	BUB1/BUB1B/CCNB1/CDC20/PLK1/TTK/AURKB/TRIP13/NDC80/CDT1/USP44	11
BP	GO:1902100	negative regulation of metaphase/anaphase transition of cell cycle	11/1592	37/18670	0.000178286	0.00641831	0.00562637	BUB1/BUB1B/CCNB1/CDC20/PLK1/TTK/AURKB/TRIP13/NDC80/CDT1/USP44	11
BP	GO:0015804	neutral amino acid transport	11/1592	38/18670	0.000231752	0.00777657	0.00681704	RGS2/SLC1A1/SLC1A5/SLC6A5/SLC6A15/SLC7A10/SLC38A1/SLC38A5/SLC36A2/SLC6A19/SLC6A17	11
BP	GO:0035136	forelimb morphogenesis	11/1592	41/18670	0.000479597	0.0133303	0.0116855	ALX3/EN1/HOXA11/HOXD10/MSX2/SHOX2/TFAP2A/TFAP2B/SALL3/ALX4/RSPO2	11
BP	GO:0010107	potassium ion import	11/1592	48/18670	0.00197271	0.0352751	0.0309226	ATP12A/FXYD2/KCNJ4/KCNJ10/KCNJ16/SLC12A1/HCN4/ABCC9/KCNK9/SLC12A5/WNK2	11
BP	GO:0010039	response to iron ion	10/1592	33/18670	0.000294109	0.0092415	0.00810121	ABAT/CCNB1/CYP1A1/DRD2/G6PD/PDX1/TFAP2A/TFF1/TFR2/HAMP	10
BP	GO:0014046	dopamine secretion	10/1592	40/18670	0.00155418	0.0288839	0.0253199	ABAT/CHRNA4/DRD2/HTR2A/SYT4/FGF20/SYT13/SYT15/SYT8/SYT9	10
BP	GO:0014059	regulation of dopamine secretion	10/1592	40/18670	0.00155418	0.0288839	0.0253199	ABAT/CHRNA4/DRD2/HTR2A/SYT4/FGF20/SYT13/SYT15/SYT8/SYT9	10
BP	GO:0019835	cytolysis	10/1592	40/18670	0.00155418	0.0288839	0.0253199	C6/C7/C8A/C9/GPLD1/CFHR1/CFHR2/HRG/PGLYRP4/CFHR5	10
BP	GO:0003009	skeletal muscle contraction	10/1592	43/18670	0.00278056	0.0455274	0.0399099	CHRNA1/CHRND/MYH3/STAC/TNNC1/TNNT1/TNNT2/ATP8A2/JSRP1/STAC2	10
BP	GO:1990573	potassium ion import across plasma membrane	10/1592	43/18670	0.00278056	0.0455274	0.0399099	ATP12A/FXYD2/KCNJ4/KCNJ10/KCNJ16/SLC12A1/HCN4/ABCC9/KCNK9/SLC12A5	10
BP	GO:0060669	embryonic placenta morphogenesis	9/1592	26/18670	0.000190869	0.00678145	0.0059447	BMP7/CDKN1C/IGF2/SPINT1/WNT7B/GCM1/SPINT2/GRHL2/RSPO3	9
BP	GO:0035902	response to immobilization stress	9/1592	27/18670	0.00026477	0.00856721	0.00751012	NR0B1/CRHR1/CYP1A1/CYP1A2/PITX3/REG1A/TFF1/TPH1/UCN3	9
BP	GO:0060384	innervation	9/1592	27/18670	0.00026477	0.00856721	0.00751012	GABRB3/ISL1/NPTX1/NTF4/SERPINE2/POU4F1/PRKCG/RET/UNC13A	9
BP	GO:0042730	fibrinolysis	9/1592	28/18670	0.000360871	0.0106038	0.00929538	SERPING1/F11/FGA/FGB/FGG/HRG/KRT1/PLAUR/PLG	9
BP	GO:0042759	long-chain fatty acid biosynthetic process	9/1592	30/18670	0.000639567	0.0164772	0.0144441	ALOX12B/CYP1A1/CYP1A2/CYP2C8/CYP2C9/CYP3A4/PLP1/ACOT11/ALOXE3	9
BP	GO:0009954	proximal/distal pattern formation	9/1592	31/18670	0.000833704	0.0194001	0.0170064	DLX2/EN1/HOXA11/HOXC10/HOXD10/LRP4/SIX3/CYP26B1/SP8	9
BP	GO:0019098	reproductive behavior	9/1592	31/18670	0.000833704	0.0194001	0.0170064	AVP/DRD1/DRD5/MTNR1A/NHLH2/NPAS1/OXTR/SERPINE2/PPP1R1B	9
BP	GO:0042573	retinoic acid metabolic process	9/1592	32/18670	0.00107314	0.022967	0.0201331	ADH1B/ADH1C/CYP1A1/CYP2C8/CYP3A4/UGT1A7/UGT1A3/CYP26B1/BCO2	9
BP	GO:0045907	positive regulation of vasoconstriction	9/1592	32/18670	0.00107314	0.022967	0.0201331	ADRA1B/ADRA1A/AVP/AVPR1B/FGA/FGB/FGG/HTR2A/OXTR	9
BP	GO:0010092	specification of animal organ identity	9/1592	33/18670	0.00136528	0.0268881	0.0235704	AR/FGF8/HOXA11/ISL1/LRP2/ROBO2/TBR1/DKK1/WNT3A	9
BP	GO:0035137	hindlimb morphogenesis	9/1592	36/18670	0.00264126	0.0440425	0.0386082	ALX3/FGF8/HOXD10/MSX2/PITX1/TFAP2B/SALL3/ALX4/RSPO2	9
BP	GO:2000310	regulation of NMDA receptor activity	9/1592	36/18670	0.00264126	0.0440425	0.0386082	ACTN2/ANXA3/CRHBP/DLG3/GRIA2/GRIN2A/NEFL/NLGN1/CNIH2	9
BP	GO:0021520	spinal cord motor neuron cell fate specification	8/1592	13/18670	2.39319e-06	0.000309747	0.000271528	MNX1/HOXC10/HOXD10/ISL1/NKX6-1/LHX3/ISL2/OLIG3	8
BP	GO:0045956	positive regulation of calcium ion-dependent exocytosis	8/1592	25/18670	0.000793062	0.0188257	0.0165028	KCNB1/SYT4/CACNA1I/CACNA1G/CDK5R2/NLGN1/SYT9/SCAMP5	8
BP	GO:0033561	regulation of water loss via skin	8/1592	26/18670	0.0010607	0.0228809	0.0200577	ALOX12B/SFN/KRT1/ABCA12/CYP26B1/ALOXE3/FA2H/ACER1	8
BP	GO:0042044	fluid transport	8/1592	26/18670	0.0010607	0.0228809	0.0200577	AQP6/AQP9/AVP/CFTR/UPK3A/PDZD3/SLC4A11/AQP10	8
BP	GO:0006706	steroid catabolic process	8/1592	27/18670	0.00139583	0.0268881	0.0235704	CYP1A2/CYP3A4/CYP19A1/CYP24A1/MT3/AKR1D1/HSD17B6/CYP39A1	8
BP	GO:0015721	bile acid and bile salt transport	8/1592	27/18670	0.00139583	0.0268881	0.0235704	AQP9/SLC10A1/SLCO1A2/ABCB11/SLC27A5/SLCO1B3/STARD5/SLC10A4	8
BP	GO:0072378	blood coagulation, fibrin clot formation	8/1592	27/18670	0.00139583	0.0268881	0.0235704	SERPINC1/SERPING1/F9/F11/FBLN1/FGA/FGB/FGG	8
BP	GO:0021846	cell proliferation in forebrain	8/1592	28/18670	0.00180982	0.032685	0.028652	FABP7/FGF8/POU3F2/POU3F3/SIX3/IGF2BP1/LHX5/WNT3A	8
BP	GO:0006833	water transport	7/1592	19/18670	0.000650445	0.0166784	0.0146205	AQP6/AQP9/AVP/CFTR/UPK3A/PDZD3/AQP10	7
BP	GO:0019373	epoxygenase P450 pathway	7/1592	20/18670	0.000927508	0.0213641	0.0187281	CYP1A1/CYP1A2/CYP2A6/CYP2A13/CYP2C8/CYP2C9/CYP4A11	7
BP	GO:0060713	labyrinthine layer morphogenesis	7/1592	21/18670	0.00128967	0.0263206	0.0230729	BMP7/SPINT1/WNT7B/GCM1/SPINT2/GRHL2/RSPO3	7
BP	GO:0071459	protein localization to chromosome, centromeric region	7/1592	21/18670	0.00128967	0.0263206	0.0230729	CDK1/CENPA/TTK/AURKB/NDC80/CDT1/HASPIN	7
BP	GO:0060065	uterus development	7/1592	22/18670	0.00175361	0.0319011	0.0279648	CDKN1C/CYP19A1/ESR1/HOXA11/LHX1/WNT9B/STRA6	7
BP	GO:0007617	mating behavior	7/1592	23/18670	0.00233731	0.0398295	0.0349151	AVP/DRD1/DRD5/MTNR1A/NHLH2/SERPINE2/PPP1R1B	7
BP	GO:0061436	establishment of skin barrier	7/1592	23/18670	0.00233731	0.0398295	0.0349151	ALOX12B/SFN/KRT1/ABCA12/CYP26B1/ALOXE3/FA2H	7
BP	GO:0089718	amino acid import across plasma membrane	7/1592	23/18670	0.00233731	0.0398295	0.0349151	KCNJ10/RGS2/SLC1A1/SLC1A2/SLC1A5/SLC7A1/SLC6A5	7
BP	GO:0042738	exogenous drug catabolic process	7/1592	24/18670	0.00305989	0.049274	0.0431942	CYP1A2/CYP2A6/CYP2A13/CYP2C8/CYP2C9/CYP3A4/CYP2W1	7
BP	GO:0001867	complement activation, lectin pathway	6/1592	13/18670	0.000386209	0.0112169	0.00983283	SERPING1/FCN2/KRT1/MBL2/COLEC10/MASP2	6
BP	GO:0098719	sodium ion import across plasma membrane	6/1592	15/18670	0.000970233	0.0220677	0.0193448	SLC9A2/SLC9A3/HCN4/SLC9C2/SLC9C1/SLC9A4	6
BP	GO:0000076	DNA replication checkpoint	6/1592	16/18670	0.00144102	0.0273895	0.02401	CDC6/ORC1/CDC45/CLSPN/CDT1/TICRR	6
BP	GO:0051238	sequestering of metal ion	6/1592	16/18670	0.00144102	0.0273895	0.02401	LCN2/S100A9/SLC30A2/SLC30A3/FTHL17/SLC30A8	6
BP	GO:0030540	female genitalia development	6/1592	17/18670	0.00206758	0.0366104	0.0320931	CYP19A1/ESR1/LHX1/LRP2/TYRO3/STRA6	6
BP	GO:0034501	protein localization to kinetochore	6/1592	17/18670	0.00206758	0.0366104	0.0320931	CDK1/TTK/AURKB/NDC80/CDT1/HASPIN	6
BP	GO:0072311	glomerular epithelial cell differentiation	6/1592	18/18670	0.00287974	0.0468691	0.041086	FOXJ1/NPHS1/NPHS2/PROM1/ADIPOQ/CD24	6
BP	GO:0035878	nail development	5/1592	10/18670	0.000783488	0.01868	0.0163751	HOXC13/ITGB4/MSX2/FOXN1/RSPO4	5
BP	GO:0001976	neurological system process involved in regulation of systemic arterial blood pressure	5/1592	11/18670	0.00133574	0.0265974	0.0233156	ASIC2/ADRA1A/DRD2/P2RX2/ACE2	5
BP	GO:0021521	ventral spinal cord interneuron specification	5/1592	11/18670	0.00133574	0.0265974	0.0233156	EVX1/NKX6-1/SOX1/LHX3/DMRT3	5
BP	GO:0045835	negative regulation of meiotic nuclear division	5/1592	11/18670	0.00133574	0.0265974	0.0233156	DMRT1/LIF/TTK/TRIP13/FBXO43	5
BP	GO:0045919	positive regulation of cytolysis	5/1592	11/18670	0.00133574	0.0265974	0.0233156	GPLD1/CFHR1/CFHR2/PGLYRP4/CFHR5	5
BP	GO:0060573	cell fate specification involved in pattern specification	5/1592	11/18670	0.00133574	0.0265974	0.0233156	EVX1/NKX6-1/SOX1/LHX3/DMRT3	5
BP	GO:0015816	glycine transport	5/1592	12/18670	0.00212975	0.0373462	0.0327382	RGS2/SLC6A5/SLC38A5/SLC36A2/SLC6A17	5
BP	GO:0060670	branching involved in labyrinthine layer morphogenesis	5/1592	12/18670	0.00212975	0.0373462	0.0327382	SPINT1/GCM1/SPINT2/GRHL2/RSPO3	5
BP	GO:0016053	organic acid biosynthetic process	57/1592	463/18670	0.00313034	0.0501962	0.0440026	ABAT/ACADL/ALOX12B/APOA4/AVP/CTH/CYP1A1/CYP1A2/CYP2C8/CYP2C9/CYP3A4/CYP8B1/ENO2/FABP5/HTR2A/IGF1/INSIG1/MTHFD1/PDK4/PFKFB4/PFKP/PKM/PLP1/PYCR1/AKR1D1/ELOVL4/KMO/ABCB11/HACD1/ADIPOQ/FGF19/UST/AASS/SLC27A5/ACOT11/GLS2/CYP39A1/ACSM5/OGDHL/ALOXE3/AGXT2/FA2H/SCD5/ELOVL7/ELOVL3/ABHD1/GGTLC1/ACSM2A/GGT6/TECRL/PLA2G4F/RIMKLA/GADL1/NAT8L/ACSM2B/ASPG/CBSL	57
BP	GO:0021984	adenohypophysis development	5/1592	13/18670	0.00321947	0.0510496	0.0447507	DRD2/FGF8/GHRHR/PITX2/SOX2	5
BP	GO:0042761	very long-chain fatty acid biosynthetic process	5/1592	13/18670	0.00321947	0.0510496	0.0447507	ELOVL4/HACD1/ELOVL7/ELOVL3/TECRL	5
BP	GO:0061478	response to platelet aggregation inhibitor	5/1592	13/18670	0.00321947	0.0510496	0.0447507	ADCY1/ADCY8/CFTR/EFNA5/REG1A	5
BP	GO:0003156	regulation of animal organ formation	9/1592	37/18670	0.00323051	0.0510496	0.0447507	AR/BMP7/EYA1/FGF8/HOXA11/ISL1/ROBO2/DKK1/WNT3A	9
BP	GO:0071542	dopaminergic neuron differentiation	9/1592	37/18670	0.00323051	0.0510496	0.0447507	EN1/FGF8/VEGFD/PITX3/WNT9B/DKK1/FGF20/WNT3A/RSPO2	9
BP	GO:0001657	ureteric bud development	17/1592	97/18670	0.00326662	0.0513704	0.045032	BMP7/EYA1/FGF8/FOXD1/FOXJ1/HOXA11/HOXB7/HOXD11/LHX1/EPCAM/RET/ROBO2/HNF1B/WNT9B/SIX2/ADAMTS16/NPNT	17
BP	GO:0008217	regulation of blood pressure	27/1592	182/18670	0.00326972	0.0513704	0.045032	ABAT/ASIC2/ADRA1B/ADRA1A/ADRB2/KLK3/AR/AVP/AVPR1B/CHGA/CMA1/CYP4A11/DRD2/DRD5/GLP1R/KLK1/NPPB/OXTR/RENBP/TAC1/TACR3/ADIPOQ/UTS2/P2RX2/ACE2/ADAMTS16/UTS2B	27
BP	GO:0035850	epithelial cell differentiation involved in kidney development	10/1592	44/18670	0.00332834	0.0519909	0.0455758	FOXJ1/LHX1/LIF/NPHS1/WNT9B/NPHS2/PROM1/ADIPOQ/SIX2/CD24	10
BP	GO:0044331	cell-cell adhesion mediated by cadherin	10/1592	44/18670	0.00332834	0.0519909	0.0455758	CDH6/CDH9/CDH10/CDH15/CDH17/EPCAM/PLG/CDH24/CDH22/WNT3A	10
BP	GO:0006720	isoprenoid metabolic process	22/1592	139/18670	0.00340292	0.0528528	0.0463314	ADH1B/ADH1C/ADH4/APOA4/CLPS/CYP1A1/CYP1A2/CYP2C8/CYP2C9/CYP3A4/LRP2/PNLIP/RBP2/LRP8/RDH16/RDH8/UGT1A7/UGT1A3/CYP26B1/STRA6/BCO2/GPC2	22
BP	GO:0021872	forebrain generation of neurons	13/1592	66/18670	0.00340296	0.0528528	0.0463314	DLX2/DLX5/DRD1/DRD2/FGF8/ROBO2/SOX1/TBR1/OTP/SALL3/LHX5/WNT3A/LHX8	13
BP	GO:0007127	meiosis I	19/1592	114/18670	0.00348889	0.054033	0.047366	BRDT/CCNE1/CKS2/DMRT1/PLK1/RAD51/TOP2A/RAD54L/PTTG1/TRIP13/P3H4/PSMC3IP/DDX4/TEX15/FMN2/TERB2/EME1/SHOC1/TEX19	19
BP	GO:0007052	mitotic spindle organization	18/1592	106/18670	0.00358151	0.0549913	0.0482061	BIRC5/CCNB1/CDC20/KIF11/KIFC1/MYBL2/PLK1/TTK/AURKB/KIF23/NDC80/TPX2/KIF4A/SPC25/CEP126/NUF2/MISP/WDR62	18
BP	GO:0001764	neuron migration	24/1592	157/18670	0.0036345	0.0549913	0.0482061	ATOH1/CAMK2A/CTNNA2/DRD1/DRD2/GFRA3/GPM6A/ITGA3/LHX1/NDN/NKX6-1/SOX1/CDK5R2/KIAA0319/NRG3/CHL1/VAX1/DCDC2/SEMA6A/TRIM46/DNER/UNC5D/DNAAF4/OLIG3	24
BP	GO:0072163	mesonephric epithelium development	17/1592	98/18670	0.00364558	0.0549913	0.0482061	BMP7/EYA1/FGF8/FOXD1/FOXJ1/HOXA11/HOXB7/HOXD11/LHX1/EPCAM/RET/ROBO2/HNF1B/WNT9B/SIX2/ADAMTS16/NPNT	17
BP	GO:0072164	mesonephric tubule development	17/1592	98/18670	0.00364558	0.0549913	0.0482061	BMP7/EYA1/FGF8/FOXD1/FOXJ1/HOXA11/HOXB7/HOXD11/LHX1/EPCAM/RET/ROBO2/HNF1B/WNT9B/SIX2/ADAMTS16/NPNT	17
BP	GO:0007202	activation of phospholipase C activity	8/1592	31/18670	0.00365121	0.0549913	0.0482061	ADRA1A/ANG/AVPR1B/HTR2A/HTR2B/NTF4/SELE/LPAR2	8
BP	GO:0030431	sleep	8/1592	31/18670	0.00365121	0.0549913	0.0482061	DRD2/GHRHR/GRIN2A/HCRT/HTR2A/MTNR1B/OXTR/CACNA1I	8
BP	GO:0040020	regulation of meiotic nuclear division	8/1592	31/18670	0.00365121	0.0549913	0.0482061	CDC20/DMRT1/LIF/MSX2/TTK/TRIP13/MAPK15/FBXO43	8
BP	GO:0060292	long-term synaptic depression	8/1592	31/18670	0.00365121	0.0549913	0.0482061	ADCY8/DRD1/DRD5/GRID2/KCNB1/SORCS3/SLC24A2/PPP1R9A	8
BP	GO:0008202	steroid metabolic process	43/1592	331/18670	0.00365176	0.0549913	0.0482061	ACADL/AFP/NR0B1/APOF/APOA4/CFTR/CYP1A1/CYP1A2/CYP2A6/CYP2C8/CYP2C9/CYP3A4/CYP8B1/CYP19A1/CYP24A1/ESR1/G6PD/HSD11B1/IL4/INSIG1/LCAT/LRP2/MT3/PON1/SRD5A2/AKR1D1/UGT2B7/UGT2B15/SOAT2/RDH16/HSD17B6/ABCB11/FGF19/SLC27A5/SEC14L2/SULT4A1/SULT1B1/RDH8/CYP39A1/UGT2B28/CYP26B1/DISP3/CYP3A43	43
BP	GO:0001658	branching involved in ureteric bud morphogenesis	12/1592	59/18670	0.00365193	0.0549913	0.0482061	EYA1/FGF8/FOXD1/HOXA11/HOXB7/HOXD11/LHX1/HNF1B/WNT9B/SIX2/ADAMTS16/NPNT	12
BP	GO:0042737	drug catabolic process	22/1592	140/18670	0.00372041	0.0558678	0.0489744	ALDH3B2/APOA4/CYP1A2/CYP2A6/CYP2A13/CYP2C8/CYP2C9/CYP3A4/FMO4/HBE1/HBQ1/HP/LPO/MT3/PCK1/RENBP/TAT/AASS/SULT1C4/SULT1B1/DUOX2/CYP2W1	22
BP	GO:0015807	L-amino acid transport	13/1592	67/18670	0.00389971	0.058053	0.0508899	KCNJ10/RGS2/SLC1A1/SLC1A2/SLC1A5/SLC1A7/SLC7A1/SLC6A5/SLC7A10/SLC38A1/SLC38A5/SLC36A2/SLC6A17	13
BP	GO:0052695	cellular glucuronidation	6/1592	19/18670	0.00390864	0.058053	0.0508899	UGT2B7/UGT2B15/UGT2B28/UGT1A10/UGT1A7/UGT1A3	6
BP	GO:0070989	oxidative demethylation	6/1592	19/18670	0.00390864	0.058053	0.0508899	CYP1A2/CYP2C8/CYP2C9/CYP3A4/CYP3A43/TET1	6
BP	GO:2000696	regulation of epithelial cell differentiation involved in kidney development	6/1592	19/18670	0.00390864	0.058053	0.0508899	LHX1/LIF/WNT9B/PROM1/ADIPOQ/CD24	6
BP	GO:0009404	toxin metabolic process	7/1592	25/18670	0.00394144	0.0583805	0.0511771	CTH/CYP1A1/CYP1A2/FMO1/AKR7A3/CYP2W1/CBSL	7
BP	GO:0019932	second-messenger-mediated signaling	54/1592	439/18670	0.00402334	0.0594317	0.0520986	ADCY1/ADCY8/ADCYAP1/ADORA2B/ADRA1D/ADRA1B/ADRA1A/ADRB2/APLP1/ADGRB2/CALCR/CHGA/CCR3/ACKR2/CRHR1/DRD1/DRD2/DRD5/EPHA5/GHRHR/GIPR/GLP1R/GRIN2A/GRM5/HPCA/HTR2B/IAPP/IGF1/PDX1/ITPR3/MTNR1B/NPPB/PDE9A/PTHLH/RGS2/SCTR/SELE/SPHK1/HOMER3/TRDN/RUNDC3A/P2RX2/PCLO/TMEM100/PPP1R9A/CHP2/PDZD3/UCN3/JSRP1/ADGRG4/GPRC6A/ADGRF1/KSR2/ADGRD2	54
BP	GO:0072330	monocarboxylic acid biosynthetic process	44/1592	343/18670	0.00417706	0.0615193	0.0539285	ABAT/ACADL/ALOX12B/APOA4/AVP/CYP1A1/CYP1A2/CYP2C8/CYP2C9/CYP3A4/CYP8B1/ENO2/FABP5/HTR2A/IGF1/INSIG1/PDK4/PFKFB4/PFKP/PKM/PLP1/AKR1D1/ELOVL4/KMO/ABCB11/HACD1/ADIPOQ/FGF19/UST/SLC27A5/ACOT11/CYP39A1/ACSM5/OGDHL/ALOXE3/FA2H/SCD5/ELOVL7/ELOVL3/ABHD1/ACSM2A/TECRL/PLA2G4F/ACSM2B	44
BP	GO:0048754	branching morphogenesis of an epithelial tube	23/1592	150/18670	0.0041873	0.0615193	0.0539285	AR/BMP7/DDR1/ESR1/EYA1/FGF8/FOXD1/GDF2/HOXA11/HOXB7/HOXD11/LHX1/MMP14/MSX2/HNF1B/WNT9B/SEMA3E/SIX2/VANGL2/ADAMTS16/NPNT/LAMA1/RSPO2	23
BP	GO:0050714	positive regulation of protein secretion	36/1592	268/18670	0.0043225	0.0633345	0.0555198	ABAT/ADCY8/ANG/CFTR/DRD2/FGA/FGB/FGG/GIPR/GPLD1/GPR27/FFAR2/HTR2B/IGF1/IL1A/IL13/PDX1/ISL1/MMP12/NKX6-1/SAA1/CCL19/SOX4/IL1RL1/ANO1/NLRP2/VTCN1/TSLP/IL17F/UCN3/C1QTNF3/PANX3/SLC30A8/SCAMP5/RFX6/LGALS9C	36
BP	GO:0035637	multicellular organismal signaling	29/1592	204/18670	0.00442861	0.0647148	0.0567298	FXYD2/AVP/CHRNA1/NKX2-5/DRD1/DRD5/DSG2/HCRT/ITPR3/KCND2/KCND3/KCNJ4/KCNN2/MTNR1B/FXYD3/SCN1A/SCN2B/TRPC1/CACNA1I/CACNA1G/HCN4/ABCC9/TRDN/CACNG4/KCNMB3/CTNNA3/DMRT3/ACE2/CLDN19	29
BP	GO:0051965	positive regulation of synapse assembly	13/1592	68/18670	0.00445348	0.0649038	0.0568954	ASIC2/ADGRB2/EFNA5/EPHB3/GRID2/OXTR/TPBG/NLGN1/CUX2/LRTM1/LRRN1/SLITRK1/CBLN2	13
BP	GO:0001975	response to amphetamine	8/1592	32/18670	0.00451056	0.0652401	0.0571902	ASIC1/DRD1/DRD2/DRD5/GRIN2A/OXTR/RGS2/PPP1R1B	8
BP	GO:0008608	attachment of spindle microtubules to kinetochore	8/1592	32/18670	0.00451056	0.0652401	0.0571902	CCNB1/ECT2/AURKB/NDC80/KIF2C/CDT1/NUF2/SGO1	8
BP	GO:0060079	excitatory postsynaptic potential	17/1592	100/18670	0.00451256	0.0652401	0.0571902	ADRB2/CHRNA1/CHRNA4/CHRNA5/CHRNA7/CHRND/DRD2/GRID2/GRIN2A/HCRT/MPP2/NLGN1/P2RX2/CUX2/PPP1R9A/CELF4/SEZ6	17
BP	GO:0003128	heart field specification	5/1592	14/18670	0.00465961	0.0662407	0.0580674	ISL1/LRP2/ROBO2/DKK1/WNT3A	5
BP	GO:0007501	mesodermal cell fate specification	5/1592	14/18670	0.00465961	0.0662407	0.0580674	EYA1/HOXA11/SIX2/DKK1/WNT3A	5
BP	GO:0021527	spinal cord association neuron differentiation	5/1592	14/18670	0.00465961	0.0662407	0.0580674	LHX1/LHX3/LBX1/LHX5/WNT3A	5
BP	GO:1900452	regulation of long-term synaptic depression	5/1592	14/18670	0.00465961	0.0662407	0.0580674	ADCY8/GRID2/KCNB1/SORCS3/PPP1R9A	5
BP	GO:0014075	response to amine	10/1592	46/18670	0.00467926	0.0662407	0.0580674	ASIC1/CDK1/DRD1/DRD2/DRD5/GRIN2A/KCNC1/OXTR/RGS2/PPP1R1B	10
BP	GO:0035088	establishment or maintenance of apical/basal cell polarity	10/1592	46/18670	0.00467926	0.0662407	0.0580674	ANK1/CDX2/DLG3/FOXJ1/PTK7/MTCL1/SH3BP1/VANGL2/LAMA1/CRB2	10
BP	GO:0060711	labyrinthine layer development	10/1592	46/18670	0.00467926	0.0662407	0.0580674	BMP7/CDX2/SPINT1/WNT7B/GCM1/SPINT2/OVOL2/GRHL2/RSPO3/PLCD3	10
BP	GO:0061245	establishment or maintenance of bipolar cell polarity	10/1592	46/18670	0.00467926	0.0662407	0.0580674	ANK1/CDX2/DLG3/FOXJ1/PTK7/MTCL1/SH3BP1/VANGL2/LAMA1/CRB2	10
BP	GO:0042490	mechanoreceptor differentiation	12/1592	61/18670	0.00485279	0.0685189	0.0600645	ATOH1/FZD2/GABRB3/NTF4/FGF20/ESRP1/MCOLN3/VANGL2/CDH23/PDZD7/SLC44A4/USH1G	12
BP	GO:0006959	humoral immune response	45/1592	356/18670	0.00499161	0.069591	0.0610043	KLK3/BPI/SERPING1/C1S/C4BPA/C6/C7/C8A/C9/CHGA/CR1L/CR2/DMBT1/FCN2/FGA/FGB/FOXJ1/CFH/CFHR1/CFHR2/MNX1/HPX/HRG/CFI/KRT1/LCN2/MBL2/REG3A/PDCD1/PLA2G2A/PRSS2/KLK7/REG1A/REG1B/S100A9/CXCL5/COLEC10/MASP2/PGLYRP4/BPIFB2/CFHR5/DEFB126/BPIFB1/BPIFA2/ACOD1	45
BP	GO:0043090	amino acid import	7/1592	26/18670	0.00500276	0.069591	0.0610043	KCNJ10/RGS2/SLC1A1/SLC1A2/SLC1A5/SLC7A1/SLC6A5	7
BP	GO:0060037	pharyngeal system development	7/1592	26/18670	0.00500276	0.069591	0.0610043	BMP7/NKX2-5/EYA1/FGF8/FOLR1/ISL1/RIPPLY3	7
BP	GO:0060706	cell differentiation involved in embryonic placenta development	7/1592	26/18670	0.00500276	0.069591	0.0610043	ASCL2/KRT19/LIF/MDFI/GCM1/SPINT2/GRHL2	7
BP	GO:0060914	heart formation	7/1592	26/18670	0.00500276	0.069591	0.0610043	EYA1/FOLR1/ISL1/LRP2/ROBO2/DKK1/WNT3A	7
BP	GO:0007631	feeding behavior	17/1592	101/18670	0.00500553	0.069591	0.0610043	AGRP/CRHR1/DRD1/DRD2/EN1/HCRT/IAPP/OXTR/POU4F1/TACR3/UCHL1/TBR1/ATP8A2/ACE2/STRA6/DMBX1/RXFP4	17
BP	GO:0060047	heart contraction	37/1592	280/18670	0.00505513	0.0701012	0.0614516	ADRA1B/ADRA1A/FXYD2/CHGA/CHRM2/NKX2-5/DRD2/DSG2/GLP1R/GNAO1/ITPR3/KCND2/KCND3/KCNJ4/KCNN2/FXYD3/RGS2/S100A1/SCN1A/SCN2B/SLC1A1/TAC1/TACR3/TNNC1/TNNT1/TNNT2/TRPC1/CACNA1G/HCN4/ABCC9/TRDN/CACNG4/BMP10/CTNNA3/ACE2/SGCZ/APELA	37
BP	GO:0007620	copulation	6/1592	20/18670	0.00518627	0.0715548	0.0627258	ABAT/AVP/OXTR/SERPINE2/SLC6A4/TAC1	6
BP	GO:0048148	behavioral response to cocaine	6/1592	20/18670	0.00518627	0.0715548	0.0627258	ABAT/CRHR1/DRD1/DRD2/HTR2A/PPP1R1B	6
BP	GO:0061005	cell differentiation involved in kidney development	11/1592	54/18670	0.00521618	0.0717851	0.0629277	FOXJ1/LHX1/LIF/NPHS1/POU3F3/WNT9B/NPHS2/PROM1/ADIPOQ/SIX2/CD24	11
BP	GO:0003012	muscle system process	56/1592	465/18670	0.00537068	0.0737248	0.0646281	ABAT/ACTN2/ADORA2B/ADRA1B/ADRA1A/ADRB2/CHGA/CHRM2/CHRNA1/CHRND/NKX2-5/DRD1/DRD2/DSG2/G6PD/GNAO1/HTR1D/HTR2A/HTR2B/IGF1/KCND3/KCNMA1/KCNN2/MYH1/MYH3/MYH4/NEB/OXTR/PDE9A/RGS2/SCN1A/SCN2B/SLC6A8/SSTR2/STAC/TACR3/TNNC1/TNNT1/TNNT2/SPHK1/CACNA1G/HCN4/TRDN/UTS2/P2RX2/BMP10/CTNNA3/ATP8A2/HAMP/ACE2/TRIM63/MLIP/JSRP1/NPNT/STAC2/TRIM72	56
BP	GO:0015718	monocarboxylic acid transport	24/1592	162/18670	0.00543719	0.0744497	0.0652635	ABAT/AQP9/CYP4A11/DRD2/LCN1/NMB/ABCB4/PLA2G2A/SLC6A13/SLC10A1/SLCO2A1/SLCO1A2/ABCB11/TNFRSF11A/SLC16A6/SLC16A3/SV2A/SLC27A5/SLCO1B3/STRA6/STARD5/SLC16A11/SLC10A4/PLA2G4F	24
BP	GO:0003205	cardiac chamber development	25/1592	171/18670	0.00548558	0.0746037	0.0653985	BMP7/NKX2-5/FGF8/FZD2/ISL1/KCNK2/LRP2/MSX2/POU4F1/PTK7/ROBO2/SHOX2/SOX4/SOX11/TEK/TNNC1/TNNT2/SEMA3C/BMP10/SALL4/VANGL2/OVOL2/STRA6/GRHL2/DAND5	25
BP	GO:0048806	genitalia development	10/1592	47/18670	0.00549924	0.0746037	0.0653985	AR/CYP19A1/ESR1/FGF8/LHX1/LRP2/SRD5A2/TYRO3/WNT9B/STRA6	10
BP	GO:0014072	response to isoquinoline alkaloid	8/1592	33/18670	0.00551705	0.0746037	0.0653985	ADCY8/DRD2/GNAO1/PITX3/PRKCG/TAC1/TACR3/PPP1R1B	8
BP	GO:0035115	embryonic forelimb morphogenesis	8/1592	33/18670	0.00551705	0.0746037	0.0653985	ALX3/EN1/HOXA11/MSX2/SHOX2/TFAP2A/ALX4/RSPO2	8
BP	GO:0043278	response to morphine	8/1592	33/18670	0.00551705	0.0746037	0.0653985	ADCY8/DRD2/GNAO1/PITX3/PRKCG/TAC1/TACR3/PPP1R1B	8
BP	GO:0001823	mesonephros development	17/1592	102/18670	0.00554162	0.07475	0.0655267	BMP7/EYA1/FGF8/FOXD1/FOXJ1/HOXA11/HOXB7/HOXD11/LHX1/EPCAM/RET/ROBO2/HNF1B/WNT9B/SIX2/ADAMTS16/NPNT	17
BP	GO:0030198	extracellular matrix organization	46/1592	368/18670	0.00561635	0.0752451	0.0659608	DDR1/CMA1/COL2A1/COL7A1/COL9A2/COL11A2/HAPLN1/CTRB1/CTSV/ECM2/FBLN1/FGA/FGB/FGG/ITGA3/ITGB4/ITGB6/ITGB8/LAMC2/MATN3/MFAP2/MELTF/MMP1/MMP7/MMP10/MMP11/MMP12/MMP13/MMP14/NPHS1/PLG/PRSS1/PRSS2/KLK7/SPINT1/TLL2/TPSAB1/KLK4/P3H4/SPINT2/EGFL6/SCUBE1/WNT3A/CREB3L1/NPNT/LAMA1	46
BP	GO:0009268	response to pH	9/1592	40/18670	0.0056337	0.0752451	0.0659608	ASIC2/ASIC1/GPLD1/INSRR/PCK1/SST/TTPA/AQP10/ACER1	9
BP	GO:0072210	metanephric nephron development	9/1592	40/18670	0.0056337	0.0752451	0.0659608	FOXD1/LHX1/LIF/RET/TFAP2B/WNT9B/NPHS2/ADIPOQ/SIX2	9
BP	GO:0090184	positive regulation of kidney development	9/1592	40/18670	0.0056337	0.0752451	0.0659608	FOXD1/HOXB7/LHX1/LIF/RET/PROM1/ADIPOQ/LIN28A/CD24	9
BP	GO:0007612	learning	22/1592	145/18670	0.00570249	0.0759772	0.0666026	ASIC1/CRHR1/DRD1/DRD2/DRD5/EN1/GRIN2A/GRM5/NPTX2/RAG1/SNAP25/TAC1/NRXN2/TBR1/DKK1/SORCS3/SLC24A2/PAK6/PAK5/SLC12A5/STRA6/PPP1R1B	22
BP	GO:0060291	long-term synaptic potentiation	15/1592	86/18670	0.00578997	0.0769542	0.067459	ADCY1/ADCY8/CALB2/CHRNA7/CRHR1/DRD1/DRD2/GRIN2A/ITPR3/MPP2/SERPINE2/SNAP25/NLGN1/SLC24A2/PPP1R9A	15
BP	GO:0072028	nephron morphogenesis	14/1592	78/18670	0.00581729	0.0771288	0.067612	BMP7/EYA1/FGF8/FOXD1/HOXA11/HOXB7/HOXD11/LHX1/LIF/HNF1B/WNT9B/SIX2/ADAMTS16/NPNT	14
BP	GO:0001964	startle response	7/1592	27/18670	0.00626519	0.082664	0.0724642	CTNNA2/DRD1/DRD2/FABP7/GRID2/GRIN2A/NPAS1	7
BP	GO:0003148	outflow tract septum morphogenesis	7/1592	27/18670	0.00626519	0.082664	0.0724642	NKX2-5/FGF8/ISL1/LRP2/MSX2/ROBO2/SEMA3C	7
BP	GO:0035418	protein localization to synapse	12/1592	63/18670	0.00634933	0.08339	0.0731006	ASIC2/GRIN2A/KIF5A/NPHS1/RAB27B/SNAP25/LGI1/NRXN2/NLGN1/GRIP1/PCLO/ADAM22	12
BP	GO:0003206	cardiac chamber morphogenesis	20/1592	129/18670	0.00640873	0.08339	0.0731006	BMP7/NKX2-5/FGF8/FZD2/ISL1/LRP2/MSX2/POU4F1/ROBO2/SHOX2/SOX4/SOX11/TEK/TNNC1/TNNT2/SEMA3C/BMP10/VANGL2/OVOL2/GRHL2	20
BP	GO:0045933	positive regulation of muscle contraction	10/1592	48/18670	0.00642728	0.08339	0.0731006	ABAT/ADRA1B/ADRA1A/CHGA/OXTR/RGS2/TACR3/SPHK1/ACE2/NPNT	10
BP	GO:0051781	positive regulation of cell division	15/1592	87/18670	0.00645876	0.08339	0.0731006	CDC6/DRD2/ECT2/EREG/FGF5/FGF8/FGF9/VEGFD/HTR2B/IGF2/IL1A/TGFA/AURKB/KIF23/PROK1	15
BP	GO:0002065	columnar/cuboidal epithelial cell differentiation	18/1592	112/18670	0.0064783	0.08339	0.0731006	ATOH1/NKX3-2/CDX2/DLX3/FGF8/IL13/INSM1/PDX1/NKX6-1/SOX4/SOX11/TYMS/AGR2/SPDEF/ESRP1/MCOLN3/PDZD7/RFX6	18
BP	GO:0007512	adult heart development	5/1592	15/18670	0.00650429	0.08339	0.0731006	ADRA1A/NKX2-5/BMP10/SCUBE1/APELA	5
BP	GO:0009812	flavonoid metabolic process	5/1592	15/18670	0.00650429	0.08339	0.0731006	CYP1A1/SULT1B1/UGT1A10/UGT1A7/UGT1A3	5
BP	GO:0030238	male sex determination	5/1592	15/18670	0.00650429	0.08339	0.0731006	NR0B1/AR/DMRT1/FGF9/INSRR	5
BP	GO:0033604	negative regulation of catecholamine secretion	5/1592	15/18670	0.00650429	0.08339	0.0731006	ABAT/CHGA/CRHR1/DRD2/SYT4	5
BP	GO:0060134	prepulse inhibition	5/1592	15/18670	0.00650429	0.08339	0.0731006	CTNNA2/DRD1/DRD2/FABP7/GRID2	5
BP	GO:0060579	ventral spinal cord interneuron fate commitment	5/1592	15/18670	0.00650429	0.08339	0.0731006	EVX1/NKX6-1/SOX1/LHX3/DMRT3	5
BP	GO:0060581	cell fate commitment involved in pattern specification	5/1592	15/18670	0.00650429	0.08339	0.0731006	EVX1/NKX6-1/SOX1/LHX3/DMRT3	5
BP	GO:1904062	regulation of cation transmembrane transport	43/1592	342/18670	0.00654141	0.0836685	0.0733448	ACTN2/ADRB2/ANXA3/FXYD2/CALCR/CRHBP/CRHR1/DLG3/DRD1/DRD2/G6PD/GRIA2/GRIN2A/HPCA/IL13/KCNC1/KCNN2/MTNR1B/NEFL/FXYD3/RGS2/S100A1/SCN2B/XCL1/STAC/TRPC1/KCNAB2/TRDN/NLGN1/CACNG4/TESC/DPP10/HAMP/WNK2/UBASH3B/JSRP1/LRRC38/CNIH2/CBARP/STAC2/NPSR1/LRRC52/MRLN	43
BP	GO:0019228	neuronal action potential	8/1592	34/18670	0.00668594	0.0850704	0.0745738	CHRNA1/DRD1/KCND2/MTNR1B/SCN1A/CACNA1I/CACNA1G/KCNMB3	8
BP	GO:0002029	desensitization of G protein-coupled receptor signaling pathway	6/1592	21/18670	0.00674491	0.0850704	0.0745738	ADRB2/DNM1/DRD2/GIPR/HTR2B/APELA	6
BP	GO:0006067	ethanol metabolic process	6/1592	21/18670	0.00674491	0.0850704	0.0745738	ADH1B/ADH1C/ADH4/ALDH3B2/SULT1C4/SULT1B1	6
BP	GO:0014821	phasic smooth muscle contraction	6/1592	21/18670	0.00674491	0.0850704	0.0745738	DRD1/DRD2/HTR1D/HTR2B/SSTR2/P2RX2	6
BP	GO:0022401	negative adaptation of signaling pathway	6/1592	21/18670	0.00674491	0.0850704	0.0745738	ADRB2/DNM1/DRD2/GIPR/HTR2B/APELA	6
BP	GO:0072010	glomerular epithelium development	6/1592	21/18670	0.00674491	0.0850704	0.0745738	FOXJ1/NPHS1/NPHS2/PROM1/ADIPOQ/CD24	6
BP	GO:0030856	regulation of epithelial cell differentiation	23/1592	156/18670	0.006791	0.0854534	0.0749095	ATOH1/CDKN1C/CTSV/FOXJ1/GDF2/SFN/HOXA7/IL13/LHX1/LIF/MSX2/NKX6-1/REG3A/WNT9B/FOXN1/PROM1/ADIPOQ/ESRP1/TMEM100/MACROH2A2/OVOL2/GRHL2/CD24	23
BP	GO:0006941	striated muscle contraction	25/1592	174/18670	0.00685101	0.0860094	0.0753969	ADRA1B/ADRA1A/CHGA/CHRNA1/CHRND/NKX2-5/DSG2/KCND3/KCNN2/MYH3/RGS2/SCN1A/SCN2B/STAC/TNNC1/TNNT1/TNNT2/CACNA1G/HCN4/BMP10/CTNNA3/ATP8A2/ACE2/JSRP1/STAC2	25
BP	GO:0090307	mitotic spindle assembly	11/1592	56/18670	0.00693842	0.0869061	0.0761829	BIRC5/CDC20/KIF11/KIFC1/MYBL2/PLK1/AURKB/KIF23/TPX2/KIF4A/MISP	11
BP	GO:0002526	acute inflammatory response	30/1592	220/18670	0.00700463	0.0875337	0.0767331	ADCYAP1/SERPINC1/SERPING1/C1S/C4BPA/C6/C7/C8A/C9/CR1L/CR2/DNASE1L3/FFAR2/GSTP1/CFH/CFHR1/CFHR2/HP/HPR/CFI/IL1A/MBL2/REG3A/SAA1/SAA2/TAC1/TFR2/TNFRSF11A/HAMP/CFHR5	30
BP	GO:0060135	maternal process involved in female pregnancy	12/1592	64/18670	0.00722308	0.0888424	0.0778803	AGRP/AR/CTSV/DSG1/DSG2/ESR1/ITGA3/LIF/MMP7/RGS2/LDOC1/HMX3	12
BP	GO:0031346	positive regulation of cell projection organization	47/1592	383/18670	0.00724435	0.0888424	0.0778803	ADCYAP1/BMP7/CNTN1/DBN1/EFNA5/GPM6A/ITGA3/LCN2/NEFL/SERPINI1/PLXNB3/PTK7/REG1A/RET/RGS2/ROBO2/RP1/S100A9/CCL19/CCL21/SHOX2/SYT4/LRP8/RND2/RASAL1/NEURL1/CPEB3/NLGN1/UNC13A/CUX2/GRIP1/LPAR3/PACSIN1/ATP8A2/ANLN/EPS8L1/PPP1R9A/KCTD17/WNT3A/SLITRK1/CHODL/PROM2/CPNE9/PLPPR5/GPC2/ALKAL2/TRIM67	47
BP	GO:0010739	positive regulation of protein kinase A signaling	4/1592	10/18670	0.00727279	0.0888424	0.0778803	ADRB2/CALCR/IAPP/ADIPOQ	4
BP	GO:0030432	peristalsis	4/1592	10/18670	0.00727279	0.0888424	0.0778803	DRD1/DRD2/SSTR2/P2RX2	4
BP	GO:0033314	mitotic DNA replication checkpoint	4/1592	10/18670	0.00727279	0.0888424	0.0778803	CDC6/ORC1/CLSPN/TICRR	4
BP	GO:0048755	branching morphogenesis of a nerve	4/1592	10/18670	0.00727279	0.0888424	0.0778803	DLX2/DRD2/SHOX2/BCL11A	4
BP	GO:0060068	vagina development	4/1592	10/18670	0.00727279	0.0888424	0.0778803	ESR1/LHX1/LRP2/TYRO3	4
BP	GO:0072531	pyrimidine-containing compound transmembrane transport	4/1592	10/18670	0.00727279	0.0888424	0.0778803	AQP9/SLC28A1/SLC28A3/SLC44A4	4
BP	GO:0097278	complement-dependent cytotoxicity	4/1592	10/18670	0.00727279	0.0888424	0.0778803	CR1L/CFH/IL4/IL13	4
BP	GO:2001225	regulation of chloride transport	4/1592	10/18670	0.00727279	0.0888424	0.0778803	CFTR/GRM5/PRKG2/ANO9	4
BP	GO:0048546	digestive tract morphogenesis	10/1592	49/18670	0.00747244	0.0910766	0.0798389	EPHB3/SFRP5/SHOX2/SOX11/HNF1B/AGR2/SIX2/VANGL2/OVOL2/STRA6	10
BP	GO:1902850	microtubule cytoskeleton organization involved in mitosis	20/1592	131/18670	0.00759983	0.092422	0.0810183	BIRC5/CCNB1/CDC20/CENPA/KIF11/KIFC1/MYBL2/PLK1/TTK/AURKB/KIF23/NDC80/TPX2/KIF4A/SPC25/CEP126/NUF2/SAPCD2/MISP/WDR62	20
BP	GO:0010959	regulation of metal ion transport	48/1592	394/18670	0.00765827	0.0929249	0.0814591	ACTN2/ADCYAP1/ADRB2/FXYD2/CALCR/CAMK2A/CNTN1/CRHR1/NKX2-5/DRD1/DRD2/G6PD/GNAO1/HCRT/HPCA/HTR2A/IL13/KCNC1/KCNN2/MTNR1B/SERPINE2/FXYD3/S100A1/SCN2B/XCL1/STAC/TRPC1/KCNAB2/HOMER3/ATP2C2/TRDN/P2RX2/LPAR3/TESC/DPP10/HAMP/WNK2/NKAIN1/UBASH3B/JSRP1/LRRC38/NKAIN4/GRAMD2A/CBARP/STAC2/NPSR1/LRRC52/MRLN	48
BP	GO:0008209	androgen metabolic process	7/1592	28/18670	0.00775031	0.0938323	0.0822545	CYP3A4/CYP19A1/ESR1/SRD5A2/AKR1D1/UGT2B7/HSD17B6	7
BP	GO:0060349	bone morphogenesis	18/1592	114/18670	0.00778691	0.0940659	0.0824593	COL2A1/COL7A1/DLX5/HOXA11/INSIG1/MATN3/MBL2/MMP13/MMP14/MSX2/SHOX2/TEK/TFAP2A/CYP26B1/RIPPLY2/FREM1/VWA2/IFITM5	18
BP	GO:0044706	multi-multicellular organism process	30/1592	222/18670	0.00794599	0.0957748	0.0839573	ADCYAP1/AGRP/AR/DDR1/CRHBP/CRHR1/CTSV/CYP1A1/DHODH/DSG1/DSG2/ESR1/FBLN1/ITGA3/LIF/MMP7/OXTR/SERPINE2/PRL/PTHLH/PZP/RGS2/SLC2A1/SLC6A4/TAC1/SCGB1A1/LDOC1/HMX3/ACOD1/APELA	30
BP	GO:0048333	mesodermal cell differentiation	8/1592	35/18670	0.00803277	0.0963932	0.0844995	EYA1/HOXA11/ITGA3/ITGB4/HMGA2/SIX2/DKK1/WNT3A	8
BP	GO:0051954	positive regulation of amine transport	8/1592	35/18670	0.00803277	0.0963932	0.0844995	ABAT/AVP/DRD2/KCNB1/OXTR/SYT4/KMO/ACE2	8
BP	GO:0110110	positive regulation of animal organ morphogenesis	14/1592	81/18670	0.0081616	0.0974027	0.0853844	AR/BMP7/FGF8/HOXA11/HOXB7/LHX1/LIF/ROBO2/TFAP2A/SEMA3C/DKK1/BMP10/WNT3A/AMTN	14
BP	GO:0032412	regulation of ion transmembrane transporter activity	34/1592	260/18670	0.00816466	0.0974027	0.0853844	ACTN2/ADRB2/ANXA3/FXYD2/CFTR/CRHBP/CRHR1/DLG3/DRD2/GRIA2/GRIN2A/GRM5/HPCA/HTR3A/KCNC1/MTNR1B/NEFL/FXYD3/S100A1/SCN2B/STAC/TRDN/NLGN1/CACNG4/TESC/WNK2/JSRP1/LRRC38/CNIH2/CBARP/ANO9/STAC2/LRRC52/MRLN	34
BP	GO:0006940	regulation of smooth muscle contraction	12/1592	65/18670	0.00818857	0.0974027	0.0853844	ABAT/ADORA2B/ADRA1B/ADRA1A/ADRB2/CHRM2/KCNMA1/OXTR/RGS2/TACR3/SPHK1/NPNT	12
BP	GO:0060675	ureteric bud morphogenesis	12/1592	65/18670	0.00818857	0.0974027	0.0853844	EYA1/FGF8/FOXD1/HOXA11/HOXB7/HOXD11/LHX1/HNF1B/WNT9B/SIX2/ADAMTS16/NPNT	12
BP	GO:0072175	epithelial tube formation	20/1592	132/18670	0.00825945	0.0980314	0.0859355	BMP7/FGF8/FOLR1/FZD2/LRP2/MTHFD1/PTK7/RET/SOX4/SOX11/SPINT1/HNF1B/WNT9B/ALX1/SPINT2/SALL4/VANGL2/OVOL2/GRHL2/TRIM71	20
BP	GO:0008016	regulation of heart contraction	33/1592	251/18670	0.00837965	0.0992413	0.0869961	ADRA1B/ADRA1A/FXYD2/CHGA/CHRM2/NKX2-5/DRD2/DSG2/GLP1R/GNAO1/ITPR3/KCND2/KCND3/KCNJ4/KCNN2/FXYD3/RGS2/S100A1/SCN2B/SLC1A1/TAC1/TACR3/TNNT2/TRPC1/CACNA1G/HCN4/ABCC9/TRDN/CACNG4/BMP10/CTNNA3/ACE2/APELA	33
CC	GO:0097060	synaptic membrane	81/1695	432/19717	1.42361e-11	7.90106e-09	6.75842e-09	ACTN2/ADCY1/ADCY8/ADRA1A/ANK1/CALB2/CAMK2A/CDH9/CDH10/CHRM1/CHRM2/CHRNA1/CHRNA4/CHRNA5/CHRNA7/CHRND/CNTN1/CTNNA2/DBN1/DLG3/DNM1/DRD1/DRD2/DRP2/FABP5/GABRA2/GABRA3/GABRB3/GABRR1/GAD2/GPM6A/GRIA2/GRID2/GRIN2A/GRM3/GRM4/GRM5/HTR2A/HTR3A/ITGA3/KCNB1/KCNC1/KCND2/KCND3/KCNJ4/KCNMA1/LRP4/MPP2/P2RY4/PRKCG/SLC1A2/SLC6A4/SNAP25/SLC16A3/NEURL1/SLC6A5/DLGAP2/DLGAP1/HOMER3/SNAP91/CPEB3/NLGN1/SORCS3/UNC13A/DDN…	81
CC	GO:0098793	presynapse	72/1695	491/19717	5.0832e-06	0.000235098	0.000201099	ADCY8/ADCYAP1/ADRA1A/CALB2/CDH9/CDH10/CHRM1/CHRM2/CHRNA4/CNTN1/CRHBP/CTNNA2/DNM1/DRD1/DRD2/GABRA2/GAD2/GPM6A/GRIN2A/GRM3/GRM4/HCRT/HTR2A/HTR3A/KCNC1/KCNJ10/KCNK2/MT3/NEFL/NTF4/NTS/P2RY4/PFN2/SEPTIN4/PRKCG/RAB27B/SH3GL3/SLC1A2/SLC1A7/SLC6A4/SNAP25/SNCB/SYT4/TULP1/SLC30A3/SYN3/PRSS12/PPFIA4/KCNAB2/CADPS/SPHK1/SYNGR3/SLC6A5/NRXN2/SNAP91/SV2A/NLGN1/UNC13A/LAMP5/PCLO/PACSIN1/KCNK9/SEPTIN3/WNT3A/SYT8/U…	72
CC	GO:0045211	postsynaptic membrane	65/1695	323/19717	6.87062e-11	1.9066e-08	1.63087e-08	ACTN2/ADCY1/ADCY8/ADRA1A/ANK1/CAMK2A/CDH9/CDH10/CHRM1/CHRM2/CHRNA1/CHRNA4/CHRNA5/CHRNA7/CHRND/CNTN1/CTNNA2/DBN1/DLG3/DNM1/DRD1/DRD2/DRP2/FABP5/GABRA2/GABRA3/GABRB3/GABRR1/GRIA2/GRID2/GRIN2A/GRM3/GRM5/HTR2A/HTR3A/KCNB1/KCNC1/KCND2/KCND3/KCNJ4/KCNMA1/SLC6A4/SLC16A3/NEURL1/DLGAP2/DLGAP1/HOMER3/CPEB3/NLGN1/SORCS3/GRIP1/CACNG4/ADAM22/GABRQ/LRFN1/CPEB1/BAALC/LRRTM4/ACP4/SLITRK1/LRFN5/CNIH2/LHFPL4/KCTD8…	65
CC	GO:0043025	neuronal cell body	65/1695	497/19717	0.000434679	0.0063486	0.00543047	ASIC2/ADCY8/ADCYAP1/AGRP/ANG/ANXA3/CHRM2/CHRNA4/CRHBP/CRHR1/CTNND2/CTSV/DHODH/DLG3/DRD2/DRP2/EEF1A2/ENO2/EPHA5/FABP7/GPM6A/HPCA/HTR2A/HTR3A/IAPP/INHA/ITPR3/KCNB1/KCNC1/KCND2/KCND3/KCNK2/KCNN2/KIF5A/LRP4/NDN/NPTX2/PDE9A/SERPINI1/PITX3/REG1A/RET/S100A5/SCN1A/SST/SYT4/TAC1/TACR3/UCHL1/LRP8/NEURL1/SV2A/P2RX2/TPX2/DDN/SEZ6L/TMEM100/PPP1R9A/DPYSL5/NRSN2/PPP1R1B/KNDC1/DNER/SEZ6/NRSN1	65
CC	GO:0045177	apical part of cell	64/1695	384/19717	2.03523e-07	1.41194e-05	1.20775e-05	ADCY8/ADRB2/AQP6/CFTR/CEACAM7/CRHR1/CTSV/CYP4A11/DSG1/DSG2/FOLR1/ITPR3/KCNK2/KCNMA1/LRP2/EPCAM/MUC1/CEACAM6/OXTR/P2RY4/ENPP3/ABCB4/PKHD1/PRKG2/RAB27B/SLC1A1/SLC2A1/SLC9A3/SLC12A1/TEK/UPK3A/SLC14A2/ABCB11/PROM1/NAALADL1/SLC34A2/CHL1/GJB6/UPK1A/P2RX2/MTCL1/DUOX2/ATP6V0A4/ANO1/VANGL2/HAMP/PDZD3/SLC44A4/AQP10/SAPCD2/SLC52A3/SLC26A9/SLC22A12/CEACAM20/TRPM6/SLC34A3/CD300LG/IGSF5/PROM2/SLC29A4/ATP6V0D2/…	64
CC	GO:0005911	cell-cell junction	60/1695	459/19717	0.000717056	0.00994915	0.00851032	CALB2/CDH6/CDH9/CDH10/CDH15/CDH17/CTNNA2/CTNND2/DBN1/DLG3/DSG1/DSG2/ECT2/EVPL/FABP7/GJA3/GJB3/EPCAM/MYH1/NPHS1/OXTR/PCDH9/ABCB4/PRKCG/PTK7/S100A11/SCN1A/SLC2A1/TEK/NPHS2/ABCB11/CLDN10/CLDN8/CLDN6/SV2A/NDRG1/GJB6/PKP3/SH3BP1/CTNNA3/CLDN18/VANGL2/HAMP/CDH24/CDH22/PDZD3/GRHL2/POF1B/BAIAP2L2/CDCA3/EPPK1/KIRREL2/SAPCD2/PANX3/CLDN19/IGSF5/MAPK15/LAMA1/GJB7/AMTN	60
CC	GO:0016324	apical plasma membrane	57/1695	318/19717	7.69825e-08	1.06813e-05	9.13661e-06	ADCY8/ADRB2/AQP6/CFTR/CEACAM7/CYP4A11/DSG1/DSG2/FOLR1/KCNK2/KCNMA1/LRP2/EPCAM/MUC1/CEACAM6/OXTR/P2RY4/ENPP3/ABCB4/PKHD1/PRKG2/RAB27B/SLC1A1/SLC2A1/SLC9A3/SLC12A1/TEK/UPK3A/SLC14A2/PROM1/NAALADL1/SLC34A2/GJB6/UPK1A/P2RX2/MTCL1/DUOX2/ATP6V0A4/ANO1/VANGL2/SLC44A4/AQP10/SAPCD2/SLC52A3/SLC26A9/SLC22A12/CEACAM20/TRPM6/SLC34A3/CD300LG/IGSF5/PROM2/SLC29A4/ATP6V0D2/CRB2/SLC6A19/SLC9A4	57
CC	GO:0062023	collagen-containing extracellular matrix	57/1695	406/19717	0.000157538	0.00273231	0.00233716	A1BG/ANG/APLP1/APOA4/SERPINC1/BMP7/SERPING1/ENTPD2/CMA1/COL2A1/COL7A1/COL9A2/COL11A2/HAPLN1/ECM2/EFNA5/F9/FBLN1/FGA/FGB/FGF9/FGG/GDF10/HPX/HRG/KRT1/LAMC2/MATN3/MBL2/MFAP2/NDP/SERPINE2/PKM/PLG/PRSS1/PZP/S100A6/S100A9/TPSAB1/ZP2/SPARCL1/ADIPOQ/ZP1/EGFL6/FRAS1/ITIH5/EMILIN3/CBLN4/FREM1/GPC2/NPNT/COL6A5/HMCN2/LAMA1/VWA2/SNORC/AMTN	57
CC	GO:1902495	transmembrane transporter complex	55/1695	324/19717	7.96318e-07	4.91063e-05	4.20046e-05	ATP12A/FXYD2/CFTR/CHRNA1/CHRNA4/CHRNA5/CHRNA7/CHRND/CLCNKB/DLG3/GABRA2/GABRA3/GABRB3/GABRR1/GRIA2/GRID2/GRIN2A/HTR3A/KCNB1/KCNC1/KCND2/KCND3/KCNF1/KCNJ4/KCNJ16/KCNK2/KCNMA1/SCN1A/SCN2B/SNAP25/TRPC1/KCNAB2/CACNA1I/CACNA1G/CLIC3/KCNQ4/HCN4/ABCC9/NLGN1/KCNV1/CACNG4/KCNMB3/CNGB3/ANO1/GABRQ/ANO2/TRPC7/TTYH1/DPP10/LRRC38/BEST3/KCNG3/CNIH2/HCN1/LRRC52	55
CC	GO:1990351	transporter complex	55/1695	332/19717	1.74071e-06	8.78268e-05	7.51254e-05	ATP12A/FXYD2/CFTR/CHRNA1/CHRNA4/CHRNA5/CHRNA7/CHRND/CLCNKB/DLG3/GABRA2/GABRA3/GABRB3/GABRR1/GRIA2/GRID2/GRIN2A/HTR3A/KCNB1/KCNC1/KCND2/KCND3/KCNF1/KCNJ4/KCNJ16/KCNK2/KCNMA1/SCN1A/SCN2B/SNAP25/TRPC1/KCNAB2/CACNA1I/CACNA1G/CLIC3/KCNQ4/HCN4/ABCC9/NLGN1/KCNV1/CACNG4/KCNMB3/CNGB3/ANO1/GABRQ/ANO2/TRPC7/TTYH1/DPP10/LRRC38/BEST3/KCNG3/CNIH2/HCN1/LRRC52	55
CC	GO:0098978	glutamatergic synapse	55/1695	349/19717	8.1055e-06	0.000346043	0.000295999	ACTN2/ADCY1/ADCY8/ADORA2B/ADRA1A/CDH10/CHRM1/CHRM2/DBN1/DLG3/DNM1/DRD1/DRD2/DRP2/GABRR1/GPM6A/GRID2/GRIN2A/GRM3/HPCA/HTR2A/HTR3A/KCND2/NPTX1/NPTX2/P2RY4/PFN2/SH3GL3/SLC1A2/SNAP25/SYT4/SLC30A3/SYN3/SPARCL1/CADPS/LGI1/SV2A/NDRG1/NRG3/NLGN1/SORCS3/UNC13A/GRIP1/CACNG4/ADAM22/PPP1R9A/CAMKV/PPP1R1B/WNT3A/SLITRK1/LRFN5/CBLN2/CNIH2/ACTBL2/SLC6A17	55
CC	GO:0099572	postsynaptic specialization	53/1695	348/19717	3.09206e-05	0.00100947	0.000863478	ACTN2/ADCY1/ADCY8/CAMK2A/CDH10/CHRM1/CHRNA1/CHRND/CTNNA2/CTNND2/DBN1/DLG3/DNM1/DRD2/DRP2/FABP5/GABRA3/GRIA2/GRID2/GRIN2A/GRM3/GRM5/KCND2/KCND3/LRP4/MPP2/MT3/PRKCG/SH3GL3/LRP8/SYN3/KCNAB2/BCAS1/SLC16A3/NEURL1/DLGAP2/DLGAP1/HOMER3/CPEB3/NLGN1/SORCS3/CACNG4/PCLO/BCL11A/ADAM22/PPP1R9A/LRFN1/CPEB1/BAALC/SLITRK1/LRFN5/CNIH2/SH2D5	53
CC	GO:0034702	ion channel complex	52/1695	301/19717	9.15327e-07	5.08006e-05	4.34539e-05	CFTR/CHRNA1/CHRNA4/CHRNA5/CHRNA7/CHRND/CLCNKB/DLG3/GABRA2/GABRA3/GABRB3/GABRR1/GRIA2/GRID2/GRIN2A/HTR3A/KCNB1/KCNC1/KCND2/KCND3/KCNF1/KCNJ4/KCNJ16/KCNK2/KCNMA1/SCN1A/SCN2B/SNAP25/TRPC1/KCNAB2/CACNA1I/CACNA1G/CLIC3/KCNQ4/HCN4/ABCC9/NLGN1/KCNV1/CACNG4/KCNMB3/ANO1/GABRQ/ANO2/TRPC7/TTYH1/DPP10/LRRC38/BEST3/KCNG3/CNIH2/HCN1/LRRC52	52
CC	GO:0098984	neuron to neuron synapse	51/1695	350/19717	0.000136335	0.0025222	0.00215744	ACTN2/ADCY1/ADCY8/CAMK2A/CHRM1/CHRM2/CTNNA2/CTNND2/DBN1/DLG3/DNM1/DRD2/DRP2/FABP5/GRIA2/GRID2/GRIN2A/GRM3/GRM5/KCND2/LRP4/MPP2/MT3/PRKCG/SH3GL3/SLC30A3/LRP8/SYN3/KCNAB2/BCAS1/SLC16A3/NEURL1/DLGAP2/DLGAP1/HOMER3/CPEB3/NLGN1/SORCS3/CACNG4/PCLO/BCL11A/ADAM22/PPP1R9A/LRFN1/CPEB1/BAALC/SLITRK1/SYT9/LRFN5/CNIH2/SH2D5	51
CC	GO:0032279	asymmetric synapse	49/1695	328/19717	9.87654e-05	0.00203018	0.00173658	ACTN2/ADCY1/ADCY8/CAMK2A/CHRM1/CHRM2/CTNNA2/CTNND2/DBN1/DLG3/DNM1/DRD2/DRP2/FABP5/GRIA2/GRID2/GRIN2A/GRM3/GRM5/KCND2/LRP4/MPP2/MT3/PRKCG/SH3GL3/LRP8/SYN3/KCNAB2/BCAS1/SLC16A3/NEURL1/DLGAP2/DLGAP1/HOMER3/CPEB3/NLGN1/SORCS3/CACNG4/PCLO/BCL11A/ADAM22/PPP1R9A/LRFN1/CPEB1/BAALC/SLITRK1/LRFN5/CNIH2/SH2D5	49
CC	GO:0014069	postsynaptic density	48/1695	324/19717	0.000141903	0.00254052	0.00217311	ACTN2/ADCY1/ADCY8/CAMK2A/CHRM1/CTNNA2/CTNND2/DBN1/DLG3/DNM1/DRD2/DRP2/FABP5/GRIA2/GRID2/GRIN2A/GRM3/GRM5/KCND2/LRP4/MPP2/MT3/PRKCG/SH3GL3/LRP8/SYN3/KCNAB2/BCAS1/SLC16A3/NEURL1/DLGAP2/DLGAP1/HOMER3/CPEB3/NLGN1/SORCS3/CACNG4/PCLO/BCL11A/ADAM22/PPP1R9A/LRFN1/CPEB1/BAALC/SLITRK1/LRFN5/CNIH2/SH2D5	48
CC	GO:0099240	intrinsic component of synaptic membrane	36/1695	164/19717	1.25976e-07	1.07584e-05	9.20256e-06	ADCY1/ADCY8/ADRA1A/CDH9/CDH10/CHRM1/CHRM2/CHRNA1/CHRNA4/CHRND/CNTN1/DRD1/DRD2/GABRA3/GPM6A/GRID2/GRIN2A/GRM3/HTR2A/HTR3A/KCNC1/KCND2/KCND3/P2RY4/SLC1A2/SLC6A4/SLC16A3/SLC6A5/NLGN1/SORCS3/CACNG4/ADAM22/LRFN1/SLITRK1/LRFN5/CNIH2	36
CC	GO:0016323	basolateral plasma membrane	36/1695	217/19717	9.83394e-05	0.00203018	0.00173658	ADCY8/ANK1/AQP9/ATP12A/CA9/CDH16/CDH17/CTNNA2/DLG3/FOLR1/ITGA3/KCNJ4/KCNJ10/KCNJ16/LPO/EPCAM/P2RY4/SLC2A1/SLC10A1/SLC22A1/TEK/TGFA/BSND/CLDN8/KCNQ4/SLC27A5/SLCO1B3/RHBG/VANGL2/EPPK1/SLC4A11/CD300LG/CLDN19/PROM2/VSIG1/SLC9A4	36
CC	GO:0099699	integral component of synaptic membrane	35/1695	152/19717	5.34327e-08	9.88505e-06	8.45549e-06	ADCY1/ADCY8/ADRA1A/CDH9/CDH10/CHRM1/CHRM2/CHRNA1/CHRNA4/CHRND/DRD1/DRD2/GABRA3/GPM6A/GRID2/GRIN2A/GRM3/HTR2A/HTR3A/KCNC1/KCND2/KCND3/P2RY4/SLC1A2/SLC6A4/SLC16A3/SLC6A5/NLGN1/SORCS3/CACNG4/ADAM22/LRFN1/SLITRK1/LRFN5/CNIH2	35
CC	GO:0034703	cation channel complex	34/1695	220/19717	0.00058412	0.00831247	0.00711034	DLG3/GRIA2/GRIN2A/HTR3A/KCNB1/KCNC1/KCND2/KCND3/KCNF1/KCNJ4/KCNJ16/KCNK2/KCNMA1/SCN1A/SCN2B/SNAP25/TRPC1/KCNAB2/CACNA1I/CACNA1G/KCNQ4/HCN4/ABCC9/NLGN1/KCNV1/CACNG4/KCNMB3/TRPC7/DPP10/LRRC38/KCNG3/CNIH2/HCN1/LRRC52	34
CC	GO:0000793	condensed chromosome	32/1695	223/19717	0.00284106	0.0297508	0.0254483	BIRC5/BUB1/BUB1B/CCNB1/CDX2/CENPA/H2AX/MKI67/PLK1/RAD51/TOP2A/AURKB/NDC80/P3H4/KIF2C/ZWINT/NCAPH/ERCC6L/HJURP/SPC25/NCAPG/CENPM/CDT1/NUF2/CDCA5/HORMAD2/SGO1/SHOC1/FAM9A/SKA1/SKA3/CENPW	32
CC	GO:0031225	anchored component of membrane	31/1695	170/19717	4.83693e-05	0.00122023	0.00104376	ART3/CEACAM7/CNTN1/EFNA5/FOLR1/GAD2/GFRA1/GFRA3/GP2/MELTF/CEACAM6/PKHD1/PLAUR/RAB27B/PRSS21/SMPDL3B/LY6K/CD177/RHBG/PRSS22/LY6G6C/LYPD1/LYPD6/LYPD6B/ENPP6/LYPD2/HJV/RAET1L/GPC2/PRSS41/CD24	31
CC	GO:0098936	intrinsic component of postsynaptic membrane	30/1695	122/19717	1.00406e-07	1.07584e-05	9.20256e-06	ADCY1/ADRA1A/CDH9/CDH10/CHRM1/CHRM2/CHRNA1/CHRND/CNTN1/DRD1/DRD2/GABRA3/GRID2/GRIN2A/GRM3/HTR2A/HTR3A/KCNC1/KCND2/KCND3/SLC6A4/SLC16A3/NLGN1/SORCS3/CACNG4/ADAM22/LRFN1/SLITRK1/LRFN5/CNIH2	30
CC	GO:0070382	exocytic vesicle	30/1695	207/19717	0.00325192	0.0334225	0.028589	DNM1/DRD2/GABRA2/GAD2/GRIN2A/HCRT/IGF1/MT3/NTF4/SEPTIN4/RAB27B/SNAP25/SYT4/SLC30A3/SYN3/SYNGR3/SNAP91/SV2A/UNC13A/LAMP5/KCNK9/SYT13/SYT15/SYT8/SYT9/SCAMP5/UNC13D/CBARP/SLC6A17/UNC13C	30
CC	GO:0099055	integral component of postsynaptic membrane	29/1695	117/19717	1.35692e-07	1.07584e-05	9.20256e-06	ADCY1/ADRA1A/CDH9/CDH10/CHRM1/CHRM2/CHRNA1/CHRND/DRD1/DRD2/GABRA3/GRID2/GRIN2A/GRM3/HTR2A/HTR3A/KCNC1/KCND2/KCND3/SLC6A4/SLC16A3/NLGN1/SORCS3/CACNG4/ADAM22/LRFN1/SLITRK1/LRFN5/CNIH2	29
CC	GO:0072562	blood microparticle	29/1695	147/19717	1.85088e-05	0.000684827	0.000585789	A1BG/APOA4/SERPINC1/SERPING1/C1S/C4BPA/C8A/C9/FCN2/FGA/FGB/FGG/HBE1/CFH/CFHR1/HP/HPR/HPX/HRG/KRT1/PLG/PON1/PRSS1/PZP/SLC2A1/CIB2/CFHR3/TMPRSS13/POTEF	29
CC	GO:0042734	presynaptic membrane	29/1695	161/19717	0.000104776	0.00207681	0.00177647	ADCY8/ADRA1A/CDH9/CDH10/CHRM1/CHRM2/CHRNA4/CNTN1/CTNNA2/DNM1/DRD1/DRD2/GAD2/GPM6A/GRIN2A/GRM3/GRM4/HTR2A/HTR3A/KCNC1/P2RY4/SLC1A2/SLC6A4/SNAP25/SLC6A5/SNAP91/UNC13A/KCTD8/UNC13C	29
CC	GO:0099634	postsynaptic specialization membrane	22/1695	101/19717	3.83449e-05	0.00106407	0.000910188	ACTN2/ADCY1/CDH10/CHRM1/CHRNA1/CHRND/DLG3/GABRA3/GRID2/GRIN2A/GRM5/KCND2/KCND3/SLC16A3/NLGN1/SORCS3/CACNG4/ADAM22/LRFN1/SLITRK1/LRFN5/CNIH2	22
CC	GO:0000776	kinetochore	22/1695	135/19717	0.00260353	0.0277877	0.0237691	BIRC5/BUB1/BUB1B/CCNB1/CENPA/PLK1/TTK/AURKB/NDC80/KIF2C/ZWINT/ERCC6L/HJURP/SPC25/CENPM/CDT1/KIF18A/NUF2/SGO1/SKA1/SKA3/CENPW	22
CC	GO:0034705	potassium channel complex	21/1695	96/19717	5.33901e-05	0.00123465	0.00105609	KCNB1/KCNC1/KCND2/KCND3/KCNF1/KCNJ4/KCNJ16/KCNK2/KCNMA1/SNAP25/KCNAB2/KCNQ4/HCN4/ABCC9/KCNV1/KCNMB3/DPP10/LRRC38/KCNG3/HCN1/LRRC52	21
CC	GO:0000779	condensed chromosome, centromeric region	21/1695	118/19717	0.00104712	0.013208	0.0112979	BIRC5/BUB1/BUB1B/CCNB1/CENPA/PLK1/AURKB/NDC80/KIF2C/ZWINT/ERCC6L/HJURP/SPC25/NCAPG/CENPM/CDT1/NUF2/SGO1/SKA1/SKA3/CENPW	21
CC	GO:0008076	voltage-gated potassium channel complex	20/1695	87/19717	3.76933e-05	0.00106407	0.000910188	KCNB1/KCNC1/KCND2/KCND3/KCNF1/KCNJ4/KCNJ16/KCNK2/KCNMA1/SNAP25/KCNAB2/KCNQ4/HCN4/KCNV1/KCNMB3/DPP10/LRRC38/KCNG3/HCN1/LRRC52	20
CC	GO:0099060	integral component of postsynaptic specialization membrane	19/1695	74/19717	1.09983e-05	0.000436004	0.00037295	ADCY1/CDH10/CHRM1/CHRNA1/CHRND/GABRA3/GRID2/GRIN2A/KCND2/KCND3/SLC16A3/NLGN1/SORCS3/CACNG4/ADAM22/LRFN1/SLITRK1/LRFN5/CNIH2	19
CC	GO:0098948	intrinsic component of postsynaptic specialization membrane	19/1695	77/19717	2.03171e-05	0.000704749	0.00060283	ADCY1/CDH10/CHRM1/CHRNA1/CHRND/GABRA3/GRID2/GRIN2A/KCND2/KCND3/SLC16A3/NLGN1/SORCS3/CACNG4/ADAM22/LRFN1/SLITRK1/LRFN5/CNIH2	19
CC	GO:0098889	intrinsic component of presynaptic membrane	19/1695	82/19717	5.20688e-05	0.00123465	0.00105609	ADCY8/ADRA1A/CDH9/CDH10/CHRM1/CHRM2/CHRNA4/CNTN1/DRD1/DRD2/GPM6A/GRM3/HTR2A/HTR3A/KCNC1/P2RY4/SLC1A2/SLC6A4/SLC6A5	19
CC	GO:0000777	condensed chromosome kinetochore	19/1695	105/19717	0.00144934	0.0170209	0.0145593	BIRC5/BUB1/BUB1B/CCNB1/CENPA/PLK1/NDC80/KIF2C/ZWINT/ERCC6L/HJURP/SPC25/CENPM/CDT1/NUF2/SGO1/SKA1/SKA3/CENPW	19
CC	GO:0099056	integral component of presynaptic membrane	18/1695	73/19717	3.3654e-05	0.00103767	0.0008876	ADCY8/ADRA1A/CDH9/CDH10/CHRM1/CHRM2/CHRNA4/DRD1/DRD2/GPM6A/GRM3/HTR2A/HTR3A/KCNC1/P2RY4/SLC1A2/SLC6A4/SLC6A5	18
CC	GO:0005604	basement membrane	18/1695	95/19717	0.00110769	0.0136616	0.0116859	ANG/APLP1/ENTPD2/COL2A1/COL7A1/COL9A2/EFNA5/FBLN1/FGF9/LAMC2/EGFL6/FRAS1/FREM1/NPNT/HMCN2/LAMA1/VWA2/AMTN	18
CC	GO:0000794	condensed nuclear chromosome	17/1695	99/19717	0.00441322	0.0437382	0.0374129	BUB1/BUB1B/CCNB1/CDX2/CENPA/H2AX/PLK1/RAD51/AURKB/NDC80/P3H4/NCAPH/NUF2/HORMAD2/SGO1/SHOC1/FAM9A	17
CC	GO:0005871	kinesin complex	15/1695	55/19717	4.24977e-05	0.00112315	0.000960726	KIF3C/KIF5A/KIF11/KIFC1/KIF23/KIF20A/KIF2C/KIF4A/KIF15/KIF18A/KIF12/KIF18B/KLC3/KIF6/KIF7	15
CC	GO:0098839	postsynaptic density membrane	15/1695	74/19717	0.00138014	0.0166517	0.0142435	ACTN2/ADCY1/CHRM1/DLG3/GRID2/GRIN2A/GRM5/SLC16A3/SORCS3/CACNG4/ADAM22/LRFN1/SLITRK1/LRFN5/CNIH2	15
CC	GO:0098982	GABA-ergic synapse	14/1695	71/19717	0.00258114	0.0277877	0.0237691	ADRA1A/CDH10/DRD1/DRD2/EFNA5/GABRA3/GABRB3/GABRR1/KCND2/KCND3/SV2A/SLITRK1/LRFN5/SLC6A17	14
CC	GO:0032589	neuron projection membrane	13/1695	57/19717	0.000901988	0.0116419	0.0099583	ANK1/GABRA2/GABRA3/HPCA/KCNB1/KCNC1/MPP2/REG1A/ROBO2/SLC1A2/TACR3/DDN/LAMP5	13
CC	GO:0034707	chloride channel complex	12/1695	50/19717	0.000869759	0.0114932	0.00983111	CFTR/CLCNKB/GABRA2/GABRA3/GABRB3/GABRR1/CLIC3/ANO1/GABRQ/ANO2/TTYH1/BEST3	12
CC	GO:0099061	integral component of postsynaptic density membrane	12/1695	50/19717	0.000869759	0.0114932	0.00983111	ADCY1/CHRM1/GRID2/GRIN2A/SLC16A3/SORCS3/CACNG4/ADAM22/LRFN1/SLITRK1/LRFN5/CNIH2	12
CC	GO:0031526	brush border membrane	12/1695	53/19717	0.00150274	0.0170209	0.0145593	DRD5/FOLR1/LRP2/SLC9A3/MFSD10/SLC34A2/ATP6V0A4/ACE2/SLC22A12/TRPM6/SLC34A3/SLC6A19	12
CC	GO:0099146	intrinsic component of postsynaptic density membrane	12/1695	53/19717	0.00150274	0.0170209	0.0145593	ADCY1/CHRM1/GRID2/GRIN2A/SLC16A3/SORCS3/CACNG4/ADAM22/LRFN1/SLITRK1/LRFN5/CNIH2	12
CC	GO:0005876	spindle microtubule	12/1695	59/19717	0.00390471	0.0394021	0.0337038	BIRC5/CAPN6/CDK1/KIF11/PLK1/AURKB/KIF4A/KIF18A/MISP/KIF18B/SKA1/SKA3	12
CC	GO:0034358	plasma lipoprotein particle	11/1695	37/19717	0.000191793	0.00313074	0.00267798	APOF/APOA4/APOC4/HPR/LCAT/LPA/PLTP/PON1/SAA1/SAA2/PLA2G7	11
CC	GO:1990777	lipoprotein particle	11/1695	37/19717	0.000191793	0.00313074	0.00267798	APOF/APOA4/APOC4/HPR/LCAT/LPA/PLTP/PON1/SAA1/SAA2/PLA2G7	11
CC	GO:0032994	protein-lipid complex	11/1695	39/19717	0.000320304	0.00480456	0.00410973	APOF/APOA4/APOC4/HPR/LCAT/LPA/PLTP/PON1/SAA1/SAA2/PLA2G7	11
CC	GO:0032590	dendrite membrane	10/1695	40/19717	0.00165385	0.0183577	0.0157028	GABRA2/GABRA3/HPCA/KCNB1/KCNC1/MPP2/REG1A/TACR3/DDN/LAMP5	10
CC	GO:0000780	condensed nuclear chromosome, centromeric region	9/1695	26/19717	0.000203223	0.00313303	0.00267993	BUB1/BUB1B/CCNB1/CENPA/PLK1/AURKB/NDC80/NUF2/SGO1	9
CC	GO:0034364	high-density lipoprotein particle	9/1695	26/19717	0.000203223	0.00313303	0.00267993	APOF/APOA4/APOC4/HPR/LCAT/PLTP/PON1/SAA1/SAA2	9
CC	GO:0000940	condensed chromosome outer kinetochore	7/1695	14/19717	6.84013e-05	0.00151851	0.0012989	BUB1/BUB1B/CCNB1/PLK1/NDC80/SKA1/SKA3	7
CC	GO:0000778	condensed nuclear chromosome kinetochore	7/1695	15/19717	0.000118729	0.00227222	0.00194362	BUB1/BUB1B/CCNB1/CENPA/PLK1/NDC80/NUF2	7
CC	GO:0031253	cell projection membrane	44/1695	345/19717	0.00538602	0.0524428	0.0448586	ANK1/CA9/DRD1/DRD2/DRD5/FOLR1/GABRA2/GABRA3/HPCA/ITGA3/KCNB1/KCNC1/LRP2/MPP2/PDE9A/PLAUR/REG1A/ROBO2/SLC1A2/SLC9A3/SSTR3/TACR3/PROM1/MFSD10/SLC34A2/DDN/LAMP5/PACSIN1/ATP6V0A4/SNTG1/EPS8L1/TESC/RAB25/TTYH1/ACE2/SLC22A12/CEACAM20/EVC2/TRPM6/SLC34A3/PROM2/CYS1/PLA2G4F/SLC6A19	44
CC	GO:0032809	neuronal cell body membrane	7/1695	27/19717	0.00655071	0.0626835	0.0536183	ADCY8/HPCA/KCNB1/KCNC1/KCND2/REG1A/TACR3	7
CC	GO:0030672	synaptic vesicle membrane	17/1695	104/19717	0.00731654	0.067678	0.0578905	DRD2/GABRA2/GAD2/RAB27B/SYT4/SLC30A3/SYN3/SYNGR3/SV2A/UNC13A/LAMP5/SYT8/SYT9/SCAMP5/CBARP/SLC6A17/UNC13C	17
CC	GO:0099501	exocytic vesicle membrane	17/1695	104/19717	0.00731654	0.067678	0.0578905	DRD2/GABRA2/GAD2/RAB27B/SYT4/SLC30A3/SYN3/SYNGR3/SV2A/UNC13A/LAMP5/SYT8/SYT9/SCAMP5/CBARP/SLC6A17/UNC13C	17
CC	GO:0000775	chromosome, centromeric region	27/1695	193/19717	0.00809249	0.072494	0.06201	BIRC5/BUB1/BUB1B/CCNB1/CENPA/PKHD1/PLK1/TTK/AURKB/NDC80/KIF2C/ZWINT/ERCC6L/CDCA8/HJURP/SPC25/NCAPG/CENPM/CDT1/KIF18A/NUF2/CDCA5/SGO1/ESCO2/SKA1/SKA3/CENPW	27
CC	GO:0044298	cell body membrane	7/1695	28/19717	0.00809843	0.072494	0.06201	ADCY8/HPCA/KCNB1/KCNC1/KCND2/REG1A/TACR3	7
CC	GO:0098688	parallel fiber to Purkinje cell synapse	5/1695	16/19717	0.00911198	0.0792455	0.0677851	CALB2/CTNNA2/GRID2/SLC16A3/UNC13C	5
CC	GO:0060076	excitatory synapse	10/1695	50/19717	0.00913822	0.0792455	0.0677851	ADCY8/CALB2/CTNNA2/GRIA2/GRID2/ITGA3/SLC16A3/NLGN1/ELFN1/UNC13C	10
CC	GO:0098862	cluster of actin-based cell projections	22/1695	150/19717	0.00930125	0.0794184	0.067933	CALB2/DRD5/FOLR1/ITPR3/LRP2/SLC9A3/SOAT2/MFSD10/CIB2/SLC34A2/ATP6V0A4/DCDC2/MYO3A/ACE2/CDH23/PDZD3/PDZD7/SCIN/SLC22A12/TRPM6/SLC34A3/SLC6A19	22
CC	GO:0005874	microtubule	50/1695	416/19717	0.00986349	0.0814069	0.069634	BIRC5/CAPN6/CDK1/CRHBP/CYP2A6/DNM1/KIF3C/KIF5A/KIF11/KIFC1/MT3/PLK1/RP1/SAA1/SCTR/TUBA3C/KCNAB2/AURKB/KIF23/SPAG6/KIF20A/TUBB3/NDRG1/KIF2C/TPX2/MTUS2/KIF4A/TEKT2/REEP2/DCDC2/GTSE1/KIF15/TUBAL3/EFHC2/KIF18A/TRIM63/FHDC1/TUBA3E/KIF12/MISP/KIF18B/KLC3/SPAG17/SKA1/SKA3/KIF6/GAS2L3/HID1/TTLL6/KIF7	50
CC	GO:0016342	catenin complex	7/1695	29/19717	0.00989938	0.0814069	0.069634	CDH6/CDH9/CDH10/CDH15/CDH17/CDH24/CDH22	7
CC	GO:0043197	dendritic spine	24/1695	169/19717	0.0100771	0.0814069	0.069634	ASIC2/ACTN2/CAMK2A/DNM1/DRD1/DRD2/GPM6A/GRIA2/GRID2/GRIN2A/GRM3/HPCA/KCND2/KCNN2/MPP2/MT3/NEURL1/IGF2BP1/NLGN1/DDN/PPP1R9A/PPP1R1B/SEZ6/CNIH2	24
CC	GO:0005903	brush border	16/1695	99/19717	0.0101209	0.0814069	0.069634	DRD5/FOLR1/ITPR3/LRP2/SLC9A3/SOAT2/MFSD10/SLC34A2/ATP6V0A4/ACE2/PDZD3/SCIN/SLC22A12/TRPM6/SLC34A3/SLC6A19	16
CC	GO:0030136	clathrin-coated vesicle	26/1695	188/19717	0.0106516	0.0844516	0.0722383	ADCY8/ADRB2/AVP/CFTR/CHRM2/EREG/FOLR1/FZD2/GAD2/LRP2/ABCB4/RAB27B/SFTPB/TGFA/AP3B2/RASSF9/KIAA0319/SNAP91/AP1M2/FCHO1/CD207/EPN3/CLVS2/SYT9/UNC13D/SFTPA1	26
CC	GO:0044309	neuron spine	24/1695	171/19717	0.0115769	0.0904958	0.0774085	ASIC2/ACTN2/CAMK2A/DNM1/DRD1/DRD2/GPM6A/GRIA2/GRID2/GRIN2A/GRM3/HPCA/KCND2/KCNN2/MPP2/MT3/NEURL1/IGF2BP1/NLGN1/DDN/PPP1R9A/PPP1R1B/SEZ6/CNIH2	24
CC	GO:0005892	acetylcholine-gated channel complex	5/1695	17/19717	0.01201	0.091309	0.078104	CHRNA1/CHRNA4/CHRNA5/CHRNA7/CHRND	5
CC	GO:0042599	lamellar body	5/1695	17/19717	0.01201	0.091309	0.078104	KLK7/SFTPB/ABCA12/KRTDAP/SFTPA1	5
CC	GO:0031594	neuromuscular junction	13/1695	76/19717	0.0122799	0.0920994	0.0787802	CDH15/CHRNA1/CHRND/DLG3/LRP4/NEFL/SERPINE2/SYNGR3/SV2A/CIB2/UNC13A/PPP1R9A/UNC13C	13
CC	GO:0033267	axon part	46/1695	382/19717	0.0124936	0.0924528	0.0790824	ADCYAP1/ANG/ANK1/CHRM1/CHRM2/CRHBP/DBN1/DLG3/DNM1/DRD2/GPM6A/ITGA3/KCNC1/KCNK2/KIF5A/NEFL/NPTX2/NTS/PCDH9/PRKCG/RAB27B/REG1A/ROBO2/SCN1A/SLC1A2/SNAP25/TULP1/UCHL1/AP3B2/PRSS12/KCNAB2/CDK5R2/TUBB3/IGF2BP1/TPX2/UNC13A/KIF4A/LAMP5/INPP5J/PACSIN1/PPP1R9A/TRIM46/UCN3/NRSN1/CBARP/UNC13C	46
CC	GO:0008021	synaptic vesicle	26/1695	191/19717	0.0129287	0.0944137	0.0807597	DNM1/DRD2/GABRA2/GAD2/GRIN2A/HCRT/MT3/NTF4/SEPTIN4/RAB27B/SNAP25/SYT4/SLC30A3/SYN3/SYNGR3/SNAP91/SV2A/UNC13A/LAMP5/KCNK9/SYT8/SYT9/SCAMP5/CBARP/SLC6A17/UNC13C	26
MF	GO:0046873	metal ion transmembrane transporter activity	84/1552	438/17697	4.52566e-12	4.29485e-09	3.73962e-09	ASIC2/ASIC1/ATP12A/FXYD2/CHRNA7/GPM6A/GRIN2A/ITPR3/KCNB1/KCNC1/KCND2/KCND3/KCNF1/KCNJ4/KCNJ10/KCNJ16/KCNK2/KCNMA1/KCNN2/SCN1A/SCN2B/SLC1A1/SLC1A2/SLC6A4/SLC6A8/SLC6A13/SLC9A2/SLC9A3/SLC10A1/SLC12A1/SLC13A1/SLC22A1/SNAP25/TRPC1/SLC30A2/SLC30A3/KCNAB2/ABCB11/CACNA1I/CACNA1G/SLC13A2/KCNQ4/SLC6A5/SLC28A1/ATP2C2/HCN4/ABCC9/SLC34A2/SLC6A14/KCNH3/SLC24A2/KCNV1/CACNG4/KCNMB3/KCNK9/KCNK10/ZDHHC13/SLC6A15/…	84
MF	GO:0015267	channel activity	83/1552	456/17697	9.72486e-11	3.28946e-08	2.86421e-08	ASIC2/ASIC1/AQP6/AQP9/CFTR/CHRNA1/CHRNA4/CHRNA5/CHRNA7/CHRND/CLCNKB/GABRA2/GABRA3/GABRB3/GABRR1/GJA3/GJB3/GPM6A/GRIA2/GRID2/GRIN2A/HTR3A/ITPR3/KCNB1/KCNC1/KCND2/KCND3/KCNF1/KCNJ4/KCNJ10/KCNJ16/KCNK2/KCNMA1/KCNN2/FXYD3/SCN1A/SCN2B/SNAP25/TRPC1/BSND/SLC14A2/KCNAB2/CACNA1I/CACNA1G/CLIC3/KCNQ4/HCN4/ABCC9/TMC6/P2RX2/KCNH3/SLC24A2/KCNV1/CACNG4/KCNMB3/KCNK9/KCNK10/CNGB3/ANO1/MCOLN3/TRPV6/ASIC4/GABRQ/KCN…	83
MF	GO:0022803	passive transmembrane transporter activity	83/1552	457/17697	1.0891e-10	3.28946e-08	2.86421e-08	ASIC2/ASIC1/AQP6/AQP9/CFTR/CHRNA1/CHRNA4/CHRNA5/CHRNA7/CHRND/CLCNKB/GABRA2/GABRA3/GABRB3/GABRR1/GJA3/GJB3/GPM6A/GRIA2/GRID2/GRIN2A/HTR3A/ITPR3/KCNB1/KCNC1/KCND2/KCND3/KCNF1/KCNJ4/KCNJ10/KCNJ16/KCNK2/KCNMA1/KCNN2/FXYD3/SCN1A/SCN2B/SNAP25/TRPC1/BSND/SLC14A2/KCNAB2/CACNA1I/CACNA1G/CLIC3/KCNQ4/HCN4/ABCC9/TMC6/P2RX2/KCNH3/SLC24A2/KCNV1/CACNG4/KCNMB3/KCNK9/KCNK10/CNGB3/ANO1/MCOLN3/TRPV6/ASIC4/GABRQ/KCN…	83
MF	GO:0048018	receptor ligand activity	80/1552	482/17697	1.72552e-08	1.48865e-06	1.2962e-06	ADCYAP1/AGRP/AMBN/AMH/AVP/BMP7/CHGB/EFNA5/EREG/FGF5/FGF8/FGF9/VEGFD/GAST/GDF2/GDF10/GUCA2A/HCRT/IAPP/IGF1/IGF2/IL1A/IL4/IL11/IL12A/IL13/INHA/INSL3/INSL4/LIF/NBL1/NDP/NMB/NPPB/NTF4/NTS/PRL/PTHLH/REG1A/SAA1/SAA2/CCL19/CCL21/CCL25/CXCL5/XCL1/SST/TFF1/TG/TGFA/VGF/WNT7B/WNT9B/ADIPOQ/SEMA3E/FGF19/CCL26/SEMA3C/COLEC10/LEFTY1/NRG3/UTS2/INSL6/DKK1/FGF20/IL17B/BMP10/SEMA6A/HAMP/PROK1/TSLP/WNT3A/IL17F/UCN3/…	80
MF	GO:0022838	substrate-specific channel activity	79/1552	428/17697	1.3865e-10	3.28946e-08	2.86421e-08	ASIC2/ASIC1/AQP6/AQP9/CFTR/CHRNA1/CHRNA4/CHRNA5/CHRNA7/CHRND/CLCNKB/GABRA2/GABRA3/GABRB3/GABRR1/GPM6A/GRIA2/GRID2/GRIN2A/HTR3A/ITPR3/KCNB1/KCNC1/KCND2/KCND3/KCNF1/KCNJ4/KCNJ10/KCNJ16/KCNK2/KCNMA1/KCNN2/FXYD3/SCN1A/SCN2B/SNAP25/TRPC1/BSND/SLC14A2/KCNAB2/CACNA1I/CACNA1G/CLIC3/KCNQ4/HCN4/ABCC9/TMC6/P2RX2/KCNH3/SLC24A2/KCNV1/CACNG4/KCNMB3/KCNK9/KCNK10/CNGB3/ANO1/MCOLN3/TRPV6/ASIC4/GABRQ/KCNK12/ANO2/T…	79
MF	GO:0005216	ion channel activity	75/1552	416/17697	1.22899e-09	1.45789e-07	1.26942e-07	ASIC2/ASIC1/CFTR/CHRNA1/CHRNA4/CHRNA5/CHRNA7/CHRND/CLCNKB/GABRA2/GABRA3/GABRB3/GABRR1/GPM6A/GRIA2/GRID2/GRIN2A/HTR3A/ITPR3/KCNB1/KCNC1/KCND2/KCND3/KCNF1/KCNJ4/KCNJ10/KCNJ16/KCNK2/KCNMA1/KCNN2/FXYD3/SCN1A/SCN2B/SNAP25/TRPC1/BSND/KCNAB2/CACNA1I/CACNA1G/CLIC3/KCNQ4/HCN4/ABCC9/TMC6/P2RX2/KCNH3/SLC24A2/KCNV1/CACNG4/KCNMB3/KCNK9/KCNK10/CNGB3/ANO1/MCOLN3/TRPV6/ASIC4/GABRQ/KCNK12/ANO2/TRPC7/TTYH1/KCNH6/S…	75
MF	GO:0015077	monovalent inorganic cation transmembrane transporter activity	71/1552	382/17697	8.79557e-10	1.19243e-07	1.03827e-07	ASIC2/ASIC1/ATP12A/FXYD2/KCNB1/KCNC1/KCND2/KCND3/KCNF1/KCNJ4/KCNJ10/KCNJ16/KCNK2/KCNMA1/KCNN2/SCN1A/SCN2B/SLC1A1/SLC1A2/SLC6A4/SLC6A8/SLC6A13/SLC9A2/SLC9A3/SLC10A1/SLC12A1/SLC13A1/SLC22A1/SNAP25/KCNAB2/ABCB11/SLC13A2/KCNQ4/SLC6A5/SLC28A1/ATP2C2/HCN4/ABCC9/SLC34A2/SLC6A14/KCNH3/SLC24A2/KCNV1/KCNMB3/ATP6V0A4/KCNK9/KCNK10/SLC6A15/ASIC4/KCNK12/SLC12A5/SLC28A3/KCNH6/SLC38A1/SLC4A11/KCNH7/LRRC38/SLC34A…	71
MF	GO:0001228	DNA-binding transcription activator activity, RNA polymerase II-specific	69/1552	439/17697	1.30698e-06	5.63785e-05	4.90901e-05	AR/ATOH1/NKX2-5/DLX2/DLX3/DLX5/DMRT1/ARID3A/ELF4/ESR1/ESRRG/FOXD1/FOXJ1/TLX2/HOXA7/HOXB7/HOXC10/HOXC13/HOXD10/ISL1/MYB/MYBL2/MYCN/NDN/NHLH2/OTX1/PAX9/PITX1/PITX3/POU3F2/POU4F1/RFX4/SALL2/SIX3/SOX1/SOX2/SOX4/SOX11/SPIB/TFAP2A/TFAP2B/LHX3/HMGA2/ALX1/FOXN1/GCM1/BARX2/TBX18/ST18/ARNT2/TBR1/SIX2/SOX21/RBPJL/MYT1L/NKX2-8/SOHLH2/BARX1/OVOL2/ALX4/GRHL2/MIXL1/CREB3L1/SP7/NKX6-3/RFX6/PTF1A/TFAP2E/OVOL3	69
MF	GO:0008509	anion transmembrane transporter activity	64/1552	327/17697	6.94912e-10	1.09912e-07	9.57028e-08	AQP6/AQP9/CFTR/CLCNKB/GABRA2/GABRA3/GABRB3/GABRR1/OCA2/FXYD3/SLC1A1/SLC1A2/SLC4A3/SLC1A5/SLC1A7/SLC2A1/SLC6A4/SLC6A8/SLC6A13/SLC7A1/SLC10A1/SLC12A1/SLC13A1/SLCO2A1/SLCO1A2/SLC22A1/BSND/ABCB11/CLIC3/SLC13A2/SLC16A6/SLC16A3/SLC6A5/MFSD10/SLC34A2/SLC27A5/SLC6A14/SLCO4A1/SLCO1B3/ATP8A2/SLC38A4/ANO1/SLC6A15/GABRQ/SLC7A10/ANO2/TTYH1/SLC12A5/SLC44A4/SLC38A1/SLC4A11/SLC38A5/SLC52A3/SLC26A9/SLC22A12/SLC34…	64
MF	GO:0022836	gated channel activity	61/1552	343/17697	7.20692e-08	5.69947e-06	4.96266e-06	ASIC2/ASIC1/CFTR/CHRNA1/CHRNA4/CHRNA5/CHRNA7/CHRND/CLCNKB/GABRA2/GABRA3/GABRB3/GABRR1/GRIA2/GRID2/GRIN2A/HTR3A/ITPR3/KCNB1/KCNC1/KCND2/KCND3/KCNF1/KCNJ4/KCNJ10/KCNJ16/KCNK2/KCNMA1/KCNN2/SCN1A/SCN2B/SNAP25/KCNAB2/CACNA1I/CACNA1G/CLIC3/KCNQ4/HCN4/TMC6/P2RX2/KCNH3/KCNV1/CACNG4/KCNMB3/KCNK9/KCNK10/CNGB3/ANO1/MCOLN3/GABRQ/KCNK12/ANO2/TTYH1/KCNH6/KCNH7/LRRC38/TMC4/KCNG3/ANO9/HCN1/LRRC52	61
MF	GO:0022839	ion gated channel activity	59/1552	334/17697	1.49851e-07	1.01578e-05	8.84462e-06	ASIC2/ASIC1/CFTR/CHRNA1/CHRNA4/CHRNA5/CHRNA7/CHRND/CLCNKB/GABRA2/GABRA3/GABRB3/GABRR1/GRIA2/GRID2/GRIN2A/HTR3A/ITPR3/KCNB1/KCNC1/KCND2/KCND3/KCNF1/KCNJ4/KCNJ10/KCNJ16/KCNK2/KCNMA1/KCNN2/SCN1A/SCN2B/SNAP25/KCNAB2/CACNA1I/CACNA1G/CLIC3/KCNQ4/HCN4/P2RX2/KCNH3/KCNV1/CACNG4/KCNMB3/KCNK9/KCNK10/CNGB3/ANO1/MCOLN3/GABRQ/KCNK12/ANO2/TTYH1/KCNH6/KCNH7/LRRC38/KCNG3/ANO9/HCN1/LRRC52	59
MF	GO:0005261	cation channel activity	56/1552	319/17697	3.81167e-07	2.2608e-05	1.96853e-05	ASIC2/ASIC1/CHRNA1/CHRNA4/CHRNA5/CHRNA7/CHRND/GPM6A/GRIA2/GRIN2A/HTR3A/ITPR3/KCNB1/KCNC1/KCND2/KCND3/KCNF1/KCNJ4/KCNJ10/KCNJ16/KCNK2/KCNMA1/KCNN2/SCN1A/SCN2B/SNAP25/TRPC1/KCNAB2/CACNA1I/CACNA1G/KCNQ4/HCN4/ABCC9/P2RX2/KCNH3/SLC24A2/KCNV1/CACNG4/KCNMB3/KCNK9/KCNK10/CNGB3/ANO1/MCOLN3/TRPV6/ASIC4/KCNK12/TRPC7/KCNH6/SLC4A11/KCNH7/LRRC38/TRPM6/KCNG3/HCN1/LRRC52	56
MF	GO:0022804	active transmembrane transporter activity	56/1552	362/17697	2.03881e-05	0.000569067	0.0004955	ATP12A/FXYD2/CDH17/CFTR/ABCB4/SLC1A1/SLC1A2/SLC4A3/SLC1A5/SLC1A7/SLC6A4/SLC6A8/SLC6A13/SLC9A2/SLC9A3/SLC10A1/SLC12A1/SLC13A1/SLCO2A1/SLCO1A2/SLC22A1/ABCB11/SLC13A2/SLC16A6/SLC16A3/SLC6A5/SLC28A1/ATP2C2/ABCC9/SLC34A2/SLC6A14/SLC24A2/ABCA12/SLCO4A1/SLCO1B3/ATP6V0A4/SLC38A4/SLC6A15/SLC12A5/SLC28A3/SLC38A1/SLC4A11/SLC26A9/SLC34A3/SLC36A2/SLC16A11/SLC10A4/SLC29A4/ATP6V0D2/SLC13A5/SLC9C2/SLC9C1/SLC6A19…	56
MF	GO:0004175	endopeptidase activity	54/1552	427/17697	0.00399632	0.0440989	0.0383979	KLK3/C1S/CAPN6/CASP5/CMA1/CTRB1/CTSE/CTSV/F9/F11/HGFAC/HP/HPR/CFI/KLK1/LPA/MEP1A/MMP1/MMP7/MMP10/MMP11/MMP12/MMP13/MMP14/PLG/PRSS1/PRSS2/KLK7/KLK6/TLL2/TPSAB1/UCHL1/PRSS12/ADAM18/ECEL1/KLK4/MASP2/PRSS21/KLK11/TPSG1/BACE2/KLK13/ADAM22/TMPRSS4/ACE2/PRSS22/ADGB/TMPRSS13/ADAMTS16/ADAM32/PRSS33/TMPRSS7/PRSS51/PRSS41	54
MF	GO:0004857	enzyme inhibitor activity	51/1552	375/17697	0.00110005	0.0163117	0.014203	ANXA3/BIRC5/SERPINC1/AVP/SERPING1/CDKN1C/CDKN2A/COL7A1/SFN/HRG/LCN1/LPA/MT3/SERPINE2/SERPINI1/PKIA/PKIB/PZP/RENBP/SERPINB3/SERPINB4/SNCB/SPINT1/TFAP2B/SCGB1A1/PTTG1/CST8/SPINT2/SMR3B/SMR3A/SPINK4/PCSK1N/SPOCK3/UGT1A7/PPP1R14D/TESC/OPRPN/BIRC7/PIF1/ITIH5/PPP1R14C/PPP1R1B/SERPINB11/PAPLN/WFDC10A/SPINK13/SERPINA11/HMSD/CRB2/ELFN1/MRLN	51
MF	GO:0015291	secondary active transmembrane transporter activity	44/1552	237/17697	1.42766e-06	5.89066e-05	5.12913e-05	CDH17/SLC1A1/SLC1A2/SLC4A3/SLC1A5/SLC1A7/SLC6A4/SLC6A8/SLC6A13/SLC9A2/SLC9A3/SLC10A1/SLC12A1/SLC13A1/SLCO2A1/SLCO1A2/SLC22A1/SLC13A2/SLC16A6/SLC16A3/SLC6A5/SLC28A1/SLC34A2/SLC6A14/SLC24A2/SLCO4A1/SLCO1B3/SLC38A4/SLC6A15/SLC12A5/SLC28A3/SLC38A1/SLC4A11/SLC26A9/SLC34A3/SLC36A2/SLC16A11/SLC10A4/SLC13A5/SLC9C2/SLC9C1/SLC6A19/SLC6A17/SLC9A4	44
MF	GO:0008514	organic anion transmembrane transporter activity	42/1552	211/17697	3.60597e-07	2.2608e-05	1.96853e-05	AQP9/CFTR/OCA2/SLC1A1/SLC1A2/SLC1A5/SLC1A7/SLC2A1/SLC6A8/SLC6A13/SLC7A1/SLC10A1/SLC13A1/SLCO2A1/SLCO1A2/ABCB11/SLC13A2/SLC16A6/SLC16A3/SLC6A5/MFSD10/SLC27A5/SLC6A14/SLCO4A1/SLCO1B3/ATP8A2/SLC38A4/SLC6A15/SLC7A10/SLC44A4/SLC38A1/SLC4A11/SLC38A5/SLC52A3/SLC26A9/SLC22A12/SLC38A8/SLC36A2/SLC16A11/SLC10A4/SLC13A5/SLC6A19	42
MF	GO:0015081	sodium ion transmembrane transporter activity	39/1552	149/17697	3.10146e-10	5.88657e-08	5.12557e-08	ASIC2/ASIC1/ATP12A/FXYD2/SCN1A/SCN2B/SLC1A1/SLC1A2/SLC6A4/SLC6A8/SLC6A13/SLC9A2/SLC9A3/SLC10A1/SLC12A1/SLC13A1/SLC22A1/ABCB11/SLC13A2/SLC6A5/SLC28A1/HCN4/SLC34A2/SLC6A14/SLC24A2/SLC6A15/ASIC4/SLC28A3/SLC38A1/SLC4A11/SLC34A3/SLC10A4/SLC13A5/SLC9C2/SLC9C1/SLC6A19/HCN1/SLC6A17/SLC9A4	39
MF	GO:0015079	potassium ion transmembrane transporter activity	38/1552	159/17697	8.24961e-09	8.69876e-07	7.5742e-07	ATP12A/FXYD2/KCNB1/KCNC1/KCND2/KCND3/KCNF1/KCNJ4/KCNJ10/KCNJ16/KCNK2/KCNMA1/KCNN2/SLC9A2/SLC9A3/SLC12A1/SNAP25/KCNAB2/KCNQ4/HCN4/ABCC9/KCNH3/SLC24A2/KCNV1/KCNMB3/KCNK9/KCNK10/KCNK12/SLC12A5/KCNH6/KCNH7/LRRC38/KCNG3/SLC9C2/SLC9C1/HCN1/SLC9A4/LRRC52	38
MF	GO:0008236	serine-type peptidase activity	36/1552	182/17697	2.81186e-06	0.000102633	8.93647e-05	KLK3/C1S/CMA1/CTRB1/F9/F11/HGFAC/HP/HPR/CFI/KLK1/LPA/MMP1/MMP7/PLG/PRSS1/PRSS2/KLK7/KLK6/TPSAB1/PRSS12/KLK4/PRSS16/MASP2/PRSS21/KLK11/TPSG1/KLK13/TMPRSS4/DPP10/PRSS22/TMPRSS13/PRSS33/TMPRSS7/PRSS51/PRSS41	36
MF	GO:0017171	serine hydrolase activity	36/1552	186/17697	4.73861e-06	0.000155067	0.00013502	KLK3/C1S/CMA1/CTRB1/F9/F11/HGFAC/HP/HPR/CFI/KLK1/LPA/MMP1/MMP7/PLG/PRSS1/PRSS2/KLK7/KLK6/TPSAB1/PRSS12/KLK4/PRSS16/MASP2/PRSS21/KLK11/TPSG1/KLK13/TMPRSS4/DPP10/PRSS22/TMPRSS13/PRSS33/TMPRSS7/PRSS51/PRSS41	36
MF	GO:0061134	peptidase regulator activity	36/1552	219/17697	0.000174744	0.00296128	0.00257845	BIRC5/SERPINC1/AVP/SERPING1/COL7A1/FBLN1/HRG/LCN1/LPA/MT3/SERPINE2/SERPINI1/PZP/RENBP/SERPINB3/SERPINB4/SPINT1/TFAP2B/PTTG1/CST8/SPINT2/SMR3B/SMR3A/SPINK4/PCSK1N/SPOCK3/OPRPN/BIRC7/ITIH5/SERPINB11/PAPLN/WFDC10A/SPINK13/SERPINA11/HMSD/CRB2	36
MF	GO:0004866	endopeptidase inhibitor activity	35/1552	175/17697	2.96012e-06	0.000104043	9.05924e-05	BIRC5/SERPINC1/AVP/SERPING1/COL7A1/HRG/LCN1/LPA/MT3/SERPINE2/SERPINI1/PZP/RENBP/SERPINB3/SERPINB4/SPINT1/TFAP2B/PTTG1/CST8/SPINT2/SMR3B/SMR3A/SPINK4/PCSK1N/SPOCK3/OPRPN/BIRC7/ITIH5/SERPINB11/PAPLN/WFDC10A/SPINK13/SERPINA11/HMSD/CRB2	35
MF	GO:0030414	peptidase inhibitor activity	35/1552	182/17697	7.40929e-06	0.000213073	0.000185528	BIRC5/SERPINC1/AVP/SERPING1/COL7A1/HRG/LCN1/LPA/MT3/SERPINE2/SERPINI1/PZP/RENBP/SERPINB3/SERPINB4/SPINT1/TFAP2B/PTTG1/CST8/SPINT2/SMR3B/SMR3A/SPINK4/PCSK1N/SPOCK3/OPRPN/BIRC7/ITIH5/SERPINB11/PAPLN/WFDC10A/SPINK13/SERPINA11/HMSD/CRB2	35
MF	GO:0061135	endopeptidase regulator activity	35/1552	182/17697	7.40929e-06	0.000213073	0.000185528	BIRC5/SERPINC1/AVP/SERPING1/COL7A1/HRG/LCN1/LPA/MT3/SERPINE2/SERPINI1/PZP/RENBP/SERPINB3/SERPINB4/SPINT1/TFAP2B/PTTG1/CST8/SPINT2/SMR3B/SMR3A/SPINK4/PCSK1N/SPOCK3/OPRPN/BIRC7/ITIH5/SERPINB11/PAPLN/WFDC10A/SPINK13/SERPINA11/HMSD/CRB2	35
MF	GO:0004252	serine-type endopeptidase activity	34/1552	160/17697	9.70975e-07	4.65418e-05	4.0525e-05	KLK3/C1S/CMA1/CTRB1/F9/F11/HGFAC/HP/HPR/CFI/KLK1/LPA/MMP1/MMP7/PLG/PRSS1/PRSS2/KLK7/KLK6/TPSAB1/PRSS12/KLK4/MASP2/PRSS21/KLK11/TPSG1/KLK13/TMPRSS4/PRSS22/TMPRSS13/PRSS33/TMPRSS7/PRSS51/PRSS41	34
MF	GO:0005244	voltage-gated ion channel activity	34/1552	197/17697	9.97419e-05	0.00205772	0.0017917	CLCNKB/GRIN2A/KCNB1/KCNC1/KCND2/KCND3/KCNF1/KCNJ4/KCNJ10/KCNJ16/KCNK2/KCNMA1/SCN1A/SCN2B/SNAP25/KCNAB2/CACNA1I/CACNA1G/CLIC3/KCNQ4/HCN4/KCNH3/KCNV1/CACNG4/KCNK9/KCNK10/ANO1/KCNK12/KCNH6/KCNH7/LRRC38/KCNG3/HCN1/LRRC52	34
MF	GO:0022832	voltage-gated channel activity	34/1552	197/17697	9.97419e-05	0.00205772	0.0017917	CLCNKB/GRIN2A/KCNB1/KCNC1/KCND2/KCND3/KCNF1/KCNJ4/KCNJ10/KCNJ16/KCNK2/KCNMA1/SCN1A/SCN2B/SNAP25/KCNAB2/CACNA1I/CACNA1G/CLIC3/KCNQ4/HCN4/KCNH3/KCNV1/CACNG4/KCNK9/KCNK10/ANO1/KCNK12/KCNH6/KCNH7/LRRC38/KCNG3/HCN1/LRRC52	34
MF	GO:0005342	organic acid transmembrane transporter activity	33/1552	153/17697	9.8086e-07	4.65418e-05	4.0525e-05	AQP9/OCA2/SLC1A1/SLC1A2/SLC1A5/SLC1A7/SLC6A8/SLC6A13/SLC7A1/SLC10A1/SLC13A1/SLCO2A1/SLCO1A2/ABCB11/SLC13A2/SLC16A6/SLC16A3/SLC6A5/SLC27A5/SLC6A14/SLCO1B3/SLC38A4/SLC6A15/SLC7A10/SLC38A1/SLC38A5/SLC26A9/SLC38A8/SLC36A2/SLC16A11/SLC10A4/SLC13A5/SLC6A19	33
MF	GO:0046943	carboxylic acid transmembrane transporter activity	33/1552	153/17697	9.8086e-07	4.65418e-05	4.0525e-05	AQP9/OCA2/SLC1A1/SLC1A2/SLC1A5/SLC1A7/SLC6A8/SLC6A13/SLC7A1/SLC10A1/SLC13A1/SLCO2A1/SLCO1A2/ABCB11/SLC13A2/SLC16A6/SLC16A3/SLC6A5/SLC27A5/SLC6A14/SLCO1B3/SLC38A4/SLC6A15/SLC7A10/SLC38A1/SLC38A5/SLC26A9/SLC38A8/SLC36A2/SLC16A11/SLC10A4/SLC13A5/SLC6A19	33
MF	GO:0005179	hormone activity	32/1552	122/17697	1.12766e-08	1.07015e-06	9.31804e-07	ADCYAP1/AGRP/AMH/AVP/CHGB/GAST/GUCA2A/HCRT/IAPP/IGF1/IGF2/INHA/INSL3/INSL4/NMB/NPPB/NTS/PRL/PTHLH/CCL25/SST/TG/VGF/ADIPOQ/UTS2/INSL6/BMP10/HAMP/UCN3/UTS2B/INS-IGF2/APELA	32
MF	GO:0015293	symporter activity	32/1552	144/17697	7.09652e-07	3.96153e-05	3.44939e-05	SLC1A1/SLC1A2/SLC1A5/SLC1A7/SLC6A4/SLC6A8/SLC6A13/SLC10A1/SLC12A1/SLC13A1/SLC22A1/SLC13A2/SLC16A6/SLC16A3/SLC6A5/SLC28A1/SLC34A2/SLC6A14/SLC24A2/SLC38A4/SLC6A15/SLC12A5/SLC28A3/SLC38A1/SLC4A11/SLC34A3/SLC36A2/SLC16A11/SLC10A4/SLC13A5/SLC6A19/SLC6A17	32
MF	GO:0005506	iron ion binding	31/1552	152/17697	7.04572e-06	0.000213073	0.000185528	ALOX12B/AOX1/CYP1A1/CYP1A2/CYP2A6/CYP2A13/CYP2C8/CYP2C9/CYP3A4/CYP4A11/CYP8B1/CYP19A1/CYP24A1/HBQ1/LCN2/MELTF/RRM2/TPH1/BBOX1/CYP39A1/FTHL17/CYP2W1/CYP26B1/ALOXE3/CYP3A43/FA2H/SCD5/TET1/EGLN3/CYP4Z1/CYP4A22	31
MF	GO:0008083	growth factor activity	29/1552	163/17697	0.000183438	0.00305407	0.00265925	AMBN/AMH/BMP7/EREG/FGF5/FGF8/FGF9/VEGFD/GDF2/GDF10/IGF1/IGF2/IL4/IL11/IL12A/INHA/LIF/NTF4/REG1A/TFF1/TGFA/VGF/FGF19/LEFTY1/NRG3/DKK1/FGF20/BMP10/PROK1	29
MF	GO:0005267	potassium channel activity	28/1552	123/17697	2.08513e-06	7.91515e-05	6.8919e-05	KCNB1/KCNC1/KCND2/KCND3/KCNF1/KCNJ4/KCNJ10/KCNJ16/KCNK2/KCNMA1/KCNN2/SNAP25/KCNAB2/KCNQ4/HCN4/ABCC9/KCNH3/KCNV1/KCNMB3/KCNK9/KCNK10/KCNK12/KCNH6/KCNH7/LRRC38/KCNG3/HCN1/LRRC52	28
MF	GO:0001653	peptide receptor activity	28/1552	152/17697	0.000127713	0.00252499	0.00219856	AVPR1B/CALCR/CCKBR/CCR3/ACKR2/CRHR1/GHRHR/GIPR/GLP1R/GPR17/GRPR/OXTR/SCTR/SSTR2/SSTR3/TACR3/VIPR1/VIPR2/NPFFR2/PROKR1/SORCS3/GPR84/QRFPR/KISS1R/SORCS1/NLRP6/RXFP4/NPSR1	28
MF	GO:0022843	voltage-gated cation channel activity	27/1552	142/17697	9.6224e-05	0.00205772	0.0017917	GRIN2A/KCNB1/KCNC1/KCND2/KCND3/KCNF1/KCNJ4/KCNJ10/KCNJ16/KCNK2/KCNMA1/SNAP25/KCNAB2/CACNA1I/CACNA1G/KCNQ4/HCN4/KCNH3/KCNV1/CACNG4/KCNK9/KCNH6/KCNH7/LRRC38/KCNG3/HCN1/LRRC52	27
MF	GO:0046906	tetrapyrrole binding	27/1552	145/17697	0.000138758	0.00263362	0.00229316	CYP1A1/CYP1A2/CYP2A6/CYP2A13/CYP2C8/CYP2C9/CYP3A4/CYP4A11/CYP8B1/CYP19A1/CYP24A1/HBE1/HBQ1/HRG/LPO/TCN1/DUOX2/CYP39A1/CYP2W1/CYP26B1/CYP3A43/FA2H/STEAP4/ADGB/CYP4Z1/CYP4A22/CBSL	27
MF	GO:0008528	G protein-coupled peptide receptor activity	27/1552	146/17697	0.000156275	0.0026973	0.0023486	AVPR1B/CALCR/CCKBR/CCR3/ACKR2/GHRHR/GIPR/GLP1R/GPR17/GRPR/OXTR/SCTR/SSTR2/SSTR3/TACR3/VIPR1/VIPR2/NPFFR2/PROKR1/SORCS3/GPR84/QRFPR/KISS1R/SORCS1/NLRP6/RXFP4/NPSR1	27
MF	GO:0015103	inorganic anion transmembrane transporter activity	27/1552	146/17697	0.000156275	0.0026973	0.0023486	AQP6/CFTR/CLCNKB/GABRA2/GABRA3/GABRB3/GABRR1/FXYD3/SLC1A1/SLC4A3/SLC6A4/SLC12A1/SLC13A1/SLC22A1/BSND/CLIC3/SLC34A2/ANO1/GABRQ/ANO2/TTYH1/SLC12A5/SLC4A11/SLC26A9/SLC34A3/BEST3/ANO9	27
MF	GO:0020037	heme binding	26/1552	135/17697	0.000103208	0.00208393	0.00181452	CYP1A1/CYP1A2/CYP2A6/CYP2A13/CYP2C8/CYP2C9/CYP3A4/CYP4A11/CYP8B1/CYP19A1/CYP24A1/HBE1/HBQ1/HRG/LPO/DUOX2/CYP39A1/CYP2W1/CYP26B1/CYP3A43/FA2H/STEAP4/ADGB/CYP4Z1/CYP4A22/CBSL	26
MF	GO:0015276	ligand-gated ion channel activity	26/1552	138/17697	0.000150141	0.0026973	0.0023486	ASIC2/ASIC1/CFTR/CHRNA1/CHRNA4/CHRNA5/CHRNA7/CHRND/GABRA2/GABRA3/GABRB3/GABRR1/GRIA2/GRID2/GRIN2A/HTR3A/ITPR3/KCNJ4/KCNJ10/KCNJ16/HCN4/P2RX2/CNGB3/MCOLN3/GABRQ/HCN1	26
MF	GO:0022834	ligand-gated channel activity	26/1552	138/17697	0.000150141	0.0026973	0.0023486	ASIC2/ASIC1/CFTR/CHRNA1/CHRNA4/CHRNA5/CHRNA7/CHRND/GABRA2/GABRA3/GABRB3/GABRR1/GRIA2/GRID2/GRIN2A/HTR3A/ITPR3/KCNJ4/KCNJ10/KCNJ16/HCN4/P2RX2/CNGB3/MCOLN3/GABRQ/HCN1	26
MF	GO:0016705	oxidoreductase activity, acting on paired donors, with incorporation or reduction of molecular oxygen	26/1552	159/17697	0.00141682	0.0203721	0.0177385	CYP1A1/CYP1A2/CYP2A6/CYP2A13/CYP2C8/CYP2C9/CYP3A4/CYP4A11/CYP8B1/CYP19A1/CYP24A1/FMO1/FMO4/AKR1D1/TPH1/BBOX1/KMO/CYP39A1/CYP2W1/CYP26B1/CYP3A43/SCD5/TET1/EGLN3/CYP4Z1/CYP4A22	26
MF	GO:0008194	UDP-glycosyltransferase activity	25/1552	151/17697	0.00144958	0.0205321	0.0178778	GALNT3/GCNT1/GYS2/UGT2B7/UGT2B10/UGT2B15/UGT8/B3GALT2/GCNT3/B3GALT5/B3GNT3/GALNT5/MGAT4C/A4GNT/UGT2B28/UGT1A10/UGT1A7/UGT1A3/GALNT17/NDST4/GALNT15/LARGE2/UGT3A2/B4GALNT4/GXYLT2	25
MF	GO:0015294	solute:cation symporter activity	24/1552	102/17697	5.97226e-06	0.000188922	0.000164499	SLC1A1/SLC1A2/SLC6A4/SLC6A8/SLC6A13/SLC10A1/SLC12A1/SLC13A1/SLC22A1/SLC13A2/SLC6A5/SLC28A1/SLC34A2/SLC6A14/SLC6A15/SLC12A5/SLC28A3/SLC38A1/SLC34A3/SLC36A2/SLC10A4/SLC13A5/SLC6A19/SLC6A17	24
MF	GO:0005249	voltage-gated potassium channel activity	23/1552	87/17697	1.08766e-06	4.91518e-05	4.27975e-05	KCNB1/KCNC1/KCND2/KCND3/KCNF1/KCNJ4/KCNJ10/KCNJ16/KCNK2/KCNMA1/SNAP25/KCNAB2/KCNQ4/HCN4/KCNH3/KCNV1/KCNK9/KCNH6/KCNH7/LRRC38/KCNG3/HCN1/LRRC52	23
MF	GO:0015370	solute:sodium symporter activity	22/1552	72/17697	1.17382e-07	8.56891e-06	7.46115e-06	SLC1A1/SLC1A2/SLC6A4/SLC6A8/SLC6A13/SLC10A1/SLC12A1/SLC13A1/SLC22A1/SLC13A2/SLC6A5/SLC28A1/SLC34A2/SLC6A14/SLC6A15/SLC28A3/SLC38A1/SLC34A3/SLC10A4/SLC13A5/SLC6A19/SLC6A17	22
MF	GO:0004497	monooxygenase activity	22/1552	99/17697	3.72646e-05	0.000959621	0.000835563	CYP1A1/CYP1A2/CYP2A6/CYP2A13/CYP2C8/CYP2C9/CYP3A4/CYP4A11/CYP8B1/CYP19A1/CYP24A1/FMO1/FMO4/AKR1D1/TPH1/KMO/CYP39A1/CYP2W1/CYP26B1/CYP3A43/CYP4Z1/CYP4A22	22
MF	GO:0030594	neurotransmitter receptor activity	22/1552	117/17697	0.000482524	0.00776128	0.00675792	CHRM1/CHRM2/CHRNA1/CHRNA4/CHRNA5/CHRNA7/CHRND/DRD1/DRD2/DRD5/GABRA2/GABRA3/GABRB3/GABRR1/GRIA2/GRID2/GRIN2A/GRM5/HTR1D/HTR2A/HTR2B/HTR3A	22
MF	GO:0005319	lipid transporter activity	22/1552	131/17697	0.00225528	0.0281614	0.0245208	APOF/APOA4/APOC4/ABCB4/PLTP/SLC10A1/SLCO2A1/SLCO1A2/TTPA/ABCB11/PRELID3A/SLC27A5/OSBP2/ABCA12/SLCO1B3/ATP8A2/ANO3/STRA6/STARD5/SLC10A4/ANO9/SFTPA1	22
MF	GO:0015108	chloride transmembrane transporter activity	21/1552	100/17697	0.000131666	0.00255001	0.00222035	CFTR/CLCNKB/GABRA2/GABRA3/GABRB3/GABRR1/FXYD3/SLC1A1/SLC6A4/SLC12A1/SLC22A1/BSND/CLIC3/ANO1/GABRQ/ANO2/TTYH1/SLC12A5/SLC26A9/BEST3/ANO9	21
MF	GO:0004867	serine-type endopeptidase inhibitor activity	20/1552	94/17697	0.000156324	0.0026973	0.0023486	SERPINC1/SERPING1/COL7A1/HRG/SERPINE2/SERPINI1/PZP/SERPINB3/SERPINB4/SPINT1/SPINT2/SPINK4/PCSK1N/ITIH5/SERPINB11/PAPLN/WFDC10A/SPINK13/SERPINA11/HMSD	20
MF	GO:0042562	hormone binding	19/1552	102/17697	0.00127789	0.0186573	0.0162453	AR/CALCR/CCKBR/CHRNA1/CHRNA4/CHRNA5/CHRNA7/CHRND/CRHBP/CRHR1/GHRHR/GIPR/GLP1R/MTNR1A/OXTR/PKM/SCTR/VIPR1/VIPR2	19
MF	GO:0099094	ligand-gated cation channel activity	19/1552	105/17697	0.00181984	0.0243243	0.0211797	ASIC2/ASIC1/CHRNA1/CHRNA4/CHRNA5/CHRNA7/CHRND/GRIA2/GRIN2A/HTR3A/ITPR3/KCNJ4/KCNJ10/KCNJ16/HCN4/P2RX2/CNGB3/MCOLN3/HCN1	19
MF	GO:0015171	amino acid transmembrane transporter activity	18/1552	74/17697	5.2977e-05	0.00125688	0.00109439	OCA2/SLC1A1/SLC1A2/SLC1A5/SLC1A7/SLC6A8/SLC6A13/SLC7A1/SLC6A5/SLC6A14/SLC38A4/SLC6A15/SLC7A10/SLC38A1/SLC38A5/SLC38A8/SLC36A2/SLC6A19	18
MF	GO:0005326	neurotransmitter transporter activity	16/1552	51/17697	4.19768e-06	0.000142271	0.000123879	SLC1A1/SLC1A2/SLC1A7/SLC6A4/SLC6A8/SLC6A13/SLC22A1/SLC6A5/SLC6A14/SLC6A15/GABRQ/SLC44A4/SLC38A5/SLC36A2/SLC6A19/SLC6A17	16
MF	GO:0005254	chloride channel activity	16/1552	75/17697	0.000667636	0.0103867	0.0090439	CFTR/CLCNKB/GABRA2/GABRA3/GABRB3/GABRR1/FXYD3/BSND/CLIC3/ANO1/GABRQ/ANO2/TTYH1/SLC26A9/BEST3/ANO9	16
MF	GO:0070405	ammonium ion binding	16/1552	75/17697	0.000667636	0.0103867	0.0090439	APOA4/CHRNA1/CHRNA4/CHRNA5/CHRNA7/CHRND/DRD1/DRD2/DRD5/HTR2A/HTR2B/HTR3A/PLTP/SLC6A4/PCYT1B/GPR119	16
MF	GO:0005253	anion channel activity	16/1552	89/17697	0.00430479	0.0467819	0.0407341	CFTR/CLCNKB/GABRA2/GABRA3/GABRB3/GABRR1/FXYD3/BSND/CLIC3/ANO1/GABRQ/ANO2/TTYH1/SLC26A9/BEST3/ANO9	16
MF	GO:0005544	calcium-dependent phospholipid binding	15/1552	53/17697	3.31301e-05	0.0008983	0.00078217	ANXA3/ANXA13/SYT4/ANXA10/PCLO/SYT13/SYT15/SYT8/PLA2G4E/CPNE4/SYT9/CPNE9/PLA2G4F/PLA2G4D/ANXA8L1	15
MF	GO:0005230	extracellular ligand-gated ion channel activity	15/1552	75/17697	0.00193288	0.0254764	0.0221829	CHRNA1/CHRNA4/CHRNA5/CHRNA7/CHRND/GABRA2/GABRA3/GABRB3/GABRR1/GRIA2/GRID2/GRIN2A/HTR3A/P2RX2/GABRQ	15
MF	GO:0042165	neurotransmitter binding	13/1552	55/17697	0.000756942	0.0115861	0.0100883	CHRNA1/CHRNA4/CHRNA5/CHRNA7/CHRND/CRHBP/CRHR1/HTR2A/HTR2B/HTR3A/SLC6A4/SLC6A13/GNMT	13
MF	GO:0022824	transmitter-gated ion channel activity	13/1552	61/17697	0.00209121	0.0264607	0.02304	CHRNA1/CHRNA4/CHRNA5/CHRNA7/CHRND/GABRA2/GABRA3/GABRB3/GABRR1/GRIA2/GRID2/GRIN2A/HTR3A	13
MF	GO:0022835	transmitter-gated channel activity	13/1552	61/17697	0.00209121	0.0264607	0.02304	CHRNA1/CHRNA4/CHRNA5/CHRNA7/CHRND/GABRA2/GABRA3/GABRB3/GABRR1/GRIA2/GRID2/GRIN2A/HTR3A	13
MF	GO:0048306	calcium-dependent protein binding	13/1552	61/17697	0.00209121	0.0264607	0.02304	ANXA3/DMBT1/FCN2/MBL2/S100A1/S100A6/S100A11/SNAP25/TNNC1/CLEC4M/MASP2/CD177/SYT8	13
MF	GO:0005343	organic acid:sodium symporter activity	12/1552	28/17697	1.59287e-06	6.29846e-05	5.48421e-05	SLC1A1/SLC1A2/SLC6A8/SLC6A13/SLC10A1/SLC13A1/SLC13A2/SLC6A5/SLC6A15/SLC38A1/SLC10A4/SLC13A5	12
MF	GO:0008395	steroid hydroxylase activity	12/1552	38/17697	6.19097e-05	0.00143298	0.00124773	CYP1A1/CYP1A2/CYP2A6/CYP2A13/CYP2C8/CYP2C9/CYP3A4/CYP8B1/CYP19A1/CYP39A1/CYP2W1/CYP3A43	12
MF	GO:1901618	organic hydroxy compound transmembrane transporter activity	12/1552	44/17697	0.000294132	0.00481261	0.00419045	AQP9/SLC6A4/SLC10A1/SLCO1A2/SLC22A1/ABCB11/SLC16A3/MFSD10/SLCO1B3/STRA6/AQP10/SLC10A4	12
MF	GO:0008188	neuropeptide receptor activity	12/1552	50/17697	0.00103481	0.0155878	0.0135727	GRPR/SSTR2/SSTR3/TACR3/NPFFR2/PROKR1/SORCS3/QRFPR/KISS1R/SORCS1/RXFP4/NPSR1	12
MF	GO:0098960	postsynaptic neurotransmitter receptor activity	12/1552	52/17697	0.00149368	0.0208457	0.0181508	CHRM1/CHRNA1/CHRNA4/CHRNA5/CHRNA7/CHRND/GABRA2/GABRA3/GABRB3/GABRR1/GRID2/GRM5	12
MF	GO:0016712	oxidoreductase activity, acting on paired donors, with incorporation or reduction of molecular oxygen, reduced flavin or flavoprotein as one donor, and incorporation of one atom of oxygen	11/1552	32/17697	5.18927e-05	0.00125688	0.00109439	CYP1A1/CYP1A2/CYP2A6/CYP2A13/CYP2C8/CYP2C9/CYP3A4/CYP19A1/CYP2W1/CYP3A43/CYP4Z1	11
MF	GO:0017046	peptide hormone binding	11/1552	49/17697	0.00292914	0.0343179	0.0298814	CALCR/CCKBR/CRHBP/CRHR1/GHRHR/GIPR/GLP1R/OXTR/SCTR/VIPR1/VIPR2	11
MF	GO:0008028	monocarboxylic acid transmembrane transporter activity	11/1552	50/17697	0.00346343	0.0396	0.0344806	SLC6A13/SLC10A1/SLCO2A1/SLCO1A2/ABCB11/SLC16A6/SLC16A3/SLC27A5/SLCO1B3/SLC16A11/SLC10A4	11
MF	GO:0099529	neurotransmitter receptor activity involved in regulation of postsynaptic membrane potential	11/1552	50/17697	0.00346343	0.0396	0.0344806	CHRM1/CHRNA1/CHRNA4/CHRNA5/CHRNA7/CHRND/GABRA2/GABRA3/GABRB3/GABRR1/GRID2	11
MF	GO:0005328	neurotransmitter:sodium symporter activity	10/1552	26/17697	3.74141e-05	0.000959621	0.000835563	SLC1A1/SLC1A2/SLC6A4/SLC6A8/SLC6A13/SLC6A5/SLC6A14/SLC6A15/SLC6A19/SLC6A17	10
MF	GO:0005416	amino acid:cation symporter activity	8/1552	18/17697	6.74209e-05	0.00152339	0.00132645	SLC1A1/SLC1A2/SLC6A8/SLC6A13/SLC6A5/SLC6A15/SLC38A1/SLC36A2	8
MF	GO:0015175	neutral amino acid transmembrane transporter activity	8/1552	31/17697	0.00433805	0.0467819	0.0407341	SLC1A1/SLC1A5/SLC6A5/SLC7A10/SLC38A1/SLC38A5/SLC36A2/SLC6A19	8
MF	GO:0016725	oxidoreductase activity, acting on CH or CH2 groups	7/1552	13/17697	4.20372e-05	0.00104982	0.000914105	AOX1/CYP1A2/CYP2C8/CYP2C9/CYP3A4/RRM2/CYP3A43	7
MF	GO:0005283	amino acid:sodium symporter activity	7/1552	14/17697	7.76999e-05	0.00171482	0.00149313	SLC1A1/SLC1A2/SLC6A8/SLC6A13/SLC6A5/SLC6A15/SLC38A1	7
MF	GO:0015464	acetylcholine receptor activity	7/1552	23/17697	0.00274442	0.0325557	0.028347	CHRM1/CHRM2/CHRNA1/CHRNA4/CHRNA5/CHRNA7/CHRND	7
MF	GO:0001965	G-protein alpha-subunit binding	7/1552	24/17697	0.00358508	0.0405029	0.0352668	CRHR1/DRD1/DRD5/HTR2A/HTR2B/RGS2/LPAR3	7
MF	GO:0022821	potassium ion antiporter activity	6/1552	16/17697	0.00166804	0.0226138	0.0196904	SLC9A2/SLC9A3/SLC24A2/SLC9C2/SLC9C1/SLC9A4	6
MF	GO:0008391	arachidonic acid monooxygenase activity	6/1552	17/17697	0.00238817	0.0289988	0.0252499	CYP1A1/CYP2A6/CYP2A13/CYP2C8/CYP2C9/CYP4A11	6
MF	GO:0015386	potassium:proton antiporter activity	5/1552	11/17697	0.00151722	0.0208672	0.0181696	SLC9A2/SLC9A3/SLC9C2/SLC9C1/SLC9A4	5
MF	GO:0005451	monovalent cation:proton antiporter activity	5/1552	12/17697	0.00241402	0.0289988	0.0252499	SLC9A2/SLC9A3/SLC9C2/SLC9C1/SLC9A4	5
MF	GO:0015385	sodium:proton antiporter activity	5/1552	12/17697	0.00241402	0.0289988	0.0252499	SLC9A2/SLC9A3/SLC9C2/SLC9C1/SLC9A4	5
MF	GO:0039706	co-receptor binding	5/1552	13/17697	0.00364155	0.0406569	0.0354008	TFR2/WNT9B/DKK1/DKK4/WNT3A	5
MF	GO:0071855	neuropeptide receptor binding	8/1552	32/17697	0.00534741	0.057019	0.0496478	ADCYAP1/CCKBR/GNAO1/HCRT/NMB/TAC1/UCN3/APELA	8
MF	GO:0004745	retinol dehydrogenase activity	6/1552	20/17697	0.00595231	0.0618929	0.0538915	ADH1B/ADH1C/ADH4/RDH16/HSD17B6/RDH8	6
MF	GO:0003777	microtubule motor activity	15/1552	84/17697	0.00597222	0.0618929	0.0538915	KIF3C/KIF5A/KIF11/KIFC1/KIF23/KIF20A/KIF2C/KIF4A/KIF15/KIF18A/KIF12/KIF18B/KLC3/KIF6/KIF7	15
MF	GO:0015238	drug transmembrane transporter activity	16/1552	92/17697	0.00600015	0.0618929	0.0538915	OCA2/SLC1A1/SLC1A2/SLC1A5/SLC1A7/SLC6A8/SLC7A1/SLC13A1/SLC22A1/SLC6A5/MFSD10/SLC4A11/SLC38A5/SLC52A3/SLC36A2/SLC13A5	16
MF	GO:0015179	L-amino acid transmembrane transporter activity	11/1552	54/17697	0.00642656	0.0655785	0.0571007	OCA2/SLC1A1/SLC1A2/SLC1A5/SLC1A7/SLC7A1/SLC6A5/SLC7A10/SLC38A1/SLC38A5/SLC36A2	11
MF	GO:0015020	glucuronosyltransferase activity	8/1552	33/17697	0.00652647	0.0658896	0.0573716	UGT2B7/UGT2B15/UGT2B28/UGT1A10/UGT1A7/UGT1A3/LARGE2/UGT3A2	8
MF	GO:0043178	alcohol binding	15/1552	85/17697	0.00667912	0.0660852	0.0575419	ADH4/APOF/APOA4/ITPR3/PMP2/RBP2/TRPC1/SOAT2/PROM1/ADAP1/OSBP2/TRPC7/STRA6/STARD5/PROM2	15
MF	GO:1904315	transmitter-gated ion channel activity involved in regulation of postsynaptic membrane potential	10/1552	47/17697	0.00668512	0.0660852	0.0575419	CHRNA1/CHRNA4/CHRNA5/CHRNA7/CHRND/GABRA2/GABRA3/GABRB3/GABRR1/GRID2	10
MF	GO:0016616	oxidoreductase activity, acting on the CH-OH group of donors, NAD or NADP as acceptor	19/1552	119/17697	0.00755797	0.0739434	0.0643842	ADH1B/ADH1C/ADH4/ALDH3A1/EHHADH/G6PD/HSD11B1/IMPDH1/SRD5A2/AKR1D1/KCNAB2/RDH16/HSD17B6/AKR7A3/DHDH/RDH8/ADHFE1/LDHD/CYP4A22	19
MF	GO:0001664	G protein-coupled receptor binding	37/1552	280/17697	0.00782615	0.0757859	0.0659885	ADCYAP1/APLP1/AVP/CCKBR/DNM1/GNAO1/HCRT/INSL3/ITGB4/NDP/NMB/SAA1/CCL19/CCL21/CCL25/CXCL5/XCL1/TAC1/TFF2/UCHL1/WNT7B/WNT9B/HOMER3/CCL26/NPFFR2/REEP2/S100A14/PPP1R1B/PROK1/RSPO3/WNT3A/UCN3/PACRG/UTS2B/RSPO2/RSPO4/APELA	37
MF	GO:0043176	amine binding	4/1552	10/17697	0.00803742	0.0762751	0.0664145	HTR2A/HTR2B/HTR3A/SLC6A4	4
MF	GO:0051378	serotonin binding	4/1552	10/17697	0.00803742	0.0762751	0.0664145	HTR2A/HTR2B/HTR3A/SLC6A4	4
MF	GO:0008392	arachidonic acid epoxygenase activity	5/1552	16/17697	0.00989862	0.0912018	0.0794115	CYP2A6/CYP2A13/CYP2C8/CYP2C9/CYP4A11	5
MF	GO:0022848	acetylcholine-gated cation-selective channel activity	5/1552	16/17697	0.00989862	0.0912018	0.0794115	CHRNA1/CHRNA4/CHRNA5/CHRNA7/CHRND	5
MF	GO:0071837	HMG box domain binding	5/1552	16/17697	0.00989862	0.0912018	0.0794115	DLX5/PAX3/POU3F3/OLIG2/ALX4	5
KEGG	hsa00410	beta-Alanine metabolism	8/689	30/8076	0.00289936	0.0506536	0.0457794	ABAT/ALDH3A1/ALDH3B2/EHHADH/GAD2/ALDH6A1/CNDP1/GADL1	8
KEGG	hsa04727	GABAergic synapse	16/689	89/8076	0.00318861	0.0526121	0.0475495	ABAT/ADCY1/ADCY8/GABRA2/GABRA3/GABRB3/GABRR1/GAD2/GNAO1/PRKCG/SLC6A13/GLS2/GABRQ/SLC12A5/SLC38A1/SLC38A5	16
KEGG	hsa04726	Serotonergic synapse	19/689	115/8076	0.00373144	0.0583283	0.0527156	ALOX12B/CYP2C8/CYP2C9/GABRB3/GNAO1/HTR1D/HTR2A/HTR2B/HTR3A/ITPR3/KCND2/KCNN2/PRKCG/SLC6A4/TPH1/TRPC1/PLA2G4E/PLA2G4F/PLA2G4D	19
KEGG	hsa04750	Inflammatory mediator regulation of TRP channels	17/689	100/8076	0.00439433	0.0652558	0.0589765	ASIC2/ASIC1/ADCY1/ADCY8/CAMK2A/CYP4A11/HTR2A/HTR2B/IGF1/ITPR3/PRKCG/MAPK13/ASIC4/PLA2G4E/PLA2G4F/PLA2G4D/CYP4A22	17
KEGG	hsa04024	cAMP signaling pathway	30/689	216/8076	0.0051029	0.0721696	0.065225	ADCY1/ADCY8/ADCYAP1/ADRB2/AMH/FXYD2/CAMK2A/CFTR/CHRM1/CHRM2/DRD1/DRD2/DRD5/GIPR/GLP1R/FFAR2/GRIA2/GRIN2A/HTR1D/OXTR/SST/SSTR2/VIPR2/HCN4/VAV3/HCAR1/CNGB3/PPP1R1B/CREB3L1/GPR119	30
KEGG	hsa05033	Nicotine addiction	9/689	40/8076	0.00558169	0.0753528	0.068102	CHRNA4/CHRNA7/GABRA2/GABRA3/GABRB3/GABRR1/GRIA2/GRIN2A/GABRQ	9
KEGG	hsa04974	Protein digestion and absorption	17/689	103/8076	0.00597308	0.0771307	0.0697088	FXYD2/COL2A1/COL7A1/COL9A2/COL11A2/CPA2/CTRB1/MEP1A/PRSS1/PRSS2/SLC1A1/SLC1A5/SLC9A3/ACE2/SLC36A2/COL6A5/SLC6A19	17
KEGG	hsa00040	Pentose and glucuronate interconversions	8/689	34/8076	0.00663768	0.0821413	0.0742372	UGT2B7/UGT2B10/UGT2B15/DHDH/UGT2B28/UGT1A10/UGT1A7/UGT1A3	8
KEGG	hsa04540	Gap junction	15/689	88/8076	0.00704625	0.0837095	0.0756545	ADCY1/ADCY8/CDK1/DRD1/DRD2/GRM5/HTR2A/HTR2B/ITPR3/PRKCG/PRKG2/TUBA3C/TUBB3/TUBAL3/TUBA3E	15
