# Supplementary material for: Identification of CFHR4 as a Potential Prognosis Biomarker Associated With lmmune Infiltrates in Hepatocellular Carcinoma
Source: Front Immunol. 2022 Jun 22;13:892750. doi: 10.3389/fimmu.2022.892750 (PMC9257081; doi:10.3389/fimmu.2022.892750)
Supplement: Supplementary Table 4 — GSEA enrichment analysis of CFHR4. [file Table_4.xlsx]

## Sheet: Sheet1
ID	setSize	enrichmentScore	NES	pvalue	p.adjust	qvalues	rank	core_enrichment
REACTOME_CD22_MEDIATED_BCR_REGULATION	61	-0.726771	-2.18148	0.00115607	0.0302591	0.0232927	6283	IGKV1-33/IGKV3D-20/IGKV2D-40/IGHV3-13/IGKV1-39/IGKV1D-12/IGHV4-59/IGKV1-5/IGHV3-30/IGHV3-53/IGHV3-33/IGKV1-12/IGLV3-25/IGLV3-1/IGKV2-30/IGHV1-2/IGKV1-16/IGKV2D-28/IGHV4-39/IGLV1-47/IGLV7-43/IGKV3-15/IGHV3-48/IGKV1D-16/IGLC3/IGLV3-19/IGKV1D-33/IGKV3-11/IGLV2-23/IGKV3-20/IGHV2-5/IGHV3-23/IGLV3-21/IGKV4-1/IGLV1-44/IGLC2/IGKV5-2/IGHV1-46/IGHV1-69/IGLV2-11/IGLV3-27/IGKV2-28/IGKV2D-30
REACTOME_FCGR_ACTIVATION	69	-0.714713	-2.17026	0.0011325	0.0302591	0.0232927	8309	IGKV1-17/IGLV1-51/FCGR3A/CD3G/IGHV4-34/FCGR2A/IGLV1-40/IGHG2/IGKV1-33/IGKV3D-20/IGKV2D-40/IGHV3-13/IGKV1-39/IGKV1D-12/IGHV4-59/SYK/IGKV1-5/IGHV3-30/IGHV3-53/IGHV3-33/IGKV1-12/IGLV3-25/IGLV3-1/IGKV2-30/IGHV1-2/IGKV1-16/IGKV2D-28/IGHV4-39/IGLV1-47/IGLV7-43/IGKV3-15/FCGR1A/IGHV3-48/IGKV1D-16/IGLC3/IGLV3-19/IGKV1D-33/IGKV3-11/IGLV2-23/SRC/IGKV3-20/IGHV2-5/IGHV3-23/IGLV3-21/IGKV4-1/IGHG1/IGLV1-44/IGLC…
KEGG_RIBOSOME	88	-0.675478	-2.10393	0.00109769	0.0302591	0.0232927	10362	RPL22/RPL15/RPL34/RPL10A/RPL11/RPL41/RPS25/RPL26/RPL30/RPS27/RPS26/RPS15A/RPS13/RPL39/RPL12/RPS9/RPL13/RPS4X/UBA52/RPS20/RPL19/RPL6/RPL7/RPS3A/RPS2/RPL31/RPS29/RPL21/RPS23/RPL4/RPS18/RPL24/RPL29/RPL5/RPS28/RPS15/RPLP1/RPL37/RPS17/RPL7A/RPL22L1/RPS11/RPS6/RPLP0/RPL17/RPL23/RPL35A/RPS8/RPL36/RPL14/RPS27A/RPS10/RPL13A/RPL32/RPL35/RPS12/RPL9/RPL27/RPL18/RPL37A/RPL18A/RPS7/RPS5/RPL28/RPS3/RPL27A/RPL8/…
WP_CYTOPLASMIC_RIBOSOMAL_PROTEINS	88	-0.673543	-2.09791	0.00109769	0.0302591	0.0232927	10362	RPL22/RPL15/RPL34/RPL10A/RPL11/RPL41/RPS6KB1/RPS25/RPL26/RPL30/RPS27/RPS26/RPS14/RPS15A/RPS13/RPL39/RPL12/RPS9/RPL13/RPS4X/UBA52/RPS20/RPL19/RPL6/RPL7/RPS3A/RPS2/RPL31/RPS29/RPL21/RPS23/RPL4/RPS18/RPL24/RPL29/RPL5/RPS28/RPS15/RPLP1/RPL37/RPS17/RPL7A/RPS11/RPS6/RPLP0/RPL17/RPL23/RPL35A/RPS8/RPL36/RPL14/RPS27A/RPS10/RPL13A/RPL32/RPL35/RPS12/RPL9/RPL27/RPL18/RPL37A/RPL18A/RPS7/RPS5/RPL28/RPS3/RPL27A…
WP_RETINOBLASTOMA_GENE_IN_CANCER	87	-0.674116	-2.09438	0.00110375	0.0302591	0.0232927	6471	E2F3/RFC5/SMC2/PRMT2/POLD3/CCNA2/RFC3/PRIM1/PCNA/POLE2/POLA1/CDK2/HMGB2/H2AZ1/TFDP1/CDK4/DNMT1/PLK4/CDC25B/MCM3/FANCG/RFC4/BARD1/MCM6/CCNE2/STMN1/MCM4/SKP2/MCM7/CHEK1/E2F1/CDC7/E2F2/TYMS/ORC1/RRM2/CDC45/CCNB2/CDK1/CCNB1/KIF4A/TOP2A/TTK/CDT1/ANLN/MAPK13/CDC25A/CCNE1
REACTOME_ROLE_OF_PHOSPHOLIPIDS_IN_PHAGOCYTOSIS	82	-0.672011	-2.07398	0.00111111	0.0302591	0.0232927	8309	IGKV1-17/IGLV1-51/FCGR3A/CD3G/IGHV4-34/PLCG1/FCGR2A/IGLV1-40/IGHG2/PLD4/IGKV1-33/IGKV3D-20/IGKV2D-40/IGHV3-13/IGKV1-39/IGKV1D-12/IGHV4-59/SYK/IGKV1-5/IGHV3-30/IGHV3-53/IGHV3-33/IGKV1-12/PRKCD/IGLV3-25/IGLV3-1/IGKV2-30/IGHV1-2/IGKV1-16/IGKV2D-28/IGHV4-39/IGLV1-47/IGLV7-43/IGKV3-15/FCGR1A/IGHV3-48/IGKV1D-16/IGLC3/PIK3R2/IGLV3-19/IGKV1D-33/IGKV3-11/IGLV2-23/IGKV3-20/IGHV2-5/IGHV3-23/IGLV3-21/IGKV4-1…
REACTOME_NONSENSE_MEDIATED_DECAY_NMD_	116	-0.645604	-2.06776	0.00107411	0.0302591	0.0232927	10362	RPL22/RPL15/RPL34/RPL10A/RPL11/RPL41/RPS25/RPL26/RPL30/RNPS1/SMG5/EIF4A3/RPS4Y2/UPF3B/RPS27/RPS26/RPS14/RPS15A/RPS13/PABPC1/RPL39/RPL12/RPS9/NCBP2/UPF3A/RPL13/RPS4X/UBA52/RPS20/RPL19/PPP2R1A/RPL6/RPL7/RPS3A/RPS2/RPL31/RPS29/RPL21/RPS23/RPL4/RPS18/RPL24/RPL29/RPL5/RPS28/RPS15/RPLP1/RPL37/RPS17/RPL7A/RPL22L1/RPS11/RPS6/RPLP0/RPL17/RPL23/RPL35A/RPS8/RPL36/RPL14/RPS27A/RPS10/RPL13A/RPL32/RPL35/RPS12/…
REACTOME_ROLE_OF_LAT2_NTAL_LAB_ON_CALCIUM_MOBILIZATION	71	-0.678359	-2.05941	0.00113122	0.0302591	0.0232927	6283	IGKV1-33/IGKV3D-20/IGKV2D-40/IGHV3-13/IGKV1-39/IGKV1D-12/IGHV4-59/SYK/IGKV1-5/IGHV3-30/IGHV3-53/IGHV3-33/IGKV1-12/IGLV3-25/IGLV3-1/IGKV2-30/IGHV1-2/IGKV1-16/FCER1G/IGKV2D-28/IGHV4-39/IGLV1-47/IGLV7-43/IGKV3-15/IGHV3-48/IGKV1D-16/IGLC3/PIK3R2/IGLV3-19/IGKV1D-33/IGKV3-11/IGLV2-23/IGKV3-20/IGHV2-5/IGHV3-23/IGLV3-21/IGKV4-1/IGLV1-44/IGLC2/IGKV5-2/IGHV1-46/IGHV1-69/IGLV2-11/IGLV3-27/IGKV2-28/IGKV2D-30
REACTOME_EUKARYOTIC_TRANSLATION_ELONGATION	94	-0.65193	-2.04262	0.00109409	0.0302591	0.0232927	10362	RPL22/RPL15/RPL34/RPL10A/RPL11/RPL41/RPS25/RPL26/RPL30/RPS4Y2/RPS27/RPS26/RPS14/RPS15A/RPS13/RPL39/RPL12/RPS9/RPL13/RPS4X/UBA52/RPS20/RPL19/RPL6/RPL7/RPS3A/EEF1B2/RPS2/RPL31/RPS29/RPL21/RPS23/RPL4/RPS18/RPL24/RPL29/RPL5/RPS28/RPS15/RPLP1/RPL37/RPS17/RPL7A/RPL22L1/RPS11/RPS6/RPLP0/RPL17/RPL23/RPL35A/RPS8/RPL36/RPL14/RPS27A/RPS10/RPL13A/RPL32/RPL35/RPS12/RPL9/RPL27/RPL18/EEF1G/RPL37A/RPL18A/RPS7/RP…
REACTOME_RESPONSE_OF_EIF2AK4_GCN2_TO_AMINO_ACID_DEFICIENCY	102	-0.639708	-2.02383	0.00108932	0.0302591	0.0232927	10362	RPL22/RPL15/RPL34/RPL10A/RPL11/RPL41/RPS25/GCN1/RPL26/RPL30/ATF4/RPS4Y2/EIF2S2/RPS27/RPS26/RPS14/RPS15A/RPS13/RPL39/RPL12/RPS9/RPL13/RPS4X/UBA52/RPS20/RPL19/RPL6/RPL7/RPS3A/RPS2/RPL31/RPS29/RPL21/RPS23/RPL4/RPS18/RPL24/RPL29/RPL5/RPS28/RPS15/RPLP1/RPL37/RPS17/RPL7A/RPL22L1/RPS11/RPS6/RPLP0/DDIT3/RPL17/RPL23/TRIB3/RPL35A/RPS8/RPL36/RPL14/RPS27A/RPS10/RPL13A/RPL32/RPL35/RPS12/RPL9/RPL27/RPL18/RPL37…
REACTOME_DNA_STRAND_ELONGATION	32	-0.746418	-2.02139	0.00125945	0.0302591	0.0232927	6458	RFC5/PRIM2/POLD3/RFC3/DNA2/PRIM1/LIG1/POLA2/PCNA/POLA1/POLD1/MCM5/FEN1/MCM3/RFC4/GINS2/GINS3/MCM8/MCM6/MCM4/MCM7/GINS4/MCM2/CDC45/GINS1
REACTOME_RESOLUTION_OF_SISTER_CHROMATID_COHESION	126	-0.627858	-2.01633	0.0010627	0.0302591	0.0232927	7582	CENPP/PPP1CC/PPP2R1A/NUP43/B9D2/CENPU/RANGAP1/NDE1/SKA2/TUBA4B/TUBA1A/CENPQ/KIF2A/NUP37/TUBA1C/NUP85/ZWILCH/DSN1/TUBB6/INCENP/MAPRE1/TUBA1B/RCC2/SPDL1/CENPL/MAD2L1/TUBB8/KNTC1/CENPH/SPC24/CENPF/CENPI/CENPE/CENPK/CENPO/SGO2/SGO1/ZWINT/BUB1/CDCA8/NUF2/NDC80/CDCA5/CCNB2/ERCC6L/SPC25/KIF18A/CDK1/CCNB1/PLK1/TUBA3E/BUB1B/CENPM/KIF2C/AURKB/SKA1/CENPA/CDC20/BIRC5/TUBB3/TUBA3C/TUBAL3
PID_PLK1_PATHWAY	45	-0.697929	-2.01087	0.00119617	0.0302591	0.0232927	5263	INCENP/AURKA/BORA/TUBG1/CDC25B/CDC25C/FBXO5/SPC24/CENPE/PRC1/SGO1/ECT2/BUB1/NDC80/ERCC6L/CLSPN/CDK1/CCNB1/TPX2/KIF20A/PLK1/BUB1B/CDC20
WP_DNA_REPLICATION	42	-0.69901	-2.00114	0.00118203	0.0302591	0.0232927	6458	RPA4/ORC2/RFC2/UBA52/RFC5/PRIM2/POLD3/GMNN/RFC3/PRIM1/POLA2/PCNA/POLE2/POLA1/CDK2/POLD1/DBF4/MCM5/MCM3/RFC4/MCM6/MCM4/MCM7/CDC7/MCM2/ORC1/CDC45/CDC6/CDT1/ORC6/MCM10
REACTOME_ACTIVATION_OF_ATR_IN_RESPONSE_TO_REPLICATION_STRESS	37	-0.712895	-1.99924	0.00120482	0.0302591	0.0232927	3800	ORC2/RAD1/RFC2/RAD9A/RFC5/RFC3/CDK2/DBF4/MCM5/MCM3/RFC4/MCM8/MCM6/CDC25C/MCM4/MCM7/CHEK1/CDC7/MCM2/ORC1/CDC45/CLSPN/CDC6/ORC6/MCM10/CDC25A
REACTOME_UNWINDING_OF_DNA	12	-0.895321	-1.98915	0.00141243	0.0302591	0.0232927	3760	MCM3/GINS2/GINS3/MCM8/MCM6/MCM4/MCM7/GINS4/MCM2/CDC45/GINS1
REACTOME_FCERI_MEDIATED_CA_2_MOBILIZATION	86	-0.636757	-1.97578	0.00110619	0.0302591	0.0232927	6283	IGKV1-33/IGKV3D-20/IGKV2D-40/NFATC2/IGHV3-13/IGKV1-39/IGKV1D-12/IGHV4-59/SYK/IGKV1-5/IGHV3-30/IGHV3-53/IGHV3-33/IGKV1-12/IGLV3-25/IGLV3-1/IGKV2-30/IGHV1-2/IGKV1-16/FCER1G/IGKV2D-28/IGHV4-39/IGLV1-47/IGLV7-43/IGKV3-15/IGHV3-48/IGKV1D-16/IGLC3/IGLV3-19/IGKV1D-33/IGKV3-11/IGLV2-23/IGKV3-20/IGHV2-5/IGHV3-23/IGLV3-21/IGKV4-1/VAV3/IGLV1-44/IGLC2/IGKV5-2/IGHV1-46/IGHV1-69/IGLV2-11/IGLV3-27/IGKV2-28/ITPR…
REACTOME_KINESINS	61	-0.657414	-1.9733	0.00115607	0.0302591	0.0232927	6926	TUBA4B/TUBA1A/KIFC2/KIF2A/TUBA1C/TUBB6/TUBA1B/KIF25/KIF4B/KIF20B/TUBB8/KIF26B/RACGAP1/CENPE/KIF11/KIF12/KIF15/KIF18A/KIF4A/KIF20A/TUBA3E/KIF23/KIFC1/KIF6/KIF3C/KIF2C/KIF5A/KIF18B/TUBB3/KLC3/TUBA3C/TUBAL3
REACTOME_INFLUENZA_INFECTION	157	-0.600464	-1.96761	0.00104058	0.0302591	0.0232927	10440	PABPN1/RPL22/RPL15/RPL34/RPL10A/RPL11/RPL41/RPS25/RPL26/RPL30/POLR2F/RPS4Y2/RPS27/RPS26/RPS14/RPS15A/RPS13/RPL39/RPL12/RPS9/NUP107/NUP155/RPL13/RPS4X/CLTA/UBA52/RPS20/SLC25A6/RPL19/NUP93/RAE1/RPL6/KPNB1/NUP43/RPL7/RPS3A/POLR2I/RPS2/RPL31/POLR2H/NUP205/RPS29/RPL21/RPS23/IPO5/RPL4/RPS18/NUP37/CPSF4/RAN/RPL24/RPL29/NUP62/RPL5/RPS28/NUP85/NDC1/RPS15/RPLP1/RPL37/RPS17/RPL7A/RPL22L1/KPNA5/NUP188/RPS11/…
REACTOME_EUKARYOTIC_TRANSLATION_INITIATION	120	-0.61315	-1.9632	0.00106724	0.0302591	0.0232927	10628	EIF3K/EIF3F/RPL22/RPL15/RPL34/RPL10A/RPL11/RPL41/RPS25/RPL26/RPL30/RPS4Y2/EIF2S2/RPS27/RPS26/RPS14/RPS15A/RPS13/PABPC1/EIF3D/RPL39/RPL12/RPS9/RPL13/RPS4X/UBA52/RPS20/RPL19/EIF3B/RPL6/RPL7/RPS3A/RPS2/RPL31/RPS29/RPL21/RPS23/RPL4/RPS18/RPL24/RPL29/RPL5/RPS28/RPS15/RPLP1/RPL37/RPS17/RPL7A/RPL22L1/RPS11/RPS6/RPLP0/RPL17/EIF4EBP1/RPL23/RPL35A/RPS8/RPL36/RPL14/RPS27A/RPS10/RPL13A/RPL32/RPL35/RPS12/RPL9…
REACTOME_ACTIVATION_OF_THE_PRE_REPLICATIVE_COMPLEX	33	-0.721481	-1.96271	0.00125313	0.0302591	0.0232927	6225	PRIM2/GMNN/PRIM1/POLA2/POLE2/POLA1/CDK2/DBF4/MCM5/MCM3/MCM8/MCM6/MCM4/MCM7/CDC7/MCM2/ORC1/CDC45/CDC6/CDT1/ORC6/MCM10
REACTOME_FCERI_MEDIATED_MAPK_ACTIVATION	87	-0.630393	-1.95853	0.00110375	0.0302591	0.0232927	6561	IGLV2-14/NRAS/PAK1/VAV1/IGKV1-17/IGLV1-51/IGHV4-34/PLCG1/IGLV1-40/MAPK10/MAP3K1/IGKV1-33/IGKV3D-20/IGKV2D-40/IGHV3-13/IGKV1-39/IGKV1D-12/IGHV4-59/SYK/IGKV1-5/HRAS/IGHV3-30/IGHV3-53/IGHV3-33/IGKV1-12/IGLV3-25/IGLV3-1/IGKV2-30/IGHV1-2/IGKV1-16/FCER1G/IGKV2D-28/IGHV4-39/IGLV1-47/IGLV7-43/IGKV3-15/IGHV3-48/IGKV1D-16/IGLC3/IGLV3-19/IGKV1D-33/IGKV3-11/IGLV2-23/IGKV3-20/IGHV2-5/IGHV3-23/IGLV3-21/IGKV4-1…
REACTOME_ANTIGEN_ACTIVATES_B_CELL_RECEPTOR_BCR_LEADING_TO_GENERATION_OF_SECOND_MESSENGERS	86	-0.629118	-1.95208	0.00110619	0.0302591	0.0232927	6283	IGKV1-33/IGKV3D-20/IGKV2D-40/IGHV3-13/CD19/IGKV1-39/IGKV1D-12/IGHV4-59/SYK/IGKV1-5/IGHV3-30/IGHV3-53/IGHV3-33/IGKV1-12/IGLV3-25/IGLV3-1/IGKV2-30/IGHV1-2/IGKV1-16/IGKV2D-28/IGHV4-39/IGLV1-47/IGLV7-43/IGKV3-15/IGHV3-48/IGKV1D-16/IGLC3/IGLV3-19/IGKV1D-33/ORAI2/IGKV3-11/IGLV2-23/IGKV3-20/IGHV2-5/IGHV3-23/IGLV3-21/IGKV4-1/IGLV1-44/IGLC2/IGKV5-2/TRPC1/IGHV1-46/IGHV1-69/IGLV2-11/IGLV3-27/IGKV2-28/ITPR3/…
REACTOME_SRP_DEPENDENT_COTRANSLATIONAL_PROTEIN_TARGETING_TO_MEMBRANE	113	-0.610501	-1.95126	0.00107875	0.0302591	0.0232927	10362	RPL22/RPL15/RPL34/RPL10A/RPL11/RPL41/RPS25/RPL26/RPL30/RPS4Y2/SEC61G/RPS27/RPS26/RPS14/RPS15A/RPS13/RPL39/RPL12/RPS9/RPL13/RPS4X/UBA52/RPS20/RPL19/RPL6/RPL7/RPS3A/RPS2/RPL31/RPS29/RPL21/RPS23/RPL4/RPS18/RPL24/RPL29/RPL5/RPS28/RPS15/RPLP1/RPL37/RPS17/RPL7A/RPL22L1/RPS11/RPS6/RPLP0/RPL17/RPL23/RPL35A/RPS8/RPL36/RPL14/RPS27A/RPS10/RPL13A/RPL32/RPL35/RPS12/RPL9/RPL27/RPL18/RPL37A/RPL18A/RPS7/RPS5/RPL…
PID_ATR_PATHWAY	38	-0.690895	-1.95097	0.00120192	0.0302591	0.0232927	8280	RAD1/RFC2/YWHAZ/TOPBP1/PPP2R1A/RAD9A/TIPIN/TIMELESS/RFC5/CCNA2/RFC3/CDK2/BRCA2/RFC4/CDC25C/MCM7/CHEK1/MCM2/FANCD2/RAD51/CLSPN/CDC6/PLK1/PPP2R2B/CDC25A
REACTOME_MITOTIC_PROMETAPHASE	202	-0.586277	-1.94969	0.00102041	0.0302591	0.0232927	9838	CKAP5/CEP192/BUB3/TUBA3D/CENPS/CEP290/TUBB4B/SMC3/CEP164/RPS27/NINL/CEP135/CSNK1D/CSNK2B/ITGB3BP/NEDD1/CEP72/OFD1/MZT1/NUP107/TUBB2B/CENPP/TUBB/SSNA1/CSNK1E/PPP1CC/PPP2R1A/NUP43/B9D2/CSNK2A1/CENPU/RANGAP1/NDE1/SKA2/TUBA4B/TUBA1A/CENPQ/CEP250/CENPJ/MZT2B/KIF2A/NUP37/SMC2/TUBA1C/NUP85/ZWILCH/HAUS8/HAUS5/CEP78/CNTRL/DSN1/CEP152/TUBG2/TUBB6/HAUS7/INCENP/MAPRE1/TUBA1B/MZT2A/SMC4/HAUS6/HAUS1/TUBG1/RCC2…
REACTOME_PARASITE_INFECTION	116	-0.608453	-1.94877	0.00107411	0.0302591	0.0232927	8331	RAC1/IGLV2-8/ABL1/WIPF2/IGHV3-11/IGLV2-14/VAV1/WIPF1/IGKV1-17/IGLV1-51/ARPC4/FCGR3A/CD3G/ARPC3/IGHV4-34/IGLV1-40/IGHG2/IGKV1-33/IGKV3D-20/IGKV2D-40/IGHV3-13/IGKV1-39/IGKV1D-12/IGHV4-59/SYK/IGKV1-5/ABI2/IGHV3-30/IGHV3-53/IGHV3-33/IGKV1-12/IGLV3-25/IGLV3-1/IGKV2-30/IGHV1-2/IGKV1-16/IGKV2D-28/IGHV4-39/IGLV1-47/WASF1/IGLV7-43/IGKV3-15/IGHV3-48/IGKV1D-16/IGLC3/IGLV3-19/IGKV1D-33/MYO10/IGKV3-11/IGLV2-2…
REACTOME_POLO_LIKE_KINASE_MEDIATED_EVENTS	16	-0.824229	-1.94067	0.00137174	0.0302591	0.0232927	2957	CDC25C/PKMYT1/CENPF/CCNB2/CCNB1/FOXM1/PLK1/CDC25A/MYBL2
REACTOME_MITOTIC_SPINDLE_CHECKPOINT	111	-0.602999	-1.92423	0.00108108	0.0302591	0.0232927	7582	CENPP/PPP1CC/PPP2R1A/NUP43/B9D2/CENPU/RANGAP1/NDE1/SKA2/CENPQ/KIF2A/NUP37/ANAPC7/NUP85/ANAPC11/ZWILCH/DSN1/INCENP/MAPRE1/RCC2/SPDL1/CENPL/MAD2L1/KNTC1/CENPH/SPC24/CENPF/CENPI/CENPE/CENPK/CENPO/SGO2/SGO1/ZWINT/BUB1/CDCA8/UBE2S/NUF2/NDC80/ERCC6L/SPC25/KIF18A/PLK1/BUB1B/CENPM/KIF2C/AURKB/SKA1/CENPA/CDC20/BIRC5/UBE2C
REACTOME_FGFR3_LIGAND_BINDING_AND_ACTIVATION	13	-0.847042	-1.91832	0.0013986	0.0302591	0.0232927	2398	FGFR3/FGF4/GALNT3/FGF8/FGF5/FGF20/FGF9
BIOCARTA_MCM_PATHWAY	18	-0.789328	-1.9138	0.00135501	0.0302591	0.0232927	4752	CDK2/MCM5/MCM3/MCM6/MCM4/MCM7/MCM2/ORC1/CDC6/CDT1/ORC6/CCNE1
REACTOME_HOMOLOGOUS_DNA_PAIRING_AND_STRAND_EXCHANGE	42	-0.667462	-1.91083	0.00118203	0.0302591	0.0232927	8353	WRN/RAD1/RFC2/TOPBP1/MRE11/BRIP1/RAD9A/RFC5/RAD51C/RFC3/RHNO1/DNA2/RBBP8/RAD51D/XRCC3/RMI2/BRCA2/RFC4/BARD1/BRCA1/EXO1/RAD51AP1/CHEK1/BLM/XRCC2/RAD51
REACTOME_CELL_CYCLE_CHECKPOINTS	292	-0.562002	-1.90537	0.00100806	0.0302591	0.0232927	8395	CHEK2/YWHAH/WRN/RAD1/NUP107/H2BC11/RFC2/H2BC6/YWHAZ/UBA52/RNF8/TOPBP1/CENPP/MRE11/BRIP1/PPP1CC/PPP2R1A/NUP43/B9D2/RAD9A/CENPU/RANGAP1/NDE1/SKA2/CENPQ/PSMA8/KIF2A/NUP37/ANAPC7/RFC5/YWHAQ/NUP85/ANAPC11/ZWILCH/PCBP4/H2BC17/CCNA2/RFC3/ZNF385A/RHNO1/DNA2/DSN1/INCENP/RPS27A/MAPRE1/H3-4/RBBP8/CDK2/NSD2/H2BU1/RCC2/H4C5/SPDL1/RMI2/CENPL/DBF4/MCM5/MCM3/RFC4/MAD2L1/MCM8/BARD1/MCM6/KNTC1/H4C4/BRCA1/CENPH/CCN…
WP_G1_TO_S_CELL_CYCLE_CONTROL	64	-0.633888	-1.905	0.00115207	0.0302591	0.0232927	6471	E2F3/CCND2/PRIM2/PRIM1/POLA2/PCNA/CDKN2C/MYT1/POLE2/CDK2/TFDP1/CDK4/MCM5/MCM3/MCM6/CCNE2/MCM4/MCM7/E2F1/MCM2/E2F2/ORC1/CDC45/CDKN2A/CDKN1C/CDK1/CCNB1/CREB3L1/ORC6/CDC25A/CCNE1
REACTOME_DEFECTIVE_GALNT3_CAUSES_FAMILIAL_HYPERPHOSPHATEMIC_TUMORAL_CALCINOSIS_HFTC_	16	-0.809025	-1.90488	0.00137174	0.0302591	0.0232927	4075	MUC21/MUC17/MUC20/MUC12/MUC3A/MUCL1/GALNT3/MUC5B/MUC1/MUC5AC/MUC6
KEGG_CELL_CYCLE	124	-0.591533	-1.90091	0.00106157	0.0302591	0.0232927	6491	PRKDC/CDKN2B/TGFB3/CDC14A/ANAPC7/E2F3/CCND2/YWHAQ/ANAPC11/CCNA2/HDAC2/PCNA/CDKN2C/CDK2/TFDP1/CDK4/E2F5/DBF4/MCM5/CDC25B/MCM3/MAD2L1/TGFB2/ESPL1/MCM6/CCNE2/RBL1/CDC25C/MCM4/SKP2/TGFB1/MCM7/SMC1B/CHEK1/PKMYT1/E2F1/CDC7/MCM2/E2F2/BUB1/ORC1/CDC45/CDKN2A/CCNB2/SFN/CDKN1C/CDC6/CDK1/CCNB1/PLK1/TTK/BUB1B/PTTG1/ORC6/CDC25A/CDC20/CCNE1
REACTOME_RHO_GTPASES_ACTIVATE_FORMINS	140	-0.585735	-1.90031	0.00105042	0.0302591	0.0232927	7582	CENPP/DVL3/PPP1CC/PPP2R1A/NUP43/B9D2/CENPU/RANGAP1/NDE1/SKA2/TUBA4B/TUBA1A/CENPQ/KIF2A/NUP37/TUBA1C/NUP85/ZWILCH/DSN1/TUBB6/INCENP/MAPRE1/TUBA1B/RCC2/SPDL1/DIAPH3/CENPL/MAD2L1/TUBB8/KNTC1/CENPH/SRC/SPC24/CENPF/CENPI/CENPE/CENPK/CENPO/SGO2/SGO1/ZWINT/FMNL2/BUB1/CDCA8/NUF2/NDC80/ERCC6L/SPC25/KIF18A/PLK1/TUBA3E/BUB1B/CENPM/PFN2/KIF2C/AURKB/SKA1/CENPA/CDC20/BIRC5/TUBB3/TUBA3C/TUBAL3
REACTOME_G1_S_SPECIFIC_TRANSCRIPTION	29	-0.711215	-1.89459	0.00127551	0.0302591	0.0232927	5669	E2F6/PCNA/POLA1/TFDP1/E2F5/RBL1/FBXO5/TK1/E2F1/TYMS/ORC1/RRM2/CDC45/CDC6/CDK1/CDT1/CDC25A/CCNE1
WP_CELL_CYCLE	120	-0.588319	-1.8837	0.00106724	0.0302591	0.0232927	7409	PRKDC/CDKN2B/TGFB3/CDC14A/ANAPC7/E2F3/CCND2/YWHAQ/ANAPC11/CCNA2/HDAC2/PCNA/CDKN2C/CDK2/TFDP1/CDK4/E2F5/DBF4/MCM5/CDC25B/MCM3/TGFB2/ESPL1/MCM6/CCNE2/RBL1/CDC25C/MCM4/SKP2/TGFB1/MCM7/SMC1B/CHEK1/PKMYT1/E2F1/CDC7/MCM2/E2F2/BUB1/ORC1/CDC45/CDKN2A/CCNB2/SFN/CDKN1C/CDC6/CDK1/CCNB1/PLK1/TTK/PTTG1/ORC6/CDC25A/CDC20/CCNE1
REACTOME_DNA_REPLICATION	128	-0.584102	-1.87707	0.0010627	0.0302591	0.0232927	6579	PSMA8/ANAPC7/E2F3/RFC5/PRIM2/POLD3/ANAPC11/GMNN/CCNA2/RFC3/DNA2/PRIM1/LIG1/POLA2/PCNA/RPS27A/POLE2/POLA1/CDK2/POLD1/DBF4/MCM5/FEN1/MCM3/RFC4/GINS2/GINS3/MCM8/MCM6/CCNE2/MCM4/SKP2/MCM7/E2F1/CDC7/GINS4/MCM2/E2F2/ORC1/CDC45/UBE2S/CDC6/CDT1/GINS1/ORC6/MCM10/UBE2C/CCNE1
PID_AURORA_B_PATHWAY	39	-0.659309	-1.86562	0.00120627	0.0302591	0.0232927	5263	NPM1/PPP1CC/AURKC/SMC2/INCENP/SMC4/AURKA/STMN1/NCAPD2/RACGAP1/SGO1/BUB1/CDCA8/NDC80/NCAPH/KIF20A/NCAPG/KIF23/KIF2C/AURKB/CENPA/BIRC5
REACTOME_FORMATION_OF_SENESCENCE_ASSOCIATED_HETEROCHROMATIN_FOCI_SAHF_	17	-0.777327	-1.8588	0.0013587	0.0302591	0.0232927	4285	H1-5/H1-4/H1-3/LMNB1/HMGA1/HMGA2
REACTOME_O_LINKED_GLYCOSYLATION_OF_MUCINS	62	-0.619094	-1.85848	0.0011534	0.0302591	0.0232927	5059	GALNT4/GALNT14/B3GNTL1/ST6GALNAC4/B3GNT8/MUC21/GALNT6/MUC17/MUC20/MUC12/GALNT8/MUC3A/B3GNT4/B3GNT9/GALNT7/B3GNT6/B3GNT7/GCNT1/MUCL1/GALNT3/B3GNT3/MUC5B/GCNT3/CHST4/GALNT5/MUC1/MUC5AC/MUC6/A4GNT
WP_MATRIX_METALLOPROTEINASES	30	-0.689369	-1.84464	0.00254777	0.0426165	0.0328051	4062	TIMP4/TIMP2/MMP16/MMP9/MMP14/MMP13/MMP11/MMP7/MMP1/MMP12/MMP10
REACTOME_NUCLEAR_ENVELOPE_NE_REASSEMBLY	76	-0.601009	-1.84402	0.00111483	0.0302591	0.0232927	11050	TUBA8/TUBB2A/LEMD2/TUBB8B/CHMP4C/LBR/VRK2/TMPO/TUBA3D/TUBB4B/UBE2I/CHMP3/CHMP4B/NUP107/NUP155/TUBB2B/PPP2R1A/NUP93/VRK1/KPNB1/NUP43/RANGAP1/NUP205/TUBA4B/TUBA1A/ANKLE2/NUP37/RAN/TUBA1C/NUP62/RCC1/NUP85/NDC1/CHMP4A/NUP188/TUBB6/TUBA1B/TUBB8/LMNB1/CCNB2/CDK1/CCNB1/TUBA3E/TUBB3/TUBA3C/TUBAL3
REACTOME_FCGAMMA_RECEPTOR_FCGR_DEPENDENT_PHAGOCYTOSIS	143	-0.566255	-1.8385	0.00104932	0.0302591	0.0232927	8331	WIPF1/IGKV1-17/IGLV1-51/ARPC4/FCGR3A/CD3G/ARPC3/IGHV4-34/PLCG1/FCGR2A/IGLV1-40/IGHG2/PLD4/IGKV1-33/IGKV3D-20/IGKV2D-40/IGHV3-13/IGKV1-39/IGKV1D-12/IGHV4-59/SYK/IGKV1-5/ABI2/IGHV3-30/IGHV3-53/IGHV3-33/IGKV1-12/PRKCD/IGLV3-25/IGLV3-1/IGKV2-30/IGHV1-2/IGKV1-16/IGKV2D-28/IGHV4-39/IGLV1-47/WASF1/IGLV7-43/IGKV3-15/LIMK1/FCGR1A/IGHV3-48/IGKV1D-16/IGLC3/PIK3R2/IGLV3-19/IGKV1D-33/MYO10/IGKV3-11/IGLV2-23/S…
REACTOME_RESOLUTION_OF_D_LOOP_STRUCTURES	34	-0.667303	-1.83522	0.0012285	0.0302591	0.0232927	8353	WRN/MRE11/BRIP1/RAD51C/DNA2/RBBP8/SLX1A/RAD51D/XRCC3/RMI2/BRCA2/BARD1/BRCA1/EXO1/RAD51AP1/BLM/EME1/XRCC2/RAD51
REACTOME_DEFECTIVE_C1GALT1C1_CAUSES_TN_POLYAGGLUTINATION_SYNDROME_TNPS_	17	-0.767141	-1.83444	0.0013587	0.0302591	0.0232927	4075	MUC21/MUC17/MUC20/MUC12/MUC3A/MUCL1/MUC5B/MUC1/MUC5AC/MUC6
REACTOME_RESOLUTION_OF_D_LOOP_STRUCTURES_THROUGH_SYNTHESIS_DEPENDENT_STRAND_ANNEALING_SDSA_	26	-0.700153	-1.83392	0.00128535	0.0302591	0.0232927	8353	WRN/MRE11/BRIP1/RAD51C/DNA2/RBBP8/RAD51D/XRCC3/RMI2/BRCA2/BARD1/BRCA1/EXO1/RAD51AP1/BLM/XRCC2/RAD51
REACTOME_MITOTIC_METAPHASE_AND_ANAPHASE	236	-0.54549	-1.83079	0.0010142	0.0302591	0.0232927	10027	VRK2/DYNC1LI1/ANAPC4/CKAP5/TMPO/BUB3/PSMB3/TUBA3D/CENPS/TUBB4B/UBE2E1/SMC3/RPS27/ITGB3BP/ANAPC1/UBE2I/CHMP3/CHMP4B/NUP107/NUP155/TUBB2B/UBA52/CENPP/PPP1CC/PPP2R1A/NUP93/VRK1/KPNB1/NUP43/B9D2/CENPU/RANGAP1/NDE1/SKA2/NUP205/TUBA4B/TUBA1A/CENPQ/PSMA8/ANKLE2/KIF2A/NUP37/ANAPC7/RAN/TUBA1C/NUP62/RCC1/NUP85/NDC1/ANAPC11/ZWILCH/CHMP4A/NUP188/DSN1/TUBB6/INCENP/RPS27A/MAPRE1/TUBA1B/RCC2/SPDL1/CENPL/MAD2L1/…
REACTOME_SEPARATION_OF_SISTER_CHROMATIDS	191	-0.552336	-1.82999	0.00102459	0.0302591	0.0232927	7744	UBA52/CENPP/PPP1CC/PPP2R1A/NUP43/B9D2/CENPU/RANGAP1/NDE1/SKA2/TUBA4B/TUBA1A/CENPQ/PSMA8/KIF2A/NUP37/ANAPC7/TUBA1C/NUP85/ANAPC11/ZWILCH/DSN1/TUBB6/INCENP/RPS27A/MAPRE1/TUBA1B/RCC2/SPDL1/CENPL/MAD2L1/TUBB8/ESPL1/KNTC1/CENPH/SPC24/CENPF/CENPI/CENPE/CENPK/CENPO/SGO2/SGO1/ZWINT/BUB1/CDCA8/UBE2S/NUF2/NDC80/CDCA5/ERCC6L/SPC25/KIF18A/PLK1/TUBA3E/BUB1B/PTTG1/CENPM/KIF2C/AURKB/SKA1/CENPA/CDC20/BIRC5/TUBB3/…
REACTOME_PI_3K_CASCADE_FGFR3	18	-0.754276	-1.82881	0.00135501	0.0302591	0.0232927	2398	FGFR3/FGF4/FGF8/FGF5/FGF20/FGF9
REACTOME_HDR_THROUGH_HOMOLOGOUS_RECOMBINATION_HRR_	67	-0.604232	-1.82852	0.00113895	0.0302591	0.0232927	8353	WRN/RAD1/POLE4/RFC2/UBA52/TOPBP1/MRE11/BRIP1/RAD9A/RFC5/RAD51C/POLD3/RFC3/RHNO1/DNA2/PCNA/RPS27A/POLE2/RBBP8/SLX1A/RAD51D/XRCC3/POLD1/RMI2/BRCA2/RFC4/BARD1/BRCA1/EXO1/RAD51AP1/CHEK1/BLM/EME1/XRCC2/RAD51
REACTOME_AMINO_ACID_TRANSPORT_ACROSS_THE_PLASMA_MEMBRANE	33	-0.672014	-1.82814	0.00125313	0.0302591	0.0232927	6534	SLC7A8/SLC6A18/SLC7A11/SLC1A4/SLC36A1/SLC7A5/SLC7A6/SLC7A7/SLC7A3/SLC6A6/SLC38A1/SLC7A1/SLC38A5/SLC36A2/SLC1A5/SLC6A19/SLC7A10/SLC6A15/SLC6A14
REACTOME_COPI_DEPENDENT_GOLGI_TO_ER_RETROGRADE_TRAFFIC	100	-0.578156	-1.82557	0.0010917	0.0302591	0.0232927	6926	TUBA4B/TUBA1A/KIFC2/KIF2A/TUBA1C/TUBB6/TUBA1B/KIF25/KIF4B/KIF20B/TUBB8/KIF26B/RACGAP1/CENPE/TMED3/KIF11/KIF12/KIF15/KIF18A/KIF4A/KIF20A/TUBA3E/KIF23/KIFC1/KIF6/KIF3C/KIF2C/KIF5A/KIF18B/TUBB3/KLC3/TUBA3C/TUBAL3
WP_GENES_CONTROLLING_RENAL_NEPHROGENESIS	38	-0.645934	-1.82401	0.00120192	0.0302591	0.0232927	3505	PAX2/LMX1B/NCK2/NPHS1/ROBO2/EYA1/LHX1/ITGA3/FGF8/FOXD1/HOXA11/NPHS2/HOXD11
REACTOME_RECRUITMENT_OF_NUMA_TO_MITOTIC_CENTROSOMES	94	-0.581122	-1.82076	0.00109409	0.0302591	0.0232927	11570	DYNC1H1/PRKAR2B/DYNC1I2/PCNT/ODF2/TUBA8/TUBB2A/TUBB8B/HAUS3/DCTN2/CKAP5/CEP192/TUBA3D/CEP290/TUBB4B/CEP164/NINL/CEP135/CSNK1D/NEDD1/CEP72/OFD1/MZT1/TUBB2B/TUBB/SSNA1/CSNK1E/PPP2R1A/NDE1/TUBA4B/TUBA1A/CEP250/CENPJ/MZT2B/TUBA1C/HAUS8/HAUS5/CEP78/CNTRL/CEP152/TUBG2/TUBB6/HAUS7/MAPRE1/TUBA1B/MZT2A/HAUS6/HAUS1/TUBG1/PLK4/SFI1/TUBB8/CEP131/NEK2/CDK1/PLK1/TUBA3E/TUBB3/TUBA3C/TUBAL3
REACTOME_G0_AND_EARLY_G1	27	-0.685273	-1.8173	0.00126582	0.0302591	0.0232927	5814	CCNA2/PCNA/CDK2/TFDP1/E2F5/CCNE2/RBL1/E2F1/CDC6/CDK1/TOP2A/CDC25A/CCNE1/MYBL2
REACTOME_MITOTIC_G1_PHASE_AND_G1_S_TRANSITION	149	-0.558212	-1.81671	0.00104712	0.0302591	0.0232927	6471	E2F3/CCND2/PRIM2/GMNN/CCNA2/E2F6/PRIM1/POLA2/PCNA/CDKN2C/RPS27A/POLE2/POLA1/CDK2/TFDP1/CDK4/E2F5/DBF4/MCM5/MCM3/MCM8/MCM6/CCNE2/RBL1/FBXO5/MCM4/SKP2/MCM7/SRC/TK1/E2F1/CDC7/MCM2/E2F2/TYMS/ORC1/RRM2/CDC45/CDKN2A/CDKN1C/CDC6/CDK1/CCNB1/TOP2A/CDT1/ORC6/MCM10/CDC25A/CCNE1/MYBL2
REACTOME_DECTIN_2_FAMILY	26	-0.693274	-1.8159	0.00128535	0.0302591	0.0232927	4924	SYK/MUC21/MUC17/FCER1G/MUC20/MUC12/MUC3A/CLEC6A/MUCL1/MUC5B/MUC1/MUC5AC/MUC6
REACTOME_ANCHORING_OF_THE_BASAL_BODY_TO_THE_PLASMA_MEMBRANE	96	-0.574927	-1.80706	0.00109051	0.0302591	0.0232927	12139	HAUS2/CDK5RAP2/DCTN1/SCLT1/RAB11A/MARK4/MKS1/DYNC1H1/PRKAR2B/DYNC1I2/PCNT/CEP83/ODF2/HAUS3/DCTN2/CKAP5/CEP192/C2CD3/CEP290/TUBB4B/CEP162/CEP164/NINL/CEP135/CSNK1D/NEDD1/CEP97/CEP72/OFD1/RPGRIP1L/TUBB/SSNA1/CSNK1E/PPP2R1A/TMEM216/IQCB1/B9D2/RAB3IP/NDE1/TUBA1A/SEPTIN2/CEP250/CENPJ/B9D1/HAUS8/HAUS5/CEP78/CNTRL/CEP89/CEP152/HAUS7/CC2D2A/TMEM67/MAPRE1/HAUS6/HAUS1/FBF1/NPHP1/TUBG1/PLK4/SFI1/CEP131/KIF2…
REACTOME_FGFR1C_LIGAND_BINDING_AND_ACTIVATION	12	-0.813346	-1.80702	0.00141243	0.0302591	0.0232927	2836	FGFR1/FGF4/FGF8/FGF5/FGF20/FGF9
KEGG_DNA_REPLICATION	36	-0.648644	-1.80513	0.00121507	0.0302591	0.0232927	8563	POLE3/RPA4/POLE4/RFC2/RNASEH2C/RFC5/PRIM2/POLD3/RFC3/DNA2/PRIM1/LIG1/POLA2/PCNA/POLE2/POLA1/POLD1/MCM5/FEN1/MCM3/RFC4/RNASEH2A/MCM6/MCM4/MCM7/MCM2
REACTOME_FGFR2C_LIGAND_BINDING_AND_ACTIVATION	13	-0.796105	-1.80296	0.0013986	0.0302591	0.0232927	2057	FGF4/FGF8/FGF5/FGF20/FGF9
REACTOME_FCGR3A_MEDIATED_IL10_SYNTHESIS	95	-0.573085	-1.79785	0.0010917	0.0302591	0.0232927	8309	IGKV1-17/IGLV1-51/FCGR3A/CD3G/IGHV4-34/PLCG1/FCGR2A/IGLV1-40/IGHG2/ADCY5/IGKV1-33/IGKV3D-20/IGKV2D-40/PRKX/IGHV3-13/IGKV1-39/IGKV1D-12/IGHV4-59/SYK/IGKV1-5/IGHV3-30/IGHV3-53/IGHV3-33/IGKV1-12/IGLV3-25/IGLV3-1/IGKV2-30/IGHV1-2/IGKV1-16/IGKV2D-28/IGHV4-39/IGLV1-47/IGLV7-43/IGKV3-15/FCGR1A/IGHV3-48/IGKV1D-16/IGLC3/IGLV3-19/IGKV1D-33/IGKV3-11/IGLV2-23/SRC/IGKV3-20/IGHV2-5/IGHV3-23/IGLV3-21/IGKV4-1/IG…
REACTOME_RRNA_PROCESSING	203	-0.539112	-1.79302	0.00101937	0.0302591	0.0232927	11559	UTP4/LTV1/MPHOSPH6/DCAF13/BMS1/ISG20L2/RBM28/RPL3/NAT10/DDX47/PDCD11/NOC4L/WDR46/NOP2/EXOSC7/PELP1/UTP6/RPL22/RPL15/NOP58/RPL34/GNL3/RPL10A/RPL11/RPL41/RIOK1/RPS25/FTSJ3/DDX52/NCL/RPL26/RPL30/DKC1/NOL11/EXOSC3/RPS4Y2/WDR75/EXOSC5/ERI1/SNU13/RPS27/NOL12/RPS26/CSNK1D/EXOSC2/RPS14/RPP30/RPS15A/PES1/RPS13/UTP20/DDX49/RPL39/RRP7A/RPP21/RPL12/RPS9/RPL13/RRP9/RPS4X/UBA52/RPS20/DHX37/CSNK1E/RPL19/EXOSC4/…
REACTOME_REGULATION_OF_EXPRESSION_OF_SLITS_AND_ROBOS	172	-0.543811	-1.78853	0.00103199	0.0302591	0.0232927	10362	RPL22/RPL15/RPL34/PSMC5/RPL10A/RPL11/RPL41/RPS25/RPL26/RPL30/PSMB3/RBX1/RNPS1/EIF4A3/LDB1/RPS4Y2/UPF3B/RPS27/RPS26/RPS14/RPS15A/RPS13/PABPC1/RPL39/ROBO1/RPL12/RPS9/NCBP2/UPF3A/RPL13/RPS4X/UBA52/RPS20/LHX4/RPL19/COL4A5/RPL6/RPL7/RPS3A/RPS2/RPL31/RPS29/RPL21/RPS23/RPL4/PSMA8/RPS18/RPL24/RPL29/RPL5/RPS28/RPS15/RPLP1/RPL37/RPS17/RPL7A/RPL22L1/RPS11/RPS6/RPLP0/RPL17/RPL23/RPL35A/RPS8/RPL36/RPL14/RPS27…
REACTOME_SCAVENGING_OF_HEME_FROM_PLASMA	69	-0.588778	-1.78785	0.0011325	0.0302591	0.0232927	6283	IGKV1-33/IGKV3D-20/IGKV2D-40/IGHV3-13/IGKV1-39/IGKV1D-12/IGHV4-59/IGKV1-5/IGHV3-30/IGHV3-53/IGHV3-33/IGKV1-12/IGLV3-25/IGLV3-1/IGKV2-30/IGHV1-2/IGKV1-16/IGKV2D-28/IGHV4-39/IGLV1-47/IGLV7-43/IGKV3-15/IGHV3-48/IGKV1D-16/IGLC3/IGLV3-19/IGKV1D-33/IGKV3-11/IGLV2-23/IGKV3-20/IGHV2-5/IGHV3-23/IGLV3-21/IGKV4-1/IGLV1-44/IGLC2/IGKV5-2/IGHV1-46/IGHV1-69/IGLV2-11/IGLV3-27/IGKV2-28/IGKV2D-30
REACTOME_FGFR1_LIGAND_BINDING_AND_ACTIVATION	16	-0.756762	-1.78182	0.00137174	0.0302591	0.0232927	3278	FGF3/FGFR1/FGF4/FGF8/FGF5/FGF20/FGF9
REACTOME_SHC_MEDIATED_CASCADE_FGFR3	18	-0.732833	-1.77682	0.00135501	0.0302591	0.0232927	2398	HRAS/FGFR3/FGF4/FGF8/FGF5/FGF20/FGF9
BIOCARTA_G1_PATHWAY	28	-0.66401	-1.76831	0.00254453	0.0426165	0.0328051	4752	CDKN2B/TGFB3/CDK2/TFDP1/CDK4/TGFB2/SKP2/TGFB1/E2F1/CDKN2A/CDK1/CDC25A/CCNE1
REACTOME_PI_3K_CASCADE_FGFR1	21	-0.709797	-1.76323	0.0027027	0.0426165	0.0328051	3278	FGF3/FGFR1/FGF4/FGF8/FGF5/FGF20/FGF9
WP_LNCRNAMEDIATED_MECHANISMS_OF_THERAPEUTIC_RESISTANCE	12	-0.792212	-1.76007	0.00141243	0.0302591	0.0232927	3430	VLDLR-AS1/LINC-ROR/LINC00970/HOTAIR/UCA1/MEG3
REACTOME_CARBOXYTERMINAL_POST_TRANSLATIONAL_MODIFICATIONS_OF_TUBULIN	43	-0.611692	-1.75992	0.00235571	0.0426081	0.0327987	8359	TUBA8/TUBB2A/TUBB8B/AGBL3/TUBA3D/TUBB4B/TTLL5/TTLL3/TUBB2B/TTLL2/TTLL1/TTLL9/TUBA4B/TUBA1A/AGBL5/TUBA1C/TUBB6/TUBA1B/TPGS2/LRRC49/TTLL4/TUBB8/TUBA3E/TTLL6/TUBB3/TUBA3C/TUBAL3
REACTOME_TP53_REGULATES_TRANSCRIPTION_OF_GENES_INVOLVED_IN_G1_CELL_CYCLE_ARREST	14	-0.767783	-1.7548	0.0013947	0.0302591	0.0232927	5968	PCBP4/CCNA2/ZNF385A/CDK2/E2F7/CCNE2/E2F8/E2F1/ARID3A/CCNE1
REACTOME_AURKA_ACTIVATION_BY_TPX2	71	-0.577495	-1.7532	0.00113122	0.0302591	0.0232927	12139	HAUS2/CDK5RAP2/DCTN1/DYNC1H1/PRKAR2B/DYNC1I2/PCNT/ODF2/HAUS3/DCTN2/CKAP5/CEP192/CEP290/TUBB4B/CEP164/NINL/CEP135/CSNK1D/NEDD1/CEP72/OFD1/TUBB/SSNA1/CSNK1E/PPP2R1A/NDE1/TUBA1A/CEP250/CENPJ/HAUS8/HAUS5/CEP78/CNTRL/CEP152/HAUS7/MAPRE1/HAUS6/HAUS1/AURKA/TUBG1/HMMR/PLK4/SFI1/CEP131/NEK2/CDK1/TPX2/PLK1
PID_FOXM1_PATHWAY	40	-0.615707	-1.75063	0.00238663	0.0426081	0.0327987	5814	CCNA2/ETV5/CDK2/CDK4/BRCA2/CDC25B/SKP2/NEK2/CENPF/CDKN2A/CCNB2/CDK1/CCNB1/FOXM1/PLK1/TGFA/AURKB/CENPA/BIRC5/CCNE1
REACTOME_G2_M_CHECKPOINTS	168	-0.532965	-1.74933	0.00103413	0.0302591	0.0232927	8517	ORC2/CHEK2/YWHAH/WRN/RAD1/H2BC11/RFC2/H2BC6/YWHAZ/UBA52/RNF8/TOPBP1/MRE11/BRIP1/RAD9A/PSMA8/RFC5/YWHAQ/H2BC17/RFC3/RHNO1/DNA2/RPS27A/H3-4/RBBP8/CDK2/NSD2/H2BU1/H4C5/RMI2/DBF4/MCM5/MCM3/RFC4/MCM8/BARD1/MCM6/H4C4/BRCA1/CDC25C/H4C1/EXO1/MCM4/MCM7/CHEK1/PKMYT1/CDC7/MCM2/BLM/H2AX/H2BC9/ORC1/CDC45/CCNB2/SFN/CLSPN/CDC6/CDK1/CCNB1/ORC6/GTSE1/MCM10/CDC25A
REACTOME_E2F_MEDIATED_REGULATION_OF_DNA_REPLICATION	22	-0.691786	-1.74281	0.00266312	0.0426165	0.0328051	7425	ORC2/PPP2R1A/PPP2R3B/PRIM2/PRIM1/POLA2/POLA1/TFDP1/MCM8/E2F1/ORC1/CDK1/CCNB1/ORC6
REACTOME_SUMOYLATION_OF_DNA_REPLICATION_PROTEINS	46	-0.604572	-1.74267	0.00240096	0.0426081	0.0327987	8419	UBE2I/NUP107/NUP155/SUMO2/NUP93/RAE1/NUP43/RANGAP1/NUP205/NUP37/NUP62/NUP85/NDC1/NUP188/PCNA/INCENP/NUP210/AURKA/CDCA8/TOP2A/AURKB/BIRC5
REACTOME_M_PHASE	414	-0.508678	-1.74173	0.001001	0.0302591	0.0232927	11397	H2BC7/H4C8/H2AJ/H3-3B/DYNC1I2/H2BC21/UBE2D1/PCNT/ODF2/CDC27/TUBA8/RAD21/PSME3/TUBB2A/LEMD2/H2BC10/CENPN/TUBB8B/HAUS3/CHMP4C/LBR/DCTN2/EML4/PSMC5/H2BC14/MAPK3/PRKCA/VRK2/DYNC1LI1/ANAPC4/CKAP5/TMPO/CEP192/BUB3/PSMB3/TUBA3D/H3C12/CENPS/CEP290/TUBB4B/UBE2E1/MAU2/H4C3/SMC3/CEP164/RPS27/NINL/CEP135/CSNK1D/NCAPD3/CSNK2B/ITGB3BP/NEDD1/ANAPC1/CEP72/OFD1/UBE2I/CHMP3/MZT1/KMT5A/CHMP4B/NUP107/NUP155/H2BC11/T…
WP_NEURAL_CREST_DIFFERENTIATION	100	-0.551178	-1.74039	0.0010917	0.0302591	0.0232927	5453	HDAC2/HDAC7/TWIST1/GBX2/HDAC9/GFAP/HDAC11/HOXA1/OLIG1/CTBP2/FGFR1/MIA/MITF/FOXD3/SOX9/FGFR3/MYB/PRTG/MSX2/LHX5/COL11A2/ISL1/ZIC5/OLIG2/TLX2/BMP7/CDH6/LHX1/TFAP2A/TFAP2B/FGF8/PAX3/DMBX1/DLL3/DLX5/COL2A1/OLIG3
WP_DNA_IRDOUBLE_STRAND_BREAKS_DSBS_AND_CELLULAR_RESPONSE_VIA_ATM	55	-0.590114	-1.73579	0.00117233	0.0302591	0.0232927	9535	ABL1/TP53BP1/SMC3/MDC1/CHEK2/RNF8/MRE11/PRKDC/ACTL6A/RAD9A/BAX/NABP2/TP73/PCNA/BAK1/TRIM28/BRCA2/DCLRE1C/BRCA1/CDC25C/EXO1/CHEK1/E2F1/FANCD2/BLM/H2AX/CDKN2A/RAD51
REACTOME_ACTIVATION_OF_THE_MRNA_UPON_BINDING_OF_THE_CAP_BINDING_COMPLEX_AND_EIFS_AND_SUBSEQUENT_BINDING_TO_43S	60	-0.57892	-1.73358	0.00230947	0.042573	0.0327717	9306	EIF3E/EIF4B/FAU/EIF4A2/EIF2S3/EIF3G/EIF3H/EIF3K/EIF3F/RPS25/RPS4Y2/EIF2S2/RPS27/RPS26/RPS14/RPS15A/RPS13/PABPC1/EIF3D/RPS9/RPS4X/RPS20/EIF3B/RPS3A/RPS2/RPS29/RPS23/RPS18/RPS28/RPS15/RPS17/RPS11/RPS6/EIF4EBP1/RPS8/RPS27A/RPS10/RPS12/RPS7/RPS5/RPS3/RPS16/RPS24/RPS19/RPS21/RPSA
PID_FANCONI_PATHWAY	46	-0.601083	-1.73262	0.00240096	0.0426081	0.0327987	9489	CENPS/FANCF/FANCL/RAD1/RFC2/TOPBP1/MRE11/BRIP1/RAD9A/USP1/RFC5/RFC3/XRCC3/FAAP24/BRCA2/FANCG/RFC4/FANCE/UBE2T/BRCA1/CHEK1/FANCD2/BLM/FANCI/FANCB/H2AX
REACTOME_DISEASES_OF_MITOTIC_CELL_CYCLE	36	-0.622409	-1.73212	0.00243013	0.0426165	0.0328051	6491	ANAPC7/E2F3/CCND2/ANAPC11/CDK2/TFDP1/CDK4/CCNE2/SKP2/E2F1/E2F2/UBE2S/CDKN1C/UBE2C/CCNE1
WP_PREIMPLANTATION_EMBRYO	59	-0.578797	-1.73026	0.00115473	0.0302591	0.0232927	7235	GATA3/ZAR1/SMARCA4/MTA3/MXD1/TCF7L1/DDIT3/DPPA3/POU5F1/TEAD4/ATP1A1/E2F5/MYBL1/FOXQ1/HMGA1/IRX5/IRF4/SOX2/MACROH2A2/ZFP42/NLRP5/BARX2/SOX11/TFAP2B/FOXD1/DLX2/CDX2/SIX3
WP_REGULATION_OF_SISTER_CHROMATID_SEPARATION_AT_THE_METAPHASEANAPHASE_TRANSITION	15	-0.747376	-1.72897	0.00139082	0.0302591	0.0232927	3449	ANAPC11/MAD2L1/ESPL1/CENPE/BUB1/BUB1B/PTTG1/CDC20
REACTOME_FRS_MEDIATED_FGFR3_SIGNALING	20	-0.707436	-1.7288	0.0027248	0.0426165	0.0328051	2398	HRAS/FGFR3/FGF4/FGF8/FGF5/FGF20/FGF9
REACTOME_TP53_REGULATES_TRANSCRIPTION_OF_CELL_CYCLE_GENES	49	-0.591376	-1.72514	0.00235849	0.0426081	0.0327987	6578	CENPJ/CNOT6/BAX/PCBP4/CCNA2/ZNF385A/PCNA/CNOT11/CDK2/AURKA/PRMT1/TFDP1/E2F7/CCNE2/RBL1/CDC25C/PLAGL1/E2F8/E2F1/SFN/CDK1/CCNB1/ARID3A/CCNE1
REACTOME_CILIUM_ASSEMBLY	201	-0.517956	-1.72329	0.00102041	0.0302591	0.0232927	12139	HAUS2/CDK5RAP2/DCTN1/SCLT1/RAB11A/IFT81/MARK4/MKS1/IFT20/DYNC1H1/CCT4/DYNC2LI1/PRKAR2B/DYNC1I2/PCNT/CEP83/ODF2/TUBA8/TCP1/TTC30B/TUBB2A/TUBB8B/HAUS3/BBS5/WDR35/DCTN2/IFT22/CCT8/BBS12/CKAP5/HSPB11/CEP192/TUBA3D/C2CD3/BBS7/CEP290/IFT140/TUBB4B/CEP162/CEP164/NINL/CEP135/CSNK1D/CNGA4/NEDD1/CEP97/CEP72/OFD1/RPGRIP1L/TUBB2B/CCT2/MCHR1/TUBB/SSNA1/CSNK1E/PPP2R1A/TMEM216/CCT5/IQCB1/B9D2/RAB3IP/NDE1/TUBA4B…
REACTOME_FCERI_MEDIATED_NF_KB_ACTIVATION	136	-0.532053	-1.72224	0.00105374	0.0302591	0.0232927	6283	PSMA8/IGKV1-33/IGKV3D-20/IGKV2D-40/IGHV3-13/RPS27A/IGKV1-39/IGKV1D-12/IGHV4-59/IGKV1-5/IGHV3-30/IGHV3-53/IGHV3-33/CARD11/IGKV1-12/IGLV3-25/IGLV3-1/IGKV2-30/IGHV1-2/IGKV1-16/FCER1G/IGKV2D-28/IGHV4-39/IGLV1-47/IGLV7-43/IGKV3-15/IGHV3-48/IGKV1D-16/IGLC3/IGLV3-19/IGKV1D-33/IGKV3-11/IGLV2-23/IGKV3-20/IGHV2-5/IGHV3-23/IGLV3-21/IGKV4-1/IGLV1-44/IGLC2/IGKV5-2/IGHV1-46/IGHV1-69/IGLV2-11/IGLV3-27/IGKV2-28/…
REACTOME_DNA_REPLICATION_PRE_INITIATION	85	-0.555543	-1.7208	0.00221729	0.042573	0.0327717	6579	PSMA8/E2F3/PRIM2/GMNN/PRIM1/POLA2/RPS27A/POLE2/POLA1/CDK2/DBF4/MCM5/MCM3/MCM8/MCM6/MCM4/MCM7/E2F1/CDC7/MCM2/E2F2/ORC1/CDC45/CDC6/CDT1/ORC6/MCM10
REACTOME_GOLGI_TO_ER_RETROGRADE_TRANSPORT	134	-0.531348	-1.71848	0.00105597	0.0302591	0.0232927	3323	TUBB8/RAB6B/BICD1/KIF26B/RACGAP1/CENPE/PLA2G4A/TMED3/KIF11/KIF12/KIF15/KIF18A/KIF4A/KIF20A/TUBA3E/KIF23/KIFC1/KIF6/PAFAH1B3/KIF3C/KIF2C/KIF5A/KIF18B/TUBB3/KLC3/TUBA3C/TUBAL3
WP_ENDODERM_DIFFERENTIATION	144	-0.528997	-1.7184	0.00105042	0.0302591	0.0232927	5836	NABP2/TCF7L1/DUSP2/POU5F1/ZNF462/DAB2/MTF2/NOG/NME1/FOXH1/BCORL1/NCAPG2/PLCH1/HOXA1/CTBP2/OTX2/TGFB1/WDHD1/PRDM14/RAB38/DNMT3B/TAF4B/EZH2/HOXC11/HNF1B/VAV3/DUSP4/SOX2/TCEAL2/TET1/MIXL1/CER1/SOX21/ZIC5/BMP7/LHX1/PAX3/PAX9/GRHL2/PTHLH/DKK1/TRIM71
REACTOME_ABERRANT_REGULATION_OF_MITOTIC_G1_S_TRANSITION_IN_CANCER_DUE_TO_RB1_DEFECTS	17	-0.718174	-1.71735	0.00271739	0.0426165	0.0328051	6471	E2F3/CCND2/CDK2/TFDP1/CDK4/CCNE2/E2F1/E2F2/CDKN1C/CCNE1
BIOCARTA_RB_PATHWAY	13	-0.758248	-1.71722	0.0013986	0.0302591	0.0232927	5010	MYT1/CDK2/CDK4/CDC25B/CDC25C/CHEK1/CDK1/CDC25A
REACTOME_SHC_MEDIATED_CASCADE_FGFR1	21	-0.690701	-1.71579	0.0027027	0.0426165	0.0328051	3278	HRAS/FGF3/FGFR1/FGF4/FGF8/FGF5/FGF20/FGF9
REACTOME_MITOTIC_G2_G2_M_PHASES	199	-0.515827	-1.71372	0.00102249	0.0302591	0.0232927	12466	TUBA4A/HSP90AB1/PPP1R12A/WEE1/TUBGCP3/PSMD13/PSMD11/HAUS2/CDK5RAP2/SEM1/DCTN1/PSMC4/PSMB1/DYNC1H1/PRKAR2B/DYNC1I2/PCNT/LIN37/RBBP4/ODF2/PPME1/TUBA8/PSME3/TUBB2A/TUBB8B/HAUS3/DCTN2/PSMC5/CCNA1/CDK7/CKAP5/CEP192/PSMB3/RBX1/TUBA3D/FKBPL/CEP290/TUBB4B/CEP164/NINL/CEP135/CSNK1D/NEDD1/CEP72/OFD1/LIN9/MZT1/LCMT1/TUBB2B/UBA52/TUBB/SSNA1/CSNK1E/PPP2R1A/NDE1/TUBA4B/PPP2R3B/TUBA1A/CEP250/PSMA8/CENPJ/MZT2B/F…
REACTOME_NEGATIVE_REGULATION_OF_FGFR1_SIGNALING	33	-0.629209	-1.71169	0.00501253	0.0473245	0.0364293	8139	FGF22/CBL/ANOS1/UBA52/PPP2R1A/FGF17/RPS27A/FGF3/FGFR1/SRC/FGF4/FGF8/FGF5/FGF20/FGF9
REACTOME_SIGNALING_BY_ROBO_RECEPTORS	218	-0.511505	-1.71073	0.00101523	0.0302591	0.0232927	10362	RPL22/RPL15/RPL34/PSMC5/RPL10A/RPL11/PRKCA/RPL41/RPS25/RPL26/RPL30/PSMB3/RBX1/RNPS1/RAC1/ABL1/EIF4A3/LDB1/RPS4Y2/UPF3B/RPS27/RPS26/FLRT3/RPS14/RPS15A/PAK1/RPS13/PABPC1/RPL39/ROBO1/AKAP5/RPL12/RPS9/NCBP2/UPF3A/RPL13/RPS4X/UBA52/RPS20/LHX4/RPL19/COL4A5/RPL6/RPL7/RPS3A/RPS2/RPL31/RPS29/RPL21/RPS23/RPL4/PSMA8/RPS18/RPL24/RPL29/RPL5/RPS28/RPS15/RPLP1/RPL37/RPS17/RPL7A/RPL22L1/RPS11/RPS6/SRGAP1/RPLP0/R…
REACTOME_RHO_GTPASE_EFFECTORS	322	-0.501255	-1.70615	0.00100806	0.0302591	0.0232927	9860	RHOQ/LIN7B/MRTFA/CKAP5/BUB3/RHOG/TUBA3D/RAC1/ABL1/H3C12/CENPS/WIPF2/TUBB4B/NCF4/H4C3/RPS27/CYBB/ITGB3BP/PAK1/DVL2/YWHAH/WIPF1/FMNL1/NUP107/KLC2/H2BC11/TUBB2B/ARPC4/H2BC6/ARPC3/YWHAZ/CENPP/DVL3/PPP1CC/PPP2R1A/KDM1A/NCF1/NUP43/NOX1/B9D2/CENPU/RANGAP1/NDE1/H2AC7/SKA2/TUBA4B/RAC2/TUBA1A/CENPQ/RTKN/H3C8/KIF2A/NUP37/TUBA1C/IQGAP1/YWHAQ/NUP85/H2AC20/ZWILCH/H2BC17/DSN1/TUBB6/TAX1BP3/INCENP/H3C11/IQGAP3/M…
REACTOME_MEIOTIC_RECOMBINATION	85	-0.550387	-1.70483	0.00221729	0.042573	0.0327717	8181	MSH5/H2BC11/H2BC6/MRE11/MND1/H2AC7/H3C8/RAD51C/H2AC20/H2BC17/DMC1/H3C11/H3-4/RBBP8/H3C4/CDK2/H2AZ1/CDK4/H2BU1/H2AC18/H4C5/PRDM9/BRCA2/H2AC4/H4C4/BRCA1/H4C1/BLM/PSMC3IP/H2AX/H2BC9/RAD51/H3C7/H2AC14/TEX15
REACTOME_CREATION_OF_C4_AND_C2_ACTIVATORS	71	-0.561472	-1.70456	0.00113122	0.0302591	0.0232927	6283	IGKV1-33/IGKV3D-20/IGKV2D-40/IGHV3-13/IGKV1-39/IGKV1D-12/IGHV4-59/IGKV1-5/IGHV3-30/IGHV3-53/IGHV3-33/IGKV1-12/IGLV3-25/IGLV3-1/IGKV2-30/IGHV1-2/IGKV1-16/IGKV2D-28/IGHV4-39/IGLV1-47/IGLV7-43/IGKV3-15/IGHV3-48/IGKV1D-16/IGLC3/IGLV3-19/IGKV1D-33/IGKV3-11/IGLV2-23/IGKV3-20/IGHV2-5/IGHV3-23/IGLV3-21/IGKV4-1/IGHG1/IGLV1-44/IGLC2/IGKV5-2/IGHV1-46/IGHG4/IGHV1-69/IGLV2-11/IGLV3-27/IGKV2-28/IGKV2D-30
REACTOME_TERMINATION_OF_O_GLYCAN_BIOSYNTHESIS	23	-0.670045	-1.69923	0.00265252	0.0426165	0.0328051	4723	ST6GALNAC4/MUC21/MUC17/MUC20/MUC12/MUC3A/MUCL1/MUC5B/MUC1/MUC5AC/MUC6
REACTOME_CYCLIN_A_B1_B2_ASSOCIATED_EVENTS_DURING_G2_M_TRANSITION	25	-0.659307	-1.69793	0.0039267	0.0426165	0.0328051	8138	LCMT1/PPP2R1A/PPP2R3B/CCNA2/CDK2/CDC25B/CDC25C/PKMYT1/CCNB2/CDK1/CCNB1/FOXM1/PLK1/CDC25A
REACTOME_S_PHASE	162	-0.517557	-1.69419	0.00104167	0.0302591	0.0232927	6579	PSMA8/ANAPC7/RFC5/PRIM2/POLD3/ANAPC11/CCNA2/RFC3/DNA2/PRIM1/LIG1/POLA2/PCNA/RPS27A/POLE2/POLA1/CDK2/TFDP1/CDK4/POLD1/E2F5/MCM5/FEN1/CDC25B/MCM3/RFC4/GINS2/GINS3/MCM8/MCM6/CCNE2/MCM4/SKP2/MCM7/E2F1/GINS4/MCM2/ESCO2/ORC1/CDC45/UBE2S/CDCA5/CDC6/CDT1/GINS1/ORC6/CDC25A/UBE2C/CCNE1
REACTOME_FRS_MEDIATED_FGFR1_SIGNALING	23	-0.667966	-1.69396	0.00397878	0.0426165	0.0328051	3278	HRAS/FGF3/FGFR1/FGF4/FGF8/FGF5/FGF20/FGF9
REACTOME_GOLGI_CISTERNAE_PERICENTRIOLAR_STACK_REORGANIZATION	14	-0.740866	-1.69328	0.0013947	0.0302591	0.0232927	1706	CCNB2/CDK1/CCNB1/PLK1
REACTOME_CELL_SURFACE_INTERACTIONS_AT_THE_VASCULAR_WALL	194	-0.509383	-1.6921	0.00102249	0.0302591	0.0232927	6283	IGKV1-33/IGKV3D-20/IGKV2D-40/SLC7A11/SLC7A5/ITGA5/IGHV3-13/L1CAM/BSG/IGKV1-39/IGLL1/IGKV1D-12/SLC7A6/IGHV4-59/IGKV1-5/HRAS/SIRPG/PSG5/SLC7A7/IGHV3-30/IGHV3-53/IGHV3-33/ATP1B3/OLR1/TSPAN7/IGKV1-12/IGLV3-25/JAML/PSG9/IGLV3-1/IGKV2-30/IGHV1-2/IGKV1-16/CEACAM3/FCER1G/IGKV2D-28/CEACAM8/IGHV4-39/IGLV1-47/PSG3/IGLV7-43/IGKV3-15/IGHV3-48/IGKV1D-16/IGLC3/PIK3R2/IGLV3-19/IGKV1D-33/CEACAM5/TREM1/IGKV3-11/TG…
REACTOME_POST_CHAPERONIN_TUBULIN_FOLDING_PATHWAY	22	-0.669728	-1.68724	0.00399467	0.0426165	0.0328051	6926	TUBA4B/TUBA1A/TUBA1C/TBCB/TUBB6/TUBA1B/ARL2/TUBA3E/TUBB3/TUBA3C/TUBAL3
BIOCARTA_RANMS_PATHWAY	10	-0.792272	-1.68689	0.00442478	0.0449834	0.0346271	7287	KPNB1/RANGAP1/RANBP1/RAN/RCC1/AURKA/KPNA2/KIF15/TPX2
BIOCARTA_CELLCYCLE_PATHWAY	23	-0.662846	-1.68097	0.00397878	0.0426165	0.0328051	7252	CCND3/CCNA1/CDK7/CDKN2D/CDKN2B/CCND2/CDKN2C/CDK2/TFDP1/CDK4/RBL1/E2F1/CDKN2A/CDK1/CCNB1/CDC25A/CCNE1
REACTOME_CHROMOSOME_MAINTENANCE	140	-0.516943	-1.67713	0.00105042	0.0302591	0.0232927	12414	RPA1/H2BC8/GAR1/RPA3/NOP10/DAXX/POLR2G/RPA2/RBBP7/H2BC7/H4C8/POLR2L/H2AJ/H3-3B/H2BC21/RBBP4/POLR2D/H2BC10/CENPN/CCNA1/H2BC14/RUVBL1/DKC1/CENPS/POLR2F/H4C3/RUVBL2/MIS18BP1/ITGB3BP/WRN/H2BC11/RFC2/H2BC6/NPM1/CENPP/TERT/CENPU/H2AC7/POLR2I/POLR2H/CENPQ/ACD/RFC5/PRIM2/POLD3/H2AC20/H2BC17/CCNA2/RFC3/WRAP53/DNA2/PRIM1/LIG1/POLA2/PCNA/H3-4/CHTF18/POLA1/MIS18A/CDK2/H2AZ1/H2BU1/H2AC18/POLD1/H4C5/CENPL/FEN1…
WP_MECP2_AND_ASSOCIATED_RETT_SYNDROME	72	-0.550048	-1.67451	0.00225734	0.042573	0.0327717	3481	RPS6/FUT8/MYT1/GRIA4/BDNF/GAD1/RBFOX1/FGF3/NREP/IGF1R/E2F1/GRIN1/EZH2/GPRIN1/FGF4/POU4F1/TET1/IGF2/FGF5/POU3F2/DLX5/FOXG1/DLX6/SST
REACTOME_TRANSPORT_OF_INORGANIC_CATIONS_ANIONS_AND_AMINO_ACIDS_OLIGOPEPTIDES	106	-0.526084	-1.6732	0.00108225	0.0302591	0.0232927	6954	SLC24A3/SLC5A12/SLC26A2/SLC4A8/SLC7A8/SLC26A3/SLC6A18/SLC7A11/SLC17A7/SLC26A11/SLC1A4/SLC36A1/SLC15A2/SLC7A5/SLC4A5/SLC12A2/SLC26A6/SLC9A5/SLC24A5/SLC7A6/SLC9A1/SLC8A2/SLC7A7/SLC5A8/SLC7A3/SLC6A6/SLC38A1/SLC7A1/SLC38A5/SLC36A2/SLC24A2/SLC12A5/SLC34A3/SLC1A5/SLC26A9/SLC9A2/SLC1A7/SLC9A4/SLC6A19/SLC4A3/SLC34A2/SLC7A10/SLC6A15/SLC6A14
REACTOME_RECRUITMENT_OF_MITOTIC_CENTROSOME_PROTEINS_AND_COMPLEXES	80	-0.543089	-1.67198	0.00222965	0.042573	0.0327717	12466	TUBA4A/TUBGCP3/HAUS2/CDK5RAP2/DCTN1/DYNC1H1/PRKAR2B/DYNC1I2/PCNT/ODF2/HAUS3/DCTN2/CKAP5/CEP192/CEP290/TUBB4B/CEP164/NINL/CEP135/CSNK1D/NEDD1/CEP72/OFD1/MZT1/TUBB/SSNA1/CSNK1E/PPP2R1A/NDE1/TUBA1A/CEP250/CENPJ/MZT2B/HAUS8/HAUS5/CEP78/CNTRL/CEP152/TUBG2/HAUS7/MAPRE1/MZT2A/HAUS6/HAUS1/TUBG1/PLK4/SFI1/CEP131/NEK2/CDK1/PLK1
REACTOME_SYNTHESIS_OF_IP2_IP_AND_INS_IN_THE_CYTOSOL	14	-0.731296	-1.6714	0.0013947	0.0302591	0.0232927	3871	MIOX/ISYNA1/INPP5J/MTMR7
WP_GPCRS_CLASS_C_METABOTROPIC_GLUTAMATE_PHEROMONE	15	-0.721788	-1.66977	0.00139082	0.0302591	0.0232927	7288	GPRC5B/CASR/GABBR2/GRM7/GRM1/GPRC5A/GPRC5D/GABBR1/GRM3/GRM4/GRM5
WP_ENDOCHONDRAL_OSSIFICATION	64	-0.555018	-1.66797	0.00230415	0.042573	0.0327717	3827	ACAN/TGFB2/SERPINH1/FGFR1/TGFB1/COL10A1/IGF1R/MMP9/SOX9/FGFR3/CDKN1C/SCIN/MMP13/IGF2/BMP7/PTHLH/CTSV/COL2A1/NKX3-2
WP_ENDOCHONDRAL_OSSIFICATION_WITH_SKELETAL_DYSPLASIAS	64	-0.555018	-1.66797	0.00230415	0.042573	0.0327717	3827	ACAN/TGFB2/SERPINH1/FGFR1/TGFB1/COL10A1/IGF1R/MMP9/SOX9/FGFR3/CDKN1C/SCIN/MMP13/IGF2/BMP7/PTHLH/CTSV/COL2A1/NKX3-2
SA_REG_CASCADE_OF_CYCLIN_EXPR	13	-0.73357	-1.66133	0.0027972	0.0426165	0.0328051	5814	CCNA2/CDK2/CDK4/CCNE2/E2F1/E2F2/CDKN2A/CCNE1
PID_RB_1PATHWAY	65	-0.55012	-1.65422	0.0023015	0.042573	0.0327717	7219	SMARCB1/PPP2R3B/SMARCA4/BGLAP/E2F3/CCND2/RUNX2/CCNA2/CKM/CDK2/PPARG/TFDP1/CDK4/DNMT1/TGFB2/SKP2/MITF/GSC/E2F1/E2F2/CDKN2A/MYOD1/CCNE1/PAX3/RBP2
REACTOME_HOMOLOGY_DIRECTED_REPAIR	138	-0.510725	-1.65368	0.00105263	0.0302591	0.0232927	9535	ABL1/TP53BP1/POLE3/H4C3/ERCC1/MDC1/UBE2I/WRN/RAD1/POLE4/H2BC11/RFC2/H2BC6/XRCC1/SIRT6/UBA52/RNF8/TOPBP1/SUMO2/MRE11/BRIP1/RAD9A/TIPIN/TIMELESS/RFC5/RAD51C/POLD3/H2BC17/CCNA2/RFC3/RHNO1/DNA2/PCNA/RPS27A/H3-4/POLE2/RBBP8/CDK2/SLX1A/RAD51D/NSD2/XRCC3/H2BU1/POLD1/H4C5/RMI2/FEN1/BRCA2/RFC4/BARD1/H4C4/BRCA1/H4C1/EXO1/RAD51AP1/CHEK1/BLM/POLQ/EME1/H2AX/H2BC9/XRCC2/RAD51/CLSPN
PID_MYC_ACTIV_PATHWAY	79	-0.535887	-1.6502	0.00222717	0.042573	0.0327717	10145	RPL11/PTMA/POLR3D/RUVBL1/NCL/NDUFAF2/TFRC/TAF9/NME2/RUVBL2/GAPDH/NPM1/TERT/ACTL6A/E2F3/CCND2/KAT2A/CAD/RCC1/BAX/ENO1/NME1/CDK4/SUPT3H/BCAT1/PFKM/TK1/MMP9/HMGA1/TAF4B/CCNB1/SLC2A1/PMAIP1/CDC25A/PEG10/SERPINI1/BIRC5/LIN28B/CDCA7
KEGG_AXON_GUIDANCE	129	-0.512689	-1.64868	0.00106157	0.0302591	0.0232927	4885	NFATC2/SRGAP1/L1CAM/HRAS/PAK4/EPHA8/NFATC4/SEMA4D/PPP3R2/EFNA3/EPHA7/SEMA4A/PLXNA1/LIMK1/SEMA3A/SLIT1/PLXNA3/NTNG1/NCK2/EPHB6/PLXNB3/SEMA6A/SEMA3E/SEMA3C/PAK6/DPYSL5/EPHB3/ROBO2/PAK5/EFNA5/EPHA5/UNC5D/EPHA6/CHP2
WP_PRADERWILLI_AND_ANGELMAN_SYNDROME	63	-0.549662	-1.64858	0.00346021	0.0426165	0.0328051	5236	CDKN2C/MKRN3/PCSK1/BDNF/GABRG3/CDK4/SNRPN/E2F1/SNURF/LHB/GABRA5/CDKN2A/NDN/CDC6/GABRB3/GABRR1/OCA2/TACR3/DLX5/NHLH2
REACTOME_DNA_DAMAGE_TELOMERE_STRESS_INDUCED_SENESCENCE	80	-0.534105	-1.64433	0.00222965	0.042573	0.0327717	6137	H2BC11/H2BC6/MRE11/H2AC7/ACD/H2AC20/H2BC17/CCNA2/H3-4/CDK2/H1-5/H2AZ1/H2BU1/H2AC18/H4C5/H2AC4/H4C4/H1-4/CCNE2/H1-3/H4C1/LMNB1/HMGA1/H2AX/H2BC9/H2AC14/CCNE1/HMGA2
REACTOME_DNA_DOUBLE_STRAND_BREAK_REPAIR	166	-0.500787	-1.64389	0.00103627	0.0302591	0.0232927	12414	RPA1/H2BC8/APBB1/PALB2/PIAS4/RPA3/EYA3/SLX1B/UBE2N/XRCC4/ATRIP/PARP2/RPA2/H2BC7/PPP5C/H4C8/H2BC21/UIMC1/BABAM1/XRCC6/H2BC10/TDP1/RIF1/CCNA1/H2BC14/ABL1/TP53BP1/POLE3/H4C3/ERCC1/MDC1/UBE2I/CHEK2/WRN/RAD1/POLE4/H2BC11/RFC2/H2BC6/XRCC1/SIRT6/UBA52/RNF8/TOPBP1/SUMO2/MRE11/BRIP1/PRKDC/RAD9A/TIPIN/TIMELESS/RFC5/RAD51C/POLD3/H2BC17/CCNA2/RFC3/RHNO1/DNA2/PCNA/RPS27A/H3-4/POLE2/RBBP8/CDK2/SLX1A/RAD51D/NSD…
REACTOME_SIGNALING_BY_THE_B_CELL_RECEPTOR_BCR_	166	-0.499879	-1.64091	0.00103627	0.0302591	0.0232927	6283	IGKV1-33/IGKV3D-20/IGKV2D-40/NFKBIE/NFATC2/IGHV3-13/CD19/RPS27A/IGKV1-39/IGKV1D-12/IGHV4-59/SYK/IGKV1-5/HRAS/IGHV3-30/IGHV3-53/IGHV3-33/CARD11/IGKV1-12/IGLV3-25/IGLV3-1/IGKV2-30/IGHV1-2/IGKV1-16/IGKV2D-28/IGHV4-39/IGLV1-47/IGLV7-43/IGKV3-15/IGHV3-48/IGKV1D-16/IGLC3/IGLV3-19/IGKV1D-33/ORAI2/IGKV3-11/IGLV2-23/IGKV3-20/IGHV2-5/IGHV3-23/IGLV3-21/IGKV4-1/IGLV1-44/IGLC2/IGKV5-2/TRPC1/IGHV1-46/IGHV1-69/…
WP_DNA_IRDAMAGE_AND_CELLULAR_RESPONSE_VIA_ATR	80	-0.532312	-1.63881	0.00222965	0.042573	0.0327717	8395	CEP164/MDC1/CHEK2/WRN/RAD1/TOPBP1/RFWD3/MRE11/BRIP1/PRKDC/RAD9A/USP1/EEF1E1/PCNA/MSH2/RBBP8/TRIM28/CDK2/FEN1/BRCA2/BARD1/BRCA1/CDC25C/EXO1/CHEK1/E2F1/MCM2/FANCD2/FANCI/H2AX/CDC45/RAD51/CLSPN/CDK1/FOXM1/PLK1
REACTOME_REGULATION_OF_PLK1_ACTIVITY_AT_G2_M_TRANSITION	86	-0.524094	-1.6262	0.00331858	0.0426165	0.0328051	12466	TUBA4A/PPP1R12A/HAUS2/CDK5RAP2/DCTN1/DYNC1H1/PRKAR2B/DYNC1I2/PCNT/ODF2/HAUS3/DCTN2/CKAP5/CEP192/CEP290/TUBB4B/CEP164/NINL/CEP135/CSNK1D/NEDD1/CEP72/OFD1/UBA52/TUBB/SSNA1/CSNK1E/PPP2R1A/NDE1/TUBA1A/CEP250/CENPJ/HAUS8/HAUS5/CEP78/CNTRL/CEP152/HAUS7/RPS27A/MAPRE1/HAUS6/HAUS1/AURKA/BORA/TUBG1/PLK4/SFI1/CEP131/NEK2/CCNB2/CDK1/CCNB1/PLK1
REACTOME_DEPOSITION_OF_NEW_CENPA_CONTAINING_NUCLEOSOMES_AT_THE_CENTROMERE	73	-0.532382	-1.62569	0.00449438	0.0450955	0.0347134	11523	RBBP7/H2BC7/H4C8/H2AJ/H2BC21/RBBP4/H2BC10/CENPN/H2BC14/RUVBL1/CENPS/H4C3/MIS18BP1/ITGB3BP/H2BC11/H2BC6/NPM1/CENPP/CENPU/H2AC7/CENPQ/H2AC20/H2BC17/MIS18A/H2AZ1/H2BU1/H2AC18/H4C5/CENPL/H2AC4/H4C4/CENPH/H4C1/OIP5/CENPI/CENPK/CENPO/H2AX/H2BC9/CENPW/HJURP/H2AC14/CENPM/CENPA
WP_H19_ACTION_RBE2F1_SIGNALING_AND_CDKBETACATENIN_ACTIVITY	15	-0.699292	-1.61773	0.00417246	0.043328	0.0333528	4222	TULP3/MACROH2A1/CDK4/JAG1/E2F1/SOX4/PMAIP1/H19
REACTOME_SELENOAMINO_ACID_METABOLISM	118	-0.50484	-1.61763	0.00107066	0.0302591	0.0232927	10362	RPL22/RPL15/RPL34/RPL10A/RPL11/RPL41/RPS25/RPL26/RPL30/QARS1/RPS4Y2/RPS27/RPS26/PAPSS1/IARS1/RPS14/RPS15A/RPS13/RPL39/AHCY/RPL12/RPS9/RPL13/RPS4X/UBA52/RPS20/RPL19/RPL6/RPL7/RPS3A/RPS2/RPL31/RPS29/RPL21/RPS23/RPL4/RPS18/RPL24/RPL29/RPL5/RPS28/RPS15/RPLP1/RPL37/RPS17/RPL7A/RPL22L1/EEF1E1/RPS11/RPS6/RPLP0/RPL17/RPL23/RPL35A/RPS8/RPL36/RPL14/RPS27A/RPS10/RPL13A/RPL32/RPL35/RPS12/RPL9/RPL27/RPL18/RPL…
REACTOME_RMTS_METHYLATE_HISTONE_ARGININES	76	-0.525016	-1.61086	0.00445931	0.0449834	0.0346271	9507	H3C12/H4C3/COPRS/PRMT3/H2AC16/WDR77/SMARCC1/ACTL6A/SMARCB1/H2AC7/RPS2/SMARCA4/H3C8/PRMT6/H2AC20/H2AC21/SMARCD1/H3C11/H3C4/PRMT1/H2AZ1/CDK4/H2AC18/DNMT3A/H4C5/H2AC4/SMARCD3/H4C4/H4C1/H2AW/H2AX/H2AC12/H3C7/H2AC14
REACTOME_G2_M_DNA_DAMAGE_CHECKPOINT	95	-0.513393	-1.61059	0.00327511	0.0426165	0.0328051	12414	RPA1/WEE1/H2BC8/PIAS4/RPA3/UBE2N/ATRIP/RPA2/H2BC7/H4C8/H2BC21/UIMC1/BABAM1/H2BC10/H2BC14/TP53BP1/H4C3/MDC1/CHEK2/YWHAH/WRN/RAD1/H2BC11/RFC2/H2BC6/YWHAZ/RNF8/TOPBP1/MRE11/BRIP1/RAD9A/RFC5/YWHAQ/H2BC17/RFC3/RHNO1/DNA2/H3-4/RBBP8/NSD2/H2BU1/H4C5/RMI2/RFC4/BARD1/H4C4/BRCA1/CDC25C/H4C1/EXO1/CHEK1/BLM/H2AX/H2BC9/SFN/CDK1/CCNB1
WP_HAIR_FOLLICLE_DEVELOPMENT_CYTODIFFERENTIATION_PART_3_OF_3	87	-0.515972	-1.60305	0.00331126	0.0426165	0.0328051	3461	TCF3/S100A4/FOXQ1/DSC2/KLK14/TGFB1/IFNG/GPRC5D/SOX9/HR/FZD1/SOSTDC1/SOX2/WIF1/KLK13/MSX2/KLK7/DLX3/DKK4/GJB6/KRT15/KLK6/FOXN1/FOXE1/DKK1/KRT19/PROM1
REACTOME_POTASSIUM_CHANNELS	102	-0.502402	-1.58944	0.00217865	0.042573	0.0327717	6102	KCNG2/KCNQ2/KCNS1/KCNK3/KCNC4/KCNA7/KCNN1/KCNA4/ABCC8/KCNMB4/KCNMB2/KCNJ14/KCNJ11/GNG8/KCNQ1/GNG4/GNG13/GNB3/KCNK7/KCNH2/KCNQ3/GABBR1/GNGT1/KCNMB3/KCNH7/KCNC1/KCNF1/KCND2/KCNJ10/KCNB2/KCNH3/HCN1/KCNQ4/KCNK9/KCNK10/KCNH6/KCNV1/HCN4/KCNJ16/KCNK2/KCNG3
REACTOME_PROCESSING_OF_CAPPED_INTRON_CONTAINING_PRE_MRNA	242	-0.472992	-1.58602	0.00101729	0.0302591	0.0232927	14083	TRA2B/SMNDC1/PUF60/SRSF7/RBM5/ZRSR2/NUDT21/SUGP1/SEH1L/PPIL6/CWC22/POLR2J/NUP58/TPR/POLR2B/HNRNPR/SNRNP200/DDX39B/POM121C/HNRNPU/SRSF1/DHX15/HNRNPA2B1/SART1/NCBP1/PRPF40A/PRPF19/NUP160/LSM3/PCBP2/CHTOP/NUP50/DDX42/CRNKL1/RBM8A/FIP1L1/DHX9/THOC2/PPIE/GTF2F1/AAAS/DNAJC8/CASC3/SF3B6/WTAP/U2AF1L4/PDCD7/SNRNP35/PRCC/DDX23/POLR2G/CPSF1/THOC7/MAGOH/THOC3/LSM5/POLR2L/HNRNPM/BUD31/SNRPE/PTBP1/ZMAT5/CCAR1/…
KEGG_SPLICEOSOME	127	-0.493425	-1.5853	0.00106157	0.0302591	0.0232927	13297	SNRNP200/DDX39B/HNRNPU/SRSF1/DHX15/SART1/NCBP1/PRPF40A/PRPF19/LSM3/DDX42/CRNKL1/RBM8A/THOC2/PPIE/DHX8/SF3B6/DDX23/MAGOH/THOC3/LSM5/HNRNPM/BUD31/SNRPE/SRSF3/SF3A3/SRSF2/PRPF3/SNRNP70/USP39/PRPF40B/U2AF2/PHF5A/SNRNP40/ACIN1/SF3B5/PRPF38B/CCDC12/PRPF6/PRPF4/HSPA2/U2AF1/SNRPD3/U2SURP/HNRNPA3/RBMX/SRSF9/EIF4A3/SF3B4/SNU13/TCERG1/SNRPB2/PPIL1/PQBP1/SNRPC/THOC1/PRPF38A/LSM8/HSPA1B/NCBP2/PRPF31/TXNL4A/LS…
REACTOME_FACTORS_INVOLVED_IN_MEGAKARYOCYTE_DEVELOPMENT_AND_PLATELET_PRODUCTION	166	-0.480907	-1.57863	0.00103627	0.0302591	0.0232927	6926	TUBA4B/TUBA1A/KIFC2/CABLES2/H3C8/KIF2A/TUBA1C/RAD51C/PHF21A/HDAC2/TUBB6/H3C11/TUBA1B/IFNB1/KIF25/H3C4/SH2B2/CDK2/MICAL1/KIF4B/KIF20B/CARMIL1/TUBB8/DOCK3/KIF26B/RACGAP1/CENPE/MYB/KIF11/KIF12/KIF15/KIF18A/KIF4A/KIF20A/TUBA3E/KIF23/KIFC1/H3C7/KIF6/KIF3C/KIF2C/KIF5A/KIF18B/TUBB3/HBE1/KLC3/TUBA3C/TUBAL3
WP_MESODERMAL_COMMITMENT_PATHWAY	152	-0.479002	-1.56355	0.00208986	0.042573	0.0327717	6629	CCDC88A/CEP250/FZD8/RGS10/LEFTY2/ACVR2B/NABP2/TCF7L1/POU5F1/ZNF462/MTF2/NOG/TRIM28/FOXH1/BCORL1/RPL38/NCAPG2/PLCH1/TEAD2/CTBP2/FGFR1/KLF5/WDHD1/DNMT3B/HES7/MIR200A/ZIC2/VAV3/SOX2/TET1/AMH/LEFTY1/MIXL1/SOX21/ZIC5/BMP7/FGF8/GRHL2/DKK1/TRIM71/PITX2/HMGA2
REACTOME_HCMV_EARLY_EVENTS	135	-0.482972	-1.5634	0.0021097	0.042573	0.0327717	11658	SEH1L/H4C13/PML/NUP58/TPR/TBL1XR1/DYNLL1/POM121C/H4-16/CREB1/NUP160/H2AC17/NUP50/H3C13/TUBA4A/H2BC8/AAAS/ITGB1/DAXX/NCOR2/DYNC1H1/RBBP7/H2BC7/H4C8/DYNC1I2/H2BC21/RBBP4/TUBA8/GPS2/TUBB2A/H2BC10/TUBB8B/H2BC14/DYNC1LI1/TUBA3D/H3C12/TUBB4B/H4C3/EED/H2AC16/SUZ12/NUP107/NUP155/H2BC11/TUBB2B/H2BC6/NUP93/RAE1/NUP43/H2AC7/NUP205/TUBA4B/H2BC18/TUBA1A/H3C8/NUP37/TUBA1C/NUP62/NUP85/NDC1/H2AC20/H2BC17/NUP188/…
WP_MRNA_PROCESSING	126	-0.48663	-1.56278	0.0031881	0.0426165	0.0328051	13306	PRPF4B/HNRNPR/HNRNPU/SRSF1/DHX15/HNRNPA2B1/NCBP1/PRPF40A/PCBP2/DHX9/RBM39/DHX8/DNAJC8/RNMT/DDX20/CPSF1/CLK2/HNRNPM/SNRPE/PTBP1/HNRNPD/SRSF3/SF3A3/SRSF2/PRPF3/CD2BP2/SNRNP70/FUS/PABPN1/HNRNPL/U2AF2/PHF5A/SNRNP40/SF3B5/PRPF6/PRPF4/HNRNPH1/NONO/CPSF3/YBX1/RNPS1/U2AF1/SNRPD3/RBMX/SRSF9/SF3B4/SNU13/SRPK1/SNRPB2/SUPT5H/SFPQ/CSTF2/SFSWAP/PTBP2/NCBP2/TXNL4A/CLASRP/RBM17/CELF2/SNRPG/HNRNPA1/SUGP2/EFTUD2/P…
KEGG_FC_GAMMA_R_MEDIATED_PHAGOCYTOSIS	96	-0.496692	-1.56116	0.00545256	0.0494893	0.0380956	10125	MAPK3/PIP4K2B/PRKCA/RPS6KB1/RAC1/PIP5K1C/DNM1L/PAK1/VAV1/PIK3CD/ARPC5L/ARPC4/FCGR3A/ARPC3/PLCG1/FCGR2A/NCF1/RAC2/ASAP1/VASP/SYK/AMPH/PIP5K1B/PRKCD/FCGR2B/WASF1/LIMK1/FCGR1A/PIK3R2/MYO10/MARCKS/MARCKSL1/FCGR2C/PLA2G4A/VAV3/PLA2G4E/PLPP2/PRKCG/SCIN/DNM1/PLA2G4F/PLA2G4D/SPHK1
REACTOME_PROCESSING_OF_DNA_DOUBLE_STRAND_BREAK_ENDS	98	-0.494744	-1.56076	0.00545256	0.0494893	0.0380956	12414	RPA1/H2BC8/PIAS4/RPA3/UBE2N/ATRIP/RPA2/H2BC7/H4C8/H2BC21/UIMC1/BABAM1/H2BC10/CCNA1/H2BC14/TP53BP1/H4C3/MDC1/UBE2I/WRN/RAD1/H2BC11/RFC2/H2BC6/SIRT6/UBA52/RNF8/TOPBP1/SUMO2/MRE11/BRIP1/RAD9A/TIPIN/TIMELESS/RFC5/H2BC17/CCNA2/RFC3/RHNO1/DNA2/RPS27A/H3-4/RBBP8/CDK2/NSD2/H2BU1/H4C5/RMI2/RFC4/BARD1/H4C4/BRCA1/H4C1/EXO1/CHEK1/BLM/H2AX/H2BC9/CLSPN
REACTOME_SWITCHING_OF_ORIGINS_TO_A_POST_REPLICATIVE_STATE	91	-0.500093	-1.56	0.00547645	0.0495171	0.0381171	6579	PSMD13/PSMD11/CDC16/SEM1/ANAPC5/PSMC4/PSMB1/UBE2D1/CDC27/PSME3/PSMC5/CCNA1/ANAPC4/PSMB3/RBX1/UBE2E1/ANAPC1/ORC2/UBA52/PSMA8/ANAPC7/ANAPC11/CCNA2/RPS27A/CDK2/MCM5/MCM3/MCM8/MCM6/CCNE2/MCM4/SKP2/MCM7/MCM2/ORC1/UBE2S/CDC6/CDT1/ORC6/UBE2C/CCNE1
REACTOME_ANTI_INFLAMMATORY_RESPONSE_FAVOURING_LEISHMANIA_PARASITE_INFECTION	223	-0.465574	-1.55683	0.00101729	0.0302591	0.0232927	6449	PTGER4/ADAM17/IGKV1-33/IGKV3D-20/IGKV2D-40/PRKX/RHBDF2/IGHV3-13/ADRB3/GPR83/IGKV1-39/DPEP1/IGKV1D-12/IGHV4-59/SYK/IGKV1-5/IGHV3-30/IGHV3-53/IGHV3-33/IGKV1-12/IGLV3-25/IGLV3-1/IGKV2-30/IGHV1-2/IGKV1-16/GNG8/IGKV2D-28/GNAZ/IGHV4-39/GNG4/IGLV1-47/MC4R/IGLV7-43/IGKV3-15/FCGR1A/IGHV3-48/GNG13/GGT1/IGKV1D-16/IGLC3/GNB3/IGLV3-19/CRH/IGKV1D-33/TAAR8/RLN3/GPHA2/IGKV3-11/IGLV2-23/SRC/IGKV3-20/IGHV2-5/RLN2/…
REACTOME_MRNA_SPLICING	188	-0.46823	-1.55037	0.00102459	0.0302591	0.0232927	14083	TRA2B/SMNDC1/PUF60/SRSF7/RBM5/ZRSR2/NUDT21/SUGP1/PPIL6/CWC22/POLR2J/POLR2B/HNRNPR/SNRNP200/HNRNPU/SRSF1/DHX15/HNRNPA2B1/SART1/NCBP1/PRPF40A/PRPF19/LSM3/PCBP2/DDX42/CRNKL1/RBM8A/FIP1L1/DHX9/PPIE/GTF2F1/DNAJC8/CASC3/SF3B6/U2AF1L4/PDCD7/SNRNP35/PRCC/DDX23/POLR2G/CPSF1/MAGOH/LSM5/POLR2L/HNRNPM/BUD31/SNRPE/PTBP1/ZMAT5/CCAR1/POLR2D/HNRNPD/SRSF3/SF3A3/SRSF2/PRPF3/SRSF11/CD2BP2/SNRNP70/FUS/USP39/PABPN1/H…
REACTOME_SIGNALING_BY_RHO_GTPASES	451	-0.45054	-1.54319	0.001	0.0302591	0.0232927	8169	NUP107/KLC2/H2BC11/TUBB2B/ARHGAP22/ARPC4/H2BC6/ARPC3/YWHAZ/CENPP/DVL3/PPP1CC/PPP2R1A/KDM1A/TIAM2/ARHGAP18/NCF1/NUP43/NOX1/B9D2/CENPU/RANGAP1/NDE1/H2AC7/ARHGAP4/SKA2/TUBA4B/RAC2/RHOBTB2/GMIP/TUBA1A/CENPQ/FGD1/RTKN/H3C8/KIF2A/NUP37/TUBA1C/IQGAP1/YWHAQ/NUP85/H2AC20/ZWILCH/H2BC17/OBSCN/SRGAP1/DSN1/TUBB6/TAX1BP3/INCENP/H3C11/IQGAP3/MAPRE1/TUBA1B/ARHGAP33/RHOH/TRIP10/H3C4/PKN1/ABI2/FLNA/KIF14/FGD3/ARHG…
KEGG_NEUROACTIVE_LIGAND_RECEPTOR_INTERACTION	270	-0.455574	-1.53694	0.00101215	0.0302591	0.0232927	5683	GRIK2/TACR2/BDKRB1/ADRB3/GPR83/CHRNG/CHRNA2/GRIK5/GRM7/GRIA4/P2RX5/P2RX4/GABRB1/GABRG3/NTSR2/GRIN3B/HTR1F/SSTR5/P2RY6/PTGFR/CHRM4/GABRA4/LPAR1/GLRA2/MC4R/GRIK4/GLRB/TAAR8/GRM1/OPRD1/ADRA2A/CHRNA9/LEP/NPFFR1/ADORA1/CNR1/PRLHR/GPR156/PRSS3/ADRA2C/GRIN1/GABBR1/CHRNB2/LHB/CHRNB3/GH2/NPY4R/GRM3/NPFFR2/CHRND/GABRA5/GRM4/DRD2/VIPR2/LHCGR/OXTR/PRSS2/HTR5A/CALCR/CHRNA5/CHRNA7/PRSS1/P2RY4/GABRB3/GRIN2A/GRI…
REACTOME_CELLULAR_SENESCENCE	194	-0.462521	-1.53644	0.00102249	0.0302591	0.0232927	11766	MAPKAPK5/CABIN1/AGO1/MOV10/RBBP7/H2BC7/H4C8/H2AJ/H3-3B/H2BC21/UBE2D1/RBBP4/CDC27/RNF2/H2BC10/CBX8/MAP4K4/PHC2/EP400/CCNA1/H2BC14/MAPKAPK3/MAPK3/ANAPC4/H3C12/UBE2E1/H4C3/CBX4/EED/ANAPC1/SUZ12/CXCL8/CDKN2D/H2BC11/MAPK7/H2BC6/SCMH1/UBA52/MRE11/PHC1/CDKN2B/H2AC7/ACD/MAPK10/H3C8/ANAPC7/EHMT2/E2F3/H2AC20/ANAPC11/H2BC17/CCNA2/CDKN2C/H3C11/RPS27A/H3-4/IFNB1/H3C4/CDK2/H1-5/H2AZ1/TFDP1/CDK4/H2BU1/H2AC18/H4…
REACTOME_HCMV_INFECTION	159	-0.467388	-1.53121	0.0031185	0.0426165	0.0328051	11658	NCOR2/VPS25/DYNC1H1/RBBP7/H2BC7/H4C8/DYNC1I2/H2BC21/RBBP4/TUBA8/GPS2/TUBB2A/H2BC10/TUBB8B/CHMP4C/MVB12A/VPS37A/H2BC14/DYNC1LI1/VPS37C/TUBA3D/H3C12/TUBB4B/H4C3/EED/H2AC16/SUZ12/SNF8/CHMP3/CHMP4B/NUP107/NUP155/H2BC11/TUBB2B/H2BC6/NUP93/RAE1/NUP43/H2AC7/NUP205/TUBA4B/H2BC18/TUBA1A/H3C8/NUP37/TUBA1C/NUP62/NUP85/NDC1/H2AC20/CHMP4A/VPS37B/H2BC17/NUP188/H2AC21/TUBB6/H3C11/TUBA1B/H3C4/TRIM28/NUP210/CBX1/…
REACTOME_FC_EPSILON_RECEPTOR_FCERI_SIGNALING	186	-0.46292	-1.5288	0.00205339	0.0424605	0.0326851	6579	PSMA8/MAPK10/MAP3K1/IGKV1-33/IGKV3D-20/IGKV2D-40/NFATC2/IGHV3-13/RPS27A/IGKV1-39/IGKV1D-12/IGHV4-59/SYK/IGKV1-5/HRAS/IGHV3-30/IGHV3-53/IGHV3-33/CARD11/IGKV1-12/IGLV3-25/IGLV3-1/IGKV2-30/IGHV1-2/IGKV1-16/FCER1G/IGKV2D-28/IGHV4-39/IGLV1-47/IGLV7-43/IGKV3-15/IGHV3-48/IGKV1D-16/IGLC3/PIK3R2/IGLV3-19/IGKV1D-33/IGKV3-11/IGLV2-23/IGKV3-20/IGHV2-5/IGHV3-23/IGLV3-21/IGKV4-1/VAV3/IGLV1-44/IGLC2/IGKV5-2/IGH…
REACTOME_TELOMERE_MAINTENANCE	113	-0.47724	-1.52534	0.00539374	0.049332	0.0379746	12414	RPA1/H2BC8/GAR1/RPA3/NOP10/DAXX/POLR2G/RPA2/H2BC7/H4C8/POLR2L/H2AJ/H3-3B/H2BC21/POLR2D/H2BC10/CCNA1/H2BC14/RUVBL1/DKC1/POLR2F/H4C3/RUVBL2/WRN/H2BC11/RFC2/H2BC6/TERT/H2AC7/POLR2I/POLR2H/ACD/RFC5/PRIM2/POLD3/H2AC20/H2BC17/CCNA2/RFC3/WRAP53/DNA2/PRIM1/LIG1/POLA2/PCNA/H3-4/CHTF18/POLA1/CDK2/H2AZ1/H2BU1/H2AC18/POLD1/H4C5/FEN1/H2AC4/RFC4/H4C4/DSCC1/H4C1/BLM/H2AX/H2BC9/PIF1/H2AC14
REACTOME_MHC_CLASS_II_ANTIGEN_PRESENTATION	124	-0.47455	-1.52498	0.00424628	0.0437128	0.0336491	5391	CTSC/TUBB6/TUBA1B/IFI30/AP1S3/KIF4B/HLA-DQB2/TUBB8/LAG3/RACGAP1/CENPE/AP1M2/KIF11/KIF15/KIF18A/KIF4A/KIF20A/TUBA3E/KIF23/KIF3C/DNM1/KIF2C/KIF5A/TUBB3/KLC3/CTSV/CTSE/TUBA3C/TUBAL3
REACTOME_FORMATION_OF_THE_CORNIFIED_ENVELOPE	127	-0.470053	-1.51021	0.00530786	0.0488376	0.037594	4221	KRT6A/KRT75/LIPM/PRSS8/PI3/KRT3/ST14/TGM1/KRT77/TGM5/KRT39/CDSN/KLK12/KRT13/DSC2/KRT79/KRT6B/KRT16/KLK14/KRT23/SPRR3/DSC3/KLK8/KRT2/KRT25/LCE1E/KRT7/DSG2/KRT14/KRT20/SPRR1B/KLK13/LCE1F/KRT78/KRT83/KRT17/KRT40/KRT15/EVPL/KRT4/KRT80/PKP3/KRT19
REACTOME_EPIGENETIC_REGULATION_OF_GENE_EXPRESSION	146	-0.464217	-1.50792	0.00419727	0.0433961	0.0334053	11527	TBP/RBBP7/H2BC7/H4C8/POLR2L/H2AJ/H3-3B/H2BC21/RBBP4/SUDS3/H2BC10/POLR1D/GTF2H1/TTF1/MTA2/DEK/TAF1B/AEBP2/H2BC14/CDK7/ZNRD1/H3C12/POLR2F/BAZ2A/H4C3/EED/HDAC1/SAP30BP/SUZ12/MBD3/CBX3/JARID2/H2BC11/ERCC2/H2BC6/H2AC7/SAP30/POLR2H/TAF1D/TET3/H3C8/EHMT2/MTA3/KAT2A/TDG/H2AC20/H2BC17/HDAC2/H3C11/MTF2/H3C4/CD3EAP/CHD3/H2AZ1/H2BU1/DNMT1/H2AC18/DNMT3A/H4C5/H2AC4/H4C4/H4C1/PHF19/DNMT3B/EZH2/H2AX/H2BC9/UHRF1/…
WP_HIPPOMERLIN_SIGNALING_DYSREGULATION	121	-0.468872	-1.50415	0.00531915	0.0488376	0.037594	6148	ITGAD/FGFR4/CXCL10/NTRK2/ITGA5/CDH11/ITGAE/HRAS/PAK4/TEAD4/ITGA2/ITGA2B/TEAD2/FGFR1/CDH3/IGF1R/CDH18/FGFR3/ITGB6/CDH24/FOXM1/PAK6/CDH16/ITGB4/CDH6/ITGA3/ITGB8/PAK5/LIN28B/CDH17/CDH9/CDH10
REACTOME_IMMUNOREGULATORY_INTERACTIONS_BETWEEN_A_LYMPHOID_AND_A_NON_LYMPHOID_CELL	186	-0.455255	-1.50348	0.00205339	0.0424605	0.0326851	9746	CD300A/SIGLEC12/IGLV2-8/PIANP/NCR2/TYROBP/SH2D1A/IGHV3-11/COL1A1/IGLV2-14/TREML2/LILRB4/SIGLEC9/KLRC1/IGKV1-17/IGLV1-51/TREML1/HCST/FCGR3A/CD3G/COL1A2/IGHV4-34/COL3A1/IGLV1-40/SIGLEC5/CLEC2D/IGKV1-33/IGKV3D-20/IGKV2D-40/MICB/SIGLEC10/CD8A/IGHV3-13/RAET1E/CD19/KIR2DL4/SLAMF7/IGKV1-39/IGKV1D-12/IGHV4-59/TREM2/IGKV1-5/IGHV3-30/IGHV3-53/IGHV3-33/IGKV1-12/CD3D/IGLV3-25/JAML/IGLV3-1/IGKV2-30/CRTAM/IGHV…
REACTOME_DNA_REPAIR	330	-0.440858	-1.50287	0.00100503	0.0302591	0.0232927	12535	PPIE/APEX1/RPA1/ELL/H2BC8/APBB1/PALB2/PIAS4/ERCC3/RPA3/EYA3/MAD2L2/FANCC/SLX1B/UBE2N/XRCC4/ATRIP/POLR2G/PARP2/RPA2/FANCA/NPLOC4/H2BC7/PPP5C/H4C8/POLR2L/H2AJ/FAAP20/H2BC21/UIMC1/ACTR8/COPS6/UNG/POLR2D/BABAM1/XRCC6/H2BC10/GPS1/MSH6/GTF2H1/TDP1/RIF1/INO80C/CCNA1/H2BC14/CDK7/RUVBL1/RBX1/ABL1/CENPS/FANCF/PIAS3/TP53BP1/POLR2F/MUTYH/POLE3/H4C3/ERCC1/MDC1/SMUG1/FANCL/UBE2I/CHEK2/WRN/RAD1/POLE4/H2BC11/PNK…
REACTOME_NEUROTRANSMITTER_RECEPTORS_AND_POSTSYNAPTIC_SIGNAL_TRANSMISSION	205	-0.448628	-1.49219	0.00101937	0.0302591	0.0232927	5423	CHRNG/TUBB6/GIT1/PPM1E/CHRNA2/GRIK5/TUBA1B/GRIA4/MAPT/HRAS/GABRB1/GABRG3/TSPAN7/GRIN3B/PLCB1/GNG8/GABRA4/GNG4/NBEA/GLRA2/GRIK4/TUBB8/GNG13/RPS6KA6/GNB3/GLRB/CHRNA9/KPNA2/SRC/ERBB4/GRIN1/GABBR1/CHRNB2/GNGT1/CHRNB3/CACNG4/CHRND/GABRA5/PRKCG/TUBA3E/CHRNA5/CHRNA7/GRIP1/GABRB3/GRIN2A/GRIA2/KCNJ10/GABRQ/GABRA3/DLG3/CHRNA1/NEFL/GABRR1/TUBB3/KCNJ16/GABRA2/HTR3A/TUBA3C/TUBAL3
WP_VITAMIN_D_RECEPTOR_PATHWAY	183	-0.451106	-1.48837	0.00412371	0.0430096	0.0331077	6905	NOX1/CDKN2B/PNOC/LGALS9/CST6/HIF1A/IGSF9B/BGLAP/TNFRSF11B/PTGER4/ABCA11P/KRT38/CYP27B1/ATP2B1/CRACR2A/MXD1/NFATC2/ADAMTS5/BDKRB1/DACT2/CTLA4/CDKN2C/ADGRE5/CDK2/CST1/SULT1C2/MX2/S100A8/S100A4/IGFBP3/ALOX5/CRACR2B/CYP2S1/KRT13/ZNF257/KRTAP5-1/TGFB2/TIMP2/KRT16/TREM1/TNFSF4/TGFB1/TRPV5/IRF4/HILPDA/S100A9/CASP5/SOSTDC1/CDKN2A/IL12A/SPRR1B/LCE1F/S100A6/GXYLT2/CREG2/S100A2/G6PD/KLK6/ATP2C2/TRPV6/KRTAP4…
REACTOME_KERATINIZATION	210	-0.438549	-1.46119	0.00203874	0.0424605	0.0326851	4221	PI3/KRT3/ST14/TGM1/KRTAP6-3/KRT77/TGM5/KRT39/CDSN/KLK12/KRT13/KRTAP5-1/DSC2/KRT79/KRTAP3-1/KRT6B/KRT16/KLK14/KRT23/KRTAP5-7/SPRR3/DSC3/KRTAP2-3/KLK8/KRT2/KRTAP5-11/KRT25/LCE1E/KRT7/DSG2/KRT14/KRT20/SPRR1B/KLK13/LCE1F/KRT78/KRTAP1-1/KRT83/KRTAP20-2/KRT17/KRT40/KRT15/KRTAP19-1/EVPL/KRTAP4-1/KRT4/KRTAP19-5/KRT80/PKP3/KRT19
REACTOME_LEISHMANIA_INFECTION	306	-0.42652	-1.44989	0.00201613	0.0424605	0.0326851	8073	CALCB/P2RY11/ARPC4/FCGR3A/CD3G/P2RX7/ARPC3/IGHV4-34/DVL3/PLCG1/FCGR2A/HRH2/NOX1/IGLV1-40/IGHG2/PSTPIP1/ADM2/ADCY5/TAAR9/PTGER4/ADAM17/IGKV1-33/IGKV3D-20/IGKV2D-40/PRKX/RHBDF2/IGHV3-13/IL1B/ADRB3/GPR83/IGKV1-39/PYCARD/DPEP1/IGKV1D-12/IGHV4-59/SYK/IGKV1-5/P2RX4/ABI2/IGHV3-30/IGHV3-53/IGHV3-33/IGKV1-12/IGLV3-25/IGLV3-1/IGKV2-30/IGHV1-2/IGKV1-16/GNG8/IGKV2D-28/GNAZ/IGHV4-39/GNG4/IGLV1-47/WASF1/MC4R/I…
REACTOME_INTRA_GOLGI_AND_RETROGRADE_GOLGI_TO_ER_TRAFFIC	203	-0.430561	-1.43199	0.00407747	0.0427582	0.0329143	3323	BNIP1/DYNC1H1/KIF5B/STX16/KDELR1/CAPZA1/KIF9/NAA35/ARFRP1/DYNC1I2/COPE/M6PR/KIF19/TUBA8/TUBB2A/CYTH4/GCC2/GOSR2/KIF13B/TUBB8B/VPS54/KIF22/ARFIP2/DCTN2/COG1/DYNC1LI1/TUBA3D/KIF1A/BICD2/ARF3/STX6/TUBB4B/CYTH2/ALPP/YKT6/KLC2/TUBB2B/DCTN5/RAB39A/ARFGAP1/TUBA4B/TUBA1A/KIFC2/PLIN3/KIF2A/TUBA1C/RAB9B/TUBB6/TUBA1B/KIF25/KIF4B/KIF20B/TUBB8/RAB6B/BICD1/KIF26B/RACGAP1/CENPE/PLA2G4A/TMED3/KIF11/KIF12/KIF15/K…
REACTOME_NEURONAL_SYSTEM	409	-0.41492	-1.42037	0.001001	0.0302591	0.0232927	6123	GLS/KCNG2/PRKX/KCNQ2/SLC17A7/KCNS1/KCNK3/SLITRK4/GRIK2/KCNC4/CHRNG/KCNA7/KCNN1/KCNA4/TUBB6/PTPRS/GJA10/GIT1/PPM1E/ABCC8/KCNMB4/KCNMB2/CHRNA2/GRIK5/TUBA1B/SLITRK5/HOMER1/DLGAP3/CACNA1A/GRIA4/MAPT/HRAS/ACHE/GABRB1/EPB41L2/PPFIA2/GABRG3/KCNJ14/TSPAN7/NRXN1/GRIN3B/CACNB3/PLCB1/KCNJ11/GNG8/KCNQ1/GABRA4/GNG4/NBEA/GLRA2/GAD1/GRIK4/TUBB8/GNG13/CACNA2D2/RPS6KA6/GNB3/GLRB/CACNB1/KCNK7/GRM1/CHRNA9/KPNA2/SRC…
REACTOME_TRANSMISSION_ACROSS_CHEMICAL_SYNAPSES	269	-0.416411	-1.40456	0.00303644	0.0426165	0.0328051	5423	CHRNG/TUBB6/GIT1/PPM1E/CHRNA2/GRIK5/TUBA1B/CACNA1A/GRIA4/MAPT/HRAS/ACHE/GABRB1/PPFIA2/GABRG3/TSPAN7/GRIN3B/CACNB3/PLCB1/GNG8/GABRA4/GNG4/NBEA/GLRA2/GAD1/GRIK4/TUBB8/GNG13/CACNA2D2/RPS6KA6/GNB3/GLRB/CACNB1/CHRNA9/KPNA2/SRC/STX1A/SLC6A3/ERBB4/GRIN1/GABBR1/CHRNB2/GNGT1/CACNA1B/CHRNB3/SLC38A1/SYN3/SLC6A4/CACNG4/CHRND/GABRA5/PRKCG/TUBA3E/CHRNA5/CHRNA7/GRIP1/GABRB3/GRIN2A/GRIA2/KCNJ10/GABRQ/GABRA3/DLG3…
REACTOME_GPCR_LIGAND_BINDING	458	-0.40253	-1.37945	0.001	0.0302591	0.0232927	4145	HTR1F/WNT10A/WNT10B/ADGRE1/SSTR5/P2RY6/NPY/PTGFR/UCN2/GNG8/CHRM4/TAS2R19/HCAR2/LPAR1/GNG4/WNT9A/MC4R/QRFP/PTGDR2/FZD9/GNG13/TAS2R46/TAS2R38/CCR10/GNB3/CRH/TAAR8/TAC3/RLN3/CCL7/GRM1/NPW/OPRD1/WNT16/ADRA2A/GPHA2/CCK/NPFFR1/ADORA1/TRH/CNR1/GAL/RXFP3/CXCL3/PRLHR/ADRA2C/RLN2/FZD7/ADGRE3/GABBR1/GNGT1/FZD1/LHB/TAS2R43/CXCL1/CCL25/NPY4R/NPSR1/GRM3/NPFFR2/XCL1/GRM4/HCRT/DRD2/VIPR2/LHCGR/NMB/OXTR/TAS2R1/FZ…
REACTOME_TRANSCRIPTIONAL_REGULATION_BY_TP53	358	-0.386906	-1.32168	0.00501505	0.0473245	0.0364293	12294	ELOB/BRD1/CARM1/RPA1/ELL/TAF15/GTF2F1/BTG2/ERCC3/RPA3/CHD4/FANCC/POU4F2/APAF1/DAXX/ATRIP/MAPKAPK5/POLR2G/CNOT7/AGO1/RPA2/MOV10/TBP/RBBP7/CASP10/NUAK1/POLR2L/SESN3/RRAGB/RBBP4/NELFCD/POLR2D/ZNF420/CNOT2/GTF2H1/TAF11/MTA2/GSR/BNIP3L/DDIT4/SUPT4H1/CNOT10/CCNA1/E2F4/PIP4K2A/PIP4K2B/ING5/CDK7/BBC3/TAF4/NELFA/RRAGC/TAF1L/NELFB/BRPF1/TAF9/PERP/POLR2F/CNOT3/LAMTOR4/TSC1/SUPT16H/MDC1/HDAC1/SUPT5H/PRKAG3/C…
REACTOME_ENDOGENOUS_STEROLS	26	0.545731	1.81115	0.00446429	0.0449834	0.0346271	5810	CYP11B2/CYP39A1/CYP8B1/CYP11A1/CYP4V2/CYP7A1/CYP27A1/CYP7B1/FDX1/CYP21A2/POMC/AHR/RXRA/CYP1B1/NCOA2/CYP51A1/CYP46A1/FDXR/ARNT
WP_TCA_CYCLE_AND_DEFICIENCY_OF_PYRUVATE_DEHYDROGENASE_COMPLEX_PDHC	16	0.635494	1.83042	0.003663	0.0426165	0.0328051	4127	PCK1/PC/SUCLG2/FH/SDHA/DLST/IDH1/ACO1
REACTOME_NICOTINAMIDE_SALVAGING	19	0.605295	1.84341	0.00371747	0.0426165	0.0328051	3553	NNMT/CYP8B1/NAMPT/RNLS/NUDT12/PARP10/PARP9
REACTOME_REGULATION_OF_TLR_BY_ENDOGENOUS_LIGAND	19	0.609262	1.85549	0.00371747	0.0426165	0.0328051	4340	SFTPA1/FGA/FGB/FGG/CD14/LBP/SFTPD/SFTPA2/APOB/TLR4
REACTOME_RECYCLING_OF_BILE_ACIDS_AND_SALTS	16	0.646258	1.86142	0.003663	0.0426165	0.0328051	4290	SLCO1A2/ABCB11/SLCO1B3/SLC10A1/SLC27A5/STARD5/SLCO1B1/BAAT/ALB/RXRA/NCOA2
REACTOME_REGULATION_OF_FZD_BY_UBIQUITINATION	21	0.597607	1.8775	0.00381679	0.0426165	0.0328051	4318	WNT3A/RSPO2/RSPO3/LGR6/LGR5/FZD4/LRP5/LRP6/RSPO1/UBB
WP_LEPTIN_INSULIN_OVERLAP	17	0.644069	1.89903	0.0037594	0.0426165	0.0328051	4493	INS/SOCS2/IRS2/IRS1/LEPR/SOCS3/STAT3/INSR/SOCS1/PDPK1
WP_TRYPTOPHAN_CATABOLISM_LEADING_TO_NAD_PRODUCTION	16	0.660615	1.90277	0.003663	0.0426165	0.0328051	3778	NMRK2/KMO/TDO2/NAMPT/AADAT/HAAO/NMRK1/NMNAT1
REACTOME_CITRIC_ACID_CYCLE_TCA_CYCLE_	22	0.605786	1.91775	0.00398406	0.0426165	0.0328051	4502	SUCLG2/NNT/SDHD/FH/SDHB/SDHA/SDHC/IDH2/DLST/MDH2/ACO2
REACTOME_RA_BIOSYNTHESIS_PATHWAY	22	0.606907	1.9213	0.00398406	0.0426165	0.0328051	4135	ADH1C/ADH4/RDH16/CYP26A1/RDH5/ADH1A/ALDH8A1/ALDH1A1/DHRS3/DHRS9/DHRS4/ALDH1A3/CRABP1
REACTOME_DEFECTS_IN_VITAMIN_AND_COFACTOR_METABOLISM	22	0.610802	1.93363	0.00398406	0.0426165	0.0328051	5707	PC/MMAA/PCCB/MMUT/MCCC2/BTD/PCCA/MMACHC/MCCC1/AMN/MMADHC/LMBRD1
BIOCARTA_AHSP_PATHWAY	13	0.712855	1.94792	0.00348432	0.0426165	0.0328051	3171	ALAS1/ALAD/HBB/FECH/HBA2
BIOCARTA_FIBRINOLYSIS_PATHWAY	12	0.733009	1.95655	0.00340136	0.0426165	0.0328051	2804	FGA/FGB/FGG/PLG/CPB2/PLAT/F2
REACTOME_BIOTIN_TRANSPORT_AND_METABOLISM	11	0.756202	1.96072	0.00319489	0.0426165	0.0328051	4274	PC/PCCB/MCCC2/BTD/SLC5A6/PCCA/ACACB/MCCC1
BIOCARTA_CELL2CELL_PATHWAY	12	0.738565	1.97138	0.00340136	0.0426165	0.0328051	1470	ACTN2/CTNNA3/CTNNA2/LRRTM2
WP_IRON_METABOLISM_IN_PLACENTA	12	0.739711	1.97444	0.00340136	0.0426165	0.0328051	4127	HAMP/TFR2/STEAP3/SLC40A1/ACO1
REACTOME_AFLATOXIN_ACTIVATION_AND_DETOXIFICATION	19	0.648632	1.97539	0.00371747	0.0426165	0.0328051	3663	CYP1A2/CYP3A4/CYP2A13/AKR7A3/CYP3A5/MGST1/ACY3/AKR7L/MGST2/GGT5/ACY1
WP_TCA_CYCLE_AKA_KREBS_OR_CITRIC_ACID_CYCLE	18	0.660591	1.97897	0.00378788	0.0426165	0.0328051	5813	SUCLG2/SDHD/FH/SDHB/SDHA/SDHC/IDH2/DLST/MDH2/ACO2/DLD
REACTOME_CYP2E1_REACTIONS	11	0.766943	1.98857	0.00319489	0.0426165	0.0328051	2576	CYP2C8/CYP2A13/CYP2A6/CYP2C9/CYP2B6/CYP2E1/CYP2A7
REACTOME_METABOLISM_OF_PORPHYRINS	26	0.599896	1.99091	0.00446429	0.0449834	0.0346271	2998	SLCO1B3/ABCG2/UGT1A4/ALAS1/SLCO2B1/SLCO1B1/ALAD/HMOX2/ALB/BLVRB/FECH
REACTOME_CHYLOMICRON_ASSEMBLY	10	0.792882	1.99546	0.00308642	0.0426165	0.0328051	3874	APOA4/APOC3/SAR1B/MTTP/APOB
REACTOME_COMMON_PATHWAY_OF_FIBRIN_CLOT_FORMATION	22	0.638155	2.02022	0.00398406	0.0426165	0.0328051	3085	SERPINC1/FGA/F13B/FGB/FGG/F5/F8/PROS1/THBD/SERPIND1/F2/PROC/SERPINA5
REACTOME_METHYLATION	14	0.730142	2.02967	0.00350877	0.0426165	0.0328051	3860	CYP1A2/NNMT/MAT1A/TPMT/AS3MT/MAT2B
REACTOME_ASSEMBLY_OF_ACTIVE_LPL_AND_LIPC_LIPASE_COMPLEXES	19	0.668295	2.03527	0.00371747	0.0426165	0.0328051	4120	APOA4/APOA5/PCSK6/CREB3L3/ANGPTL3/FGF21/GPIHBP1/FURIN/LIPC/LMF1/LPL
REACTOME_EICOSANOIDS	12	0.763886	2.03897	0.00340136	0.0426165	0.0328051	1186	CYP8B1/CYP4A11/CYP4A22/CYP4F2/CYP4F3/CYP4F11
REACTOME_REMOVAL_OF_AMINOTERMINAL_PROPEPTIDES_FROM_GAMMA_CARBOXYLATED_PROTEINS	10	0.810529	2.03987	0.00308642	0.0426165	0.0328051	3154	F9/PROZ/PROS1/GAS6/FURIN/F2/PROC/F7
WP_PPAR_ALPHA_PATHWAY	26	0.619194	2.05496	0.00446429	0.0449834	0.0346271	3886	CYP8B1/CYP4A11/EHHADH/APOA5/SCP2/CYP7A1/ACADM/APOC3/CPT2/CPT1A/PPARA/ACAA1/UGT1A9/RXRA
REACTOME_UREA_CYCLE	10	0.819249	2.06182	0.00308642	0.0426165	0.0328051	5214	SLC25A15/OTC/CPS1/ASL/ARG1/NAGS/NMRAL1/ASS1
WP_METHIONINE_METABOLISM_LEADING_TO_SULPHUR_AMINO_ACIDS_AND_RELATED_DISORDERS	11	0.799412	2.07276	0.00319489	0.0426165	0.0328051	4335	CTH/MAT1A/GNMT/CSAD/CDO1/ADK/BHMT/MAT2B/CBS
REACTOME_SYNTHESIS_OF_BILE_ACIDS_AND_BILE_SALTS_VIA_27_HYDROXYCHOLESTEROL	15	0.727267	2.07689	0.00353357	0.0426165	0.0328051	5179	CYP8B1/AKR1D1/CYP7A1/CYP27A1/CYP7B1/AKR1C4/RXRA/NCOA2/HSD3B7/AKR1C2
KEGG_LINOLEIC_ACID_METABOLISM	29	0.608127	2.07749	0.00458716	0.0452625	0.0348419	3583	CYP1A2/CYP3A4/PLA2G2A/CYP2C8/CYP3A43/CYP2C9/CYP3A5/PLA2G2F/PLA2G5/CYP2E1/ALOX15/CYP2J2/CYP2C18/AKR1B10/CYP3A7
REACTOME_FOXO_MEDIATED_TRANSCRIPTION_OF_OXIDATIVE_STRESS_METABOLIC_AND_NEURONAL_GENES	30	0.605122	2.0803	0.00460829	0.0452832	0.0348579	3239	INS/AGRP/PCK1/G6PC/ABCA6/CAT/FOXO1/PLXNA4/PPARGC1A/SOD2/IGFBP1/POMC/GCK/NR3C1/FBXO32
REACTOME_CHYLOMICRON_REMODELING	10	0.826791	2.0808	0.00308642	0.0426165	0.0328051	4120	APOA4/APOA5/APOC3/GPIHBP1/APOB/LPL
REACTOME_ABACAVIR_TRANSPORT_AND_METABOLISM	10	0.828335	2.08468	0.00308642	0.0426165	0.0328051	5788	SLC22A1/PCK1/ABCG2/SLC22A2/ADH1A/SLC22A3/GUK1/ADAL/ABCB1
REACTOME_ETHANOL_OXIDATION	12	0.784987	2.09529	0.00340136	0.0426165	0.0328051	2546	ADH1C/ADH4/ADH1B/ALDH2/ADH6/ADH1A/ALDH1A1/ALDH1B1
KEGG_HISTIDINE_METABOLISM	29	0.616397	2.10574	0.00458716	0.0452625	0.0348419	2546	ALDH3A1/CNDP1/HDC/ALDH2/AMDHD1/ALDH9A1/UROC1/ALDH7A1/ACY3/MAOA/MAOB/ASPA/FTCD/ALDH3A2/HNMT/ALDH1B1
REACTOME_GAMMA_CARBOXYLATION_TRANSPORT_AND_AMINO_TERMINAL_CLEAVAGE_OF_PROTEINS	11	0.812729	2.10729	0.00319489	0.0426165	0.0328051	3307	F9/PROZ/PROS1/GAS6/FURIN/F2/PROC/F7/GGCX
WP_THE_ALTERNATIVE_PATHWAY_OF_FETAL_ANDROGEN_SYNTHESIS	11	0.813098	2.10825	0.00319489	0.0426165	0.0328051	5179	HSD17B6/SRD5A2/CYP11A1/CYB5A/POR/CYP17A1/AKR1C4/AKR1C2
KEGG_BETA_ALANINE_METABOLISM	22	0.666373	2.10955	0.00398406	0.0426165	0.0328051	2546	CNDP1/EHHADH/ABAT/ALDH2/DPYS/MLYCD/ACADM/ALDH9A1/HIBCH/ALDH7A1/ECHS1/UPB1/ALDH3A2/ALDH1B1
WP_TAMOXIFEN_METABOLISM	21	0.674304	2.11847	0.00381679	0.0426165	0.0328051	2399	CYP1A2/CYP1A1/CYP3A4/CYP2C8/UGT2B15/UGT2B7/CYP2A6/CYP2C9/FMO3/UGT1A4/CYP3A5/SULT2A1/CYP2E1/SULT1A1
WP_EICOSANOID_METABOLISM_VIA_LIPO_OXYGENASES_LOX	29	0.624368	2.13297	0.00458716	0.0452625	0.0348419	5821	CYP4A11/EHHADH/CYP4A22/CYP4F2/HPGD/ACOX2/PPARA/TRPV1/ALOX15/PTGR1/ACAA1/ACOX1/GGT5/LTC4S/PTGR2/ACOX3/LTB4R2/CYSLTR1/CYSLTR2
WP_CYSTEINE_AND_METHIONINE_CATABOLISM	15	0.747909	2.13584	0.00353357	0.0426165	0.0328051	4335	CTH/MAT1A/CSAD/CDO1/GOT1/BHMT/GCLC/SUOX/CBS
KEGG_LIMONENE_AND_PINENE_DEGRADATION	10	0.859405	2.16288	0.00308642	0.0426165	0.0328051	2546	EHHADH/ALDH2/ALDH9A1/ALDH7A1/ECHS1/ALDH3A2/ALDH1B1
WP_FATTY_ACID_BIOSYNTHESIS	22	0.683842	2.16485	0.00398406	0.0426165	0.0328051	4720	PC/ACSL1/ECHDC2/HADH/ECHDC3/DECR1/ECHS1/ACAA2/PECR/ACSL5/ACSL6/ACACB/MECR
KEGG_BUTANOATE_METABOLISM	34	0.613708	2.1694	0.00531915	0.0488376	0.037594	3576	ACSM5/EHHADH/ACSM2A/ABAT/ACAT1/ALDH2/HADH/BDH1/ALDH5A1/ACSM3/ALDH9A1/HMGCL/HMGCS2/ALDH7A1/ECHS1/ACADS/ALDH3A2/ALDH1B1/ACSM1/L2HGDH/AKR1B10
BIOCARTA_AMI_PATHWAY	20	0.69803	2.17081	0.00373134	0.0426165	0.0328051	3154	SERPINC1/FGA/FGB/FGG/PLG/PROS1/PLAT/F2/PROC/F7
REACTOME_SYNTHESIS_OF_BILE_ACIDS_AND_BILE_SALTS_VIA_24_HYDROXYCHOLESTEROL	14	0.782704	2.17578	0.00350877	0.0426165	0.0328051	5216	CYP39A1/CYP8B1/AKR1D1/SLC27A5/SLC27A2/CYP27A1/AKR1C4/AMACR/HSD3B7/AKR1C2/CYP46A1
REACTOME_XENOBIOTICS	23	0.675014	2.17942	0.00403226	0.0426165	0.0328051	4193	CYP1A2/CYP1A1/CYP3A4/CYP2C8/CYP3A43/CYP2A13/CYP2A6/CYP2C9/CYP3A5/CYP2B6/CYP2E1/CYP2J2/CYP2A7/CYP2C18/CYP3A7/AHR/CYP2D6
REACTOME_MITOCHONDRIAL_FATTY_ACID_BETA_OXIDATION_OF_SATURATED_FATTY_ACIDS	11	0.840737	2.17991	0.00319489	0.0426165	0.0328051	4720	ACADL/HADH/ACSM3/ACADM/ECHS1/ACADS/ACADVL/HADHB/MECR
REACTOME_PLASMA_LIPOPROTEIN_ASSEMBLY	19	0.717517	2.18518	0.00371747	0.0426165	0.0328051	4845	APOA4/APOC4/APOC3/SAR1B/MTTP/APOB/A2M/APOC1
WP_ACE_INHIBITOR_PATHWAY	17	0.74349	2.19218	0.0037594	0.0426165	0.0328051	2016	CYP11B2/CMA1/ACE2/CTSG/REN/KNG1/NR3C2/NOS3
REACTOME_DEGRADATION_OF_CYSTEINE_AND_HOMOCYSTEINE	14	0.789534	2.19477	0.00350877	0.0426165	0.0328051	3356	GADL1/CTH/CSAD/GOT2/CDO1/TST/SUOX
REACTOME_GLUCOCORTICOID_BIOSYNTHESIS	10	0.876329	2.20547	0.00308642	0.0426165	0.0328051	2704	CYP11B2/HSD11B1/HSD3B1/CYP21A2/SERPINA6/POMC/CYP17A1
WP_UREA_CYCLE_AND_ASSOCIATED_PATHWAYS	21	0.703917	2.2115	0.00381679	0.0426165	0.0328051	3514	GLS2/NOS2/SLC25A15/OTC/GOT2/GPT/ALDH4A1/CPS1/FH/ASL/GOT1/ARG1/SLC25A13/NAGS/MDH2
REACTOME_FATTY_ACIDS	15	0.775053	2.21335	0.00353357	0.0426165	0.0328051	4193	CYP4A11/CYP4A22/CYP2A13/CYP4F2/CYP2B6/CYP4F3/CYP4F11/CYP2J2/CYP2A7/CYP4B1/CYP2D6
WP_BIOMARKERS_FOR_UREA_CYCLE_DISORDERS	12	0.82976	2.2148	0.00340136	0.0426165	0.0328051	5214	GLS2/OTC/GPT/GATM/ASL/GOT1/ARG1/F7/NAGS/GAMT/ASS1
BIOCARTA_EXTRINSIC_PATHWAY	13	0.81219	2.21936	0.00348432	0.0426165	0.0328051	3154	SERPINC1/FGA/FGB/FGG/F5/PROS1/F2/PROC/F7
WP_VALPROIC_ACID_PATHWAY	13	0.815899	2.22949	0.00348432	0.0426165	0.0328051	4927	UGT1A3/EHHADH/ABAT/CYP2A6/CYP2C9/CYP2B6/ACADSB/IVD/ACSM1/HADHB/HSD17B10
KEGG_CITRATE_CYCLE_TCA_CYCLE	31	0.647153	2.23437	0.00485437	0.0465471	0.0358308	4502	OGDHL/PCK1/SUCLG2P2/PC/SUCLG2/PCK2/SDHD/FH/SDHB/SDHA/SDHC/IDH2/DLST/MDH2/IDH1/ACO1/ACO2
REACTOME_BETA_OXIDATION_OF_VERY_LONG_CHAIN_FATTY_ACIDS	11	0.86781	2.25011	0.00319489	0.0426165	0.0328051	2714	EHHADH/HSD17B4/MLYCD/DECR2/ECI2/ACAA1/ACOX1/ACOT4/ACOT6
WP_ESTROGEN_RECEPTOR_PATHWAY	13	0.827842	2.26212	0.00348432	0.0426165	0.0328051	4143	CYP1A2/CYP1A1/ESR1/PDK4/PCK1/PPARA/ACOX1/STAT3/CYP1B1
REACTOME_GLYOXYLATE_METABOLISM_AND_GLYCINE_DEGRADATION	31	0.657813	2.27118	0.00485437	0.0465471	0.0358308	4398	AGXT2/GNMT/HAO1/DHTKD1/GOT2/BCKDHB/ALDH4A1/DAO/BCKDHA/GRHPR/AGXT/PXMP2/DBT/DLST/HOGA1/GCSH
WP_NUCLEAR_RECEPTORS_IN_LIPID_METABOLISM_AND_TOXICITY	35	0.639536	2.29077	0.0052356	0.0488376	0.037594	1942	CYP1A2/CYP3A4/ABCB11/CYP8B1/CYP4A11/ABCB4/CYP2C9/CYP26A1/NR1I2/NR1I3/CYP2B6/CYP7A1/CYP2E1/PPARA
BIOCARTA_NUCLEARRS_PATHWAY	34	0.652911	2.30798	0.00531915	0.0488376	0.037594	1942	CYP1A2/CYP3A4/ABCB11/CYP8B1/CYP4A11/ABCB4/CYP4A22/CYP2C9/CYP26A1/NR1I2/NR1I3/CYP2B6/CYP2E1/PPARA
REACTOME_PLASMA_LIPOPROTEIN_REMODELING	32	0.66651	2.32423	0.00480769	0.0465471	0.0358308	4240	APOF/APOA4/LPA/LCAT/APOA5/PCSK6/CREB3L3/APOC3/ANGPTL3/FGF21/GPIHBP1/FURIN/LIPC/ALB/LMF1/APOB/LPL/LIPG
REACTOME_BIOSYNTHESIS_OF_SPECIALIZED_PRORESOLVING_MEDIATORS_SPMS_	19	0.766287	2.3337	0.00371747	0.0426165	0.0328051	2432	CYP1A2/CYP1A1/CYP3A4/CYP2C8/CYP2C9/HPGD/EPHX2/CYP2E1/ALOX15/PTGR1
WP_ESTROGEN_METABOLISM	18	0.781052	2.33985	0.00378788	0.0426165	0.0328051	4143	CYP1A2/CYP1A1/GSTM1/CYP3A4/UGT1A3/UGT2B7/UGT1A1/SULT1A1/STS/ARSD/UGT1A9/CYP1B1
WP_DRUG_INDUCTION_OF_BILE_ACID_PATHWAY	17	0.799866	2.3584	0.0037594	0.0426165	0.0328051	1691	CYP3A4/ABCB11/SLC10A1/NR1I2/NR1I3/SULT2A1/CYP7A1/SLC51A/SLCO1B1/BAAT
WP_PREGNANE_X_RECEPTOR_PATHWAY	33	0.672622	2.37003	0.00490196	0.0466275	0.0358927	4290	CYP3A4/UGT1A3/CYP2A6/CYP2C9/GSTA2/UGT1A4/NR1I2/CYP3A5/SULT2A1/CYP2B6/FOXO1/PPARGC1A/SLCO1B1/UGT1A1/CYP3A7/UGT1A9/RXRA/NCOA2
WP_BLOOD_CLOTTING_CASCADE	23	0.739848	2.38875	0.00403226	0.0426165	0.0328051	3154	F9/FGA/F13B/F11/FGB/FGG/PLG/F12/VWF/F5/KLKB1/F8/SERPINF2/PLAT/F2/F7
REACTOME_DEFECTS_OF_CONTACT_ACTIVATION_SYSTEM_CAS_AND_KALLIKREIN_KININ_SYSTEM_KKS_	15	0.839819	2.39831	0.00353357	0.0426165	0.0328051	4263	F9/F11/SERPING1/F12/VWF/KLKB1/GP5/F8/GP1BA/F2/GGCX/GP9
KEGG_RENIN_ANGIOTENSIN_SYSTEM	17	0.816902	2.40863	0.0037594	0.0426165	0.0328051	818	CMA1/ACE2/ENPEP/CTSG/REN/MME/CPA3
KEGG_GLYCINE_SERINE_AND_THREONINE_METABOLISM	31	0.699113	2.41377	0.00485437	0.0465471	0.0358308	5813	AGXT2/CTH/DMGDH/GNMT/SDS/ALAS1/SHMT1/DAO/GATM/MAOA/MAOB/AGXT/PIPOX/SARDH/SRR/BHMT/GAMT/CBS/GLYCTK/CHDH/AOC3/DLD
REACTOME_BRANCHED_CHAIN_AMINO_ACID_CATABOLISM	21	0.769973	2.41903	0.00381679	0.0426165	0.0328051	5813	ALDH6A1/ACAT1/HIBADH/BCKDHB/HIBCH/BCKDHA/ECHS1/ACADSB/IVD/MCCC2/DBT/ACAD8/MCCC1/AUH/HSD17B10/PPM1K/BCKDK/SLC25A44/DLD
BIOCARTA_CLASSIC_PATHWAY	14	0.875683	2.43425	0.00350877	0.0426165	0.0328051	1931	C9/C6/C8A/C1S/C7/C1R/C4A/C4B/C3/C5
REACTOME_SYNTHESIS_OF_BILE_ACIDS_AND_BILE_SALTS	34	0.693312	2.45079	0.00531915	0.0488376	0.037594	5216	CYP39A1/ABCB11/CYP8B1/AKR1D1/SLC27A5/SLC27A2/SCP2/HSD17B4/CYP7A1/CH25H/CYP27A1/CYP7B1/ACOX2/BAAT/OSBP/AKR1C4/AMACR/RXRA/NCOA2/HSD3B7/AKR1C2/CYP46A1
KEGG_PRIMARY_BILE_ACID_BIOSYNTHESIS	16	0.854712	2.46183	0.003663	0.0426165	0.0328051	5216	CYP39A1/CYP8B1/AKR1D1/SLC27A5/SCP2/HSD17B4/CYP7A1/CH25H/CYP27A1/CYP7B1/ACOX2/BAAT/AKR1C4/AMACR/HSD3B7/CYP46A1
BIOCARTA_LECTIN_PATHWAY	12	0.923807	2.46583	0.00340136	0.0426165	0.0328051	1931	C9/C6/C8A/MBL2/C7/MASP2/C4A/C4B/C3/MASP1/C5
REACTOME_INTRINSIC_PATHWAY_OF_FIBRIN_CLOT_FORMATION	22	0.78255	2.47733	0.00398406	0.0426165	0.0328051	4263	F9/SERPINC1/F11/SERPING1/F12/VWF/KLKB1/GP5/KNG1/F8/PROS1/SERPIND1/GP1BA/F2/PROC/SERPINA5/PRCP/A2M/GP9
WP_FATTY_ACID_BETA_OXIDATION	34	0.702356	2.48276	0.00531915	0.0488376	0.037594	4498	ACADL/ACAT1/ACSL1/HADH/ACADM/GCDH/CPT2/DECR1/CPT1A/ECHS1/ACADS/ACSL5/LIPC/ACADVL/CRAT/SLC25A20/ACSL6/GK/ECI1/LPL/GK2/HADHB
REACTOME_SULFUR_AMINO_ACID_METABOLISM	28	0.735031	2.4884	0.00462963	0.0453056	0.0348751	3356	GADL1/CBSL/CTH/MAT1A/CSAD/GOT2/CDO1/ADI1/BHMT2/GOT1/BHMT/TST/SUOX
WP_MITOCHONDRIAL_LCFATTY_ACID_BETAOXIDATION	17	0.856976	2.52679	0.0037594	0.0426165	0.0328051	3261	ACADL/EHHADH/SCP2/ACSL1/HADH/ACADM/CPT2/CPT1A/ACADS/PECR/ACADVL/SLC25A20/ECI1
KEGG_PROPANOATE_METABOLISM	33	0.724519	2.55289	0.00490196	0.0466275	0.0358927	2546	EHHADH/ABAT/ALDH6A1/ACAT1/SUCLG2P2/ALDH2/MLYCD/ACADM/PCCB/SUCLG2/ALDH9A1/MCEE/HIBCH/ALDH7A1/ECHS1/MMUT/ACSS3/PCCA/ALDH3A2/ALDH1B1
BIOCARTA_INTRINSIC_PATHWAY	23	0.791485	2.55547	0.00403226	0.0426165	0.0328051	3061	F9/SERPINC1/FGA/F11/FGB/SERPING1/FGG/F12/F5/KLKB1/KNG1/F8/PROS1/F2/PROC
REACTOME_SYNTHESIS_OF_BILE_ACIDS_AND_BILE_SALTS_VIA_7ALPHA_HYDROXYCHOLESTEROL	24	0.78064	2.56337	0.00408163	0.0427582	0.0329143	5179	ABCB11/CYP8B1/AKR1D1/SLC27A5/SLC27A2/SCP2/HSD17B4/CYP7A1/CYP27A1/CYP7B1/ACOX2/BAAT/AKR1C4/AMACR/RXRA/NCOA2/HSD3B7/AKR1C2
WP_FATTY_ACID_OMEGA_OXIDATION	15	0.909378	2.59696	0.00353357	0.0426165	0.0328051	2538	CYP1A2/CYP1A1/CYP3A4/ADH1C/ADH4/CYP4A11/ADH1B/CYP2A6/ALDH2/ADH6/ADH1A/CYP2E1/ALDH1A1
WP_COMPLEMENT_ACTIVATION	22	0.832448	2.6353	0.00398406	0.0426165	0.0328051	2827	C9/C6/C8A/C1S/C7/MASP2/C8B/C1R/C4A/C4B/C3/CFB/MASP1/C5/C8G/CD55
BIOCARTA_COMP_PATHWAY	19	0.8703	2.65047	0.00371747	0.0426165	0.0328051	1931	C9/C6/C8A/MBL2/C1S/C7/MASP2/C1R/C4A/C4B/C3/CFB/MASP1/C5
REACTOME_METABOLISM_OF_ANGIOTENSINOGEN_TO_ANGIOTENSINS	18	0.88585	2.6538	0.00378788	0.0426165	0.0328051	1182	CMA1/ACE2/ENPEP/CTSG/REN/MME/CPB2/CES1/CPA3/CPB1
REACTOME_PEROXISOMAL_LIPID_METABOLISM	29	0.780316	2.66573	0.00458716	0.0452625	0.0348419	3642	EHHADH/SLC27A2/SCP2/NUDT7/HSD17B4/MLYCD/DECR2/ACOX2/HAO2/PHYH/ECI2/PECR/ALDH3A2/ACAA1/ACOX1/ACOT4/ACOT6/ACBD4/CRAT/ACBD5/AMACR
WP_FARNESOID_X_RECEPTOR_PATHWAY	19	0.899814	2.74035	0.00371747	0.0426165	0.0328051	2057	CYP3A4/FGF19/ABCB11/CYP8B1/SLC10A1/ABCB4/SLC27A5/SLCO2B1/SULT2A1/CYP7A1/PPARGC1A/UGT2B4/BAAT/FKBP5/IRS2
WP_CONSTITUTIVE_ANDROSTANE_RECEPTOR_PATHWAY	32	0.792721	2.76434	0.00480769	0.0465471	0.0358308	4290	CYP3A4/CYP4A11/UGT1A3/EHHADH/CYP2A6/CYP2C9/GSTA2/UGT1A4/ALAS1/CYP3A5/NR1I3/SULT2A1/CYP2B6/FOXO1/PPARGC1A/UGT1A1/SULT1A1/UGT1A9/RXRA/NCOA2
