# Supplementary material for: Identification of CFHR4 as a Potential Prognosis Biomarker Associated With lmmune Infiltrates in Hepatocellular Carcinoma
Source: Front Immunol. 2022 Jun 22;13:892750. doi: 10.3389/fimmu.2022.892750 (PMC9257081; doi:10.3389/fimmu.2022.892750)
Supplement: Supplementary Table 5 — PPI network of CFHR4. [file Table_5.xlsx]

## Sheet: Supplementary Table 4
#node1	node2	node1_string_id	node2_string_id	neighborhood_on_chromosome	gene_ fusion	phylogenetic_cooccurrence	homology	coexpression	experimentally_determined _interaction	database_annotated	automated_textmining	combined_score
A4GNT	GAL3ST1	9606.ENSP00000236709	9606.ENSP00000385735	0	0	0	0	0.062	0	0	0.505	0.516
A4GNT	CLPS	9606.ENSP00000236709	9606.ENSP00000259938	0	0	0	0	0	0	0	0.631	0.631
A4GNT	GCNT3	9606.ENSP00000236709	9606.ENSP00000379377	0	0	0	0	0.063	0	0	0.739	0.745
A4GNT	MUC1	9606.ENSP00000236709	9606.ENSP00000484824	0	0	0	0	0.065	0	0.9	0.141	0.912
A4GNT	MUC5AC	9606.ENSP00000236709	9606.ENSP00000485659	0	0	0	0	0	0	0.9	0.445	0.942
A4GNT	MUC6	9606.ENSP00000236709	9606.ENSP00000406861	0	0	0	0	0	0	0.9	0.759	0.974
ACADL	UCP1	9606.ENSP00000233710	9606.ENSP00000262999	0	0	0	0	0	0	0	0.468	0.468
ACER1	KRT40	9606.ENSP00000301452	9606.ENSP00000366984	0	0	0	0	0	0	0	0.429	0.429
ACER1	UGT8	9606.ENSP00000301452	9606.ENSP00000311648	0	0	0	0	0	0	0.9	0.33	0.93
ACER1	SGPP2	9606.ENSP00000301452	9606.ENSP00000315137	0	0	0	0	0.062	0	0.9	0.492	0.948
ACER1	SPHK1	9606.ENSP00000301452	9606.ENSP00000313681	0	0	0	0	0.062	0.078	0.9	0.608	0.961
ACPP	KLK3	9606.ENSP00000323036	9606.ENSP00000314151	0	0	0	0	0.065	0	0	0.764	0.769
ACPP	MSMB	9606.ENSP00000323036	9606.ENSP00000463092	0	0	0	0	0	0	0	0.775	0.775
ACTN2	TNNC1	9606.ENSP00000443495	9606.ENSP00000232975	0	0	0	0	0.158	0.139	0.6	0.375	0.794
ACTN2	MYH4	9606.ENSP00000443495	9606.ENSP00000255381	0	0	0	0	0.166	0.716	0	0.468	0.863
ACTN2	HCN4	9606.ENSP00000443495	9606.ENSP00000261917	0	0	0	0	0.071	0.056	0	0.46	0.485
ACTN2	SPEG	9606.ENSP00000443495	9606.ENSP00000311684	0	0	0	0	0.212	0.176	0	0.216	0.447
ACTN2	NKX2-5	9606.ENSP00000443495	9606.ENSP00000327758	0	0	0	0	0.062	0	0	0.567	0.577
ACTN2	CTNNA3	9606.ENSP00000443495	9606.ENSP00000389714	0	0	0	0	0.233	0.149	0	0.319	0.516
ACTN2	TRDN	9606.ENSP00000443495	9606.ENSP00000439281	0	0	0	0	0.474	0	0	0.287	0.608
ACTN2	TNNT1	9606.ENSP00000443495	9606.ENSP00000467176	0	0	0	0	0.23	0.058	0.6	0.444	0.817
ADAD1	KCNJ16	9606.ENSP00000296513	9606.ENSP00000465295	0	0	0	0	0	0	0	0.409	0.409
ADAM32	CRISP2	9606.ENSP00000369238	9606.ENSP00000339155	0	0	0	0	0.064	0	0	0.389	0.404
ADCY8	GIPR	9606.ENSP00000286355	9606.ENSP00000467494	0	0	0	0	0.062	0.068	0	0.382	0.412
ADCY8	PNCK	9606.ENSP00000286355	9606.ENSP00000405950	0	0	0	0	0.158	0	0	0.366	0.444
ADCY8	ITPR3	9606.ENSP00000286355	9606.ENSP00000363435	0	0	0	0	0.063	0.102	0	0.4	0.451
ADCY8	ENTPD3	9606.ENSP00000286355	9606.ENSP00000301825	0	0	0	0	0.085	0	0.65	0.059	0.672
ADCY8	GLP1R	9606.ENSP00000286355	9606.ENSP00000362353	0	0	0	0	0	0.068	0.65	0.175	0.707
ADCY8	PKM	9606.ENSP00000286355	9606.ENSP00000320171	0	0	0	0	0	0	0.65	0.306	0.746
ADH1C	ALDH3B2	9606.ENSP00000426083	9606.ENSP00000255084	0.049	0	0	0	0.062	0	0.65	0.68	0.886
ADH1C	GSTM1	9606.ENSP00000426083	9606.ENSP00000311469	0	0	0	0	0.062	0.166	0.65	0.392	0.811
ADH1C	UGT1A10	9606.ENSP00000426083	9606.ENSP00000343838	0	0	0	0	0.118	0	0.65	0.134	0.709
ADH1C	ALDH3A1	9606.ENSP00000426083	9606.ENSP00000411821	0.049	0	0	0	0.062	0	0.65	0.677	0.885
ADH1C	GABRA2	9606.ENSP00000426083	9606.ENSP00000421828	0	0	0	0	0	0	0	0.466	0.465
ADH1C	ENO2	9606.ENSP00000426083	9606.ENSP00000437402	0	0	0	0	0.103	0.337	0	0.134	0.44
ADIPOQ	UCP1	9606.ENSP00000389814	9606.ENSP00000262999	0	0	0	0	0.078	0	0	0.814	0.821
ADIPOQ	SFRP5	9606.ENSP00000389814	9606.ENSP00000266066	0	0	0	0	0.062	0	0	0.408	0.421
ADIPOQ	PRL	9606.ENSP00000389814	9606.ENSP00000302150	0	0	0	0	0	0	0	0.517	0.517
ADIPOQ	SELE	9606.ENSP00000389814	9606.ENSP00000331736	0	0	0	0	0	0	0	0.603	0.603
ADIPOQ	COLEC10	9606.ENSP00000389814	9606.ENSP00000332723	0	0	0.392	0	0	0	0	0.088	0.422
ADIPOQ	DLK1	9606.ENSP00000389814	9606.ENSP00000340292	0	0	0	0	0.052	0	0	0.497	0.502
ADIPOQ	HP	9606.ENSP00000389814	9606.ENSP00000348170	0	0	0	0	0.062	0	0	0.5	0.51
ADIPOQ	HSD11B1	9606.ENSP00000389814	9606.ENSP00000355995	0	0	0	0	0	0	0	0.61	0.611
ADIPOQ	PNLIP	9606.ENSP00000389814	9606.ENSP00000358223	0	0	0	0	0	0	0	0.401	0.401
ADIPOQ	GLP1R	9606.ENSP00000389814	9606.ENSP00000362353	0	0	0	0	0	0	0	0.457	0.457
ADIPOQ	NPPB	9606.ENSP00000389814	9606.ENSP00000365651	0	0	0	0	0	0	0	0.457	0.457
ADIPOQ	CYP19A1	9606.ENSP00000389814	9606.ENSP00000379683	0	0	0	0	0	0	0	0.502	0.502
ADIPOQ	INS-IGF2	9606.ENSP00000389814	9606.ENSP00000380440	0	0	0	0	0	0	0	0.642	0.642
ADIPOQ	SAA1	9606.ENSP00000389814	9606.ENSP00000384906	0	0	0	0	0	0	0	0.409	0.408
ADIPOQ	ESR1	9606.ENSP00000389814	9606.ENSP00000405330	0	0	0	0	0	0	0	0.505	0.505
AFP	CHGA	9606.ENSP00000379138	9606.ENSP00000216492	0	0	0	0	0	0	0	0.611	0.611
AFP	SALL4	9606.ENSP00000379138	9606.ENSP00000217086	0	0	0	0	0.152	0	0	0.657	0.696
AFP	TG	9606.ENSP00000379138	9606.ENSP00000220616	0	0	0	0	0	0	0	0.496	0.496
AFP	NTS	9606.ENSP00000379138	9606.ENSP00000256010	0	0	0	0	0.736	0	0	0.261	0.796
AFP	IGF2BP3	9606.ENSP00000379138	9606.ENSP00000258729	0	0	0	0	0.245	0	0	0.261	0.418
AFP	NKX2-8	9606.ENSP00000379138	9606.ENSP00000258829	0	0	0	0	0	0	0	0.433	0.433
AFP	EPCAM	9606.ENSP00000379138	9606.ENSP00000263735	0	0	0	0	0.065	0	0	0.715	0.722
AFP	SERPINB3	9606.ENSP00000379138	9606.ENSP00000283752	0	0	0	0	0.049	0.104	0	0.559	0.591
AFP	WNT3A	9606.ENSP00000379138	9606.ENSP00000284523	0	0	0	0	0	0	0	0.43	0.43
AFP	SST	9606.ENSP00000379138	9606.ENSP00000287641	0	0	0	0	0.062	0	0	0.399	0.412
AFP	FGF19	9606.ENSP00000379138	9606.ENSP00000294312	0	0	0	0	0.07	0	0	0.472	0.487
AFP	PRL	9606.ENSP00000379138	9606.ENSP00000302150	0	0	0	0	0	0	0	0.504	0.504
AFP	FGF5	9606.ENSP00000379138	9606.ENSP00000311697	0	0	0	0	0	0	0	0.512	0.512
AFP	KLK3	9606.ENSP00000379138	9606.ENSP00000314151	0	0	0	0	0.053	0.078	0	0.739	0.752
AFP	TUBB3	9606.ENSP00000379138	9606.ENSP00000320295	0	0	0	0	0	0	0	0.542	0.542
AFP	NKX2-5	9606.ENSP00000379138	9606.ENSP00000327758	0	0	0	0	0	0	0	0.503	0.503
AFP	SOX1	9606.ENSP00000379138	9606.ENSP00000330218	0	0	0	0	0	0	0	0.58	0.58
AFP	CYP3A4	9606.ENSP00000379138	9606.ENSP00000337915	0	0	0	0	0.062	0	0	0.577	0.586
AFP	DLK1	9606.ENSP00000379138	9606.ENSP00000340292	0	0	0	0	0.518	0	0	0.469	0.733
AFP	CYP1A2	9606.ENSP00000379138	9606.ENSP00000342007	0	0	0	0	0.062	0	0	0.479	0.49
AFP	HP	9606.ENSP00000379138	9606.ENSP00000348170	0	0	0	0	0.187	0.133	0	0.565	0.667
AFP	TAT	9606.ENSP00000379138	9606.ENSP00000348234	0	0	0	0	0.079	0	0	0.691	0.703
AFP	SPTSSB	9606.ENSP00000379138	9606.ENSP00000352097	0	0	0	0	0.663	0	0	0	0.663
AFP	KRT19	9606.ENSP00000379138	9606.ENSP00000355124	0	0	0	0	0.098	0	0	0.834	0.844
AFP	DNTT	9606.ENSP00000379138	9606.ENSP00000360216	0	0	0	0	0.214	0	0	0.303	0.429
AFP	DKK1	9606.ENSP00000379138	9606.ENSP00000363081	0	0	0	0	0.089	0	0	0.416	0.445
AFP	HBE1	9606.ENSP00000379138	9606.ENSP00000369586	0	0	0	0	0.676	0	0	0.148	0.712
AFP	CDX2	9606.ENSP00000379138	9606.ENSP00000370408	0	0	0	0	0.056	0	0	0.64	0.645
AFP	PROM1	9606.ENSP00000379138	9606.ENSP00000426809	0	0	0	0	0	0	0	0.632	0.632
AFP	ENO2	9606.ENSP00000379138	9606.ENSP00000437402	0	0	0	0	0.055	0	0	0.71	0.714
AFP	MUC1	9606.ENSP00000379138	9606.ENSP00000484824	0	0	0	0	0	0	0	0.739	0.739
AFP	ESR1	9606.ENSP00000379138	9606.ENSP00000405330	0	0	0	0	0.062	0.058	0	0.805	0.813
AGR2	CEACAM6	9606.ENSP00000391490	9606.ENSP00000199764	0	0	0	0	0.332	0	0	0.204	0.445
AGR2	EPCAM	9606.ENSP00000391490	9606.ENSP00000263735	0	0	0	0	0.322	0	0	0.351	0.541
AGR2	TFF1	9606.ENSP00000391490	9606.ENSP00000291527	0	0	0	0	0.547	0	0	0.512	0.769
AGR2	AGR3	9606.ENSP00000391490	9606.ENSP00000308606	0	0	0	0.962	0.758	0	0	0.823	0.766
AGR2	PKP3	9606.ENSP00000391490	9606.ENSP00000331678	0	0	0	0	0.334	0	0	0.165	0.42
AGR2	KRT19	9606.ENSP00000391490	9606.ENSP00000355124	0	0	0	0	0.338	0	0	0.378	0.57
AGR2	SPDEF	9606.ENSP00000391490	9606.ENSP00000363149	0	0	0	0	0.349	0	0	0.593	0.724
AGR2	SPINK4	9606.ENSP00000391490	9606.ENSP00000369045	0	0	0	0	0.137	0	0	0.504	0.554
AGR2	ZG16B	9606.ENSP00000391490	9606.ENSP00000371715	0	0	0	0	0.214	0	0	0.278	0.408
AGR2	GCNT3	9606.ENSP00000391490	9606.ENSP00000379377	0	0	0	0	0.088	0	0	0.406	0.435
AGR2	MUC1	9606.ENSP00000391490	9606.ENSP00000484824	0	0	0	0	0.213	0	0	0.321	0.442
AGR2	FXYD3	9606.ENSP00000391490	9606.ENSP00000473929	0	0	0	0	0.308	0	0	0.34	0.523
AGR2	ESR1	9606.ENSP00000391490	9606.ENSP00000405330	0	0	0	0	0.069	0	0	0.576	0.589
AGR2	MUC5AC	9606.ENSP00000391490	9606.ENSP00000485659	0	0	0	0	0.219	0	0	0.567	0.648
AGR3	NPTX2	9606.ENSP00000308606	9606.ENSP00000265634	0	0	0	0	0	0	0	0.54	0.54
AGR3	GLYATL2	9606.ENSP00000308606	9606.ENSP00000287275	0	0	0	0	0	0	0	0.409	0.408
AGR3	TFF1	9606.ENSP00000308606	9606.ENSP00000291527	0	0	0	0	0.353	0	0	0.261	0.502
AGR3	ESR1	9606.ENSP00000308606	9606.ENSP00000405330	0	0	0	0	0.102	0	0	0.41	0.447
AGR3	AGR2	9606.ENSP00000308606	9606.ENSP00000391490	0	0	0	0.962	0.758	0	0	0.823	0.766
ALDH3A1	ALDH3B2	9606.ENSP00000411821	9606.ENSP00000255084	0	0	0.449	0.948	0.059	0	0.8	0.876	0.816
ALDH3A1	EPCAM	9606.ENSP00000411821	9606.ENSP00000263735	0	0	0	0	0	0	0	0.575	0.575
ALDH3A1	GADL1	9606.ENSP00000411821	9606.ENSP00000282538	0	0	0	0	0.066	0.057	0.9	0.084	0.908
ALDH3A1	GSTM1	9606.ENSP00000411821	9606.ENSP00000311469	0	0	0	0	0	0.104	0.65	0.294	0.759
ALDH3A1	CNDP1	9606.ENSP00000411821	9606.ENSP00000351682	0.046	0	0	0	0	0	0.9	0.078	0.904
ALDH3A1	NHLH2	9606.ENSP00000411821	9606.ENSP00000358519	0	0	0	0	0	0	0	0.641	0.641
ALDH3A1	GAD2	9606.ENSP00000411821	9606.ENSP00000365437	0	0	0	0	0.066	0.057	0.9	0.084	0.908
ALDH3A1	CYP1A1	9606.ENSP00000411821	9606.ENSP00000369050	0	0	0	0	0.13	0.061	0	0.644	0.684
ALDH3A1	GABRA2	9606.ENSP00000411821	9606.ENSP00000421828	0	0	0	0	0.064	0.057	0	0.427	0.45
ALDH3A1	PROM1	9606.ENSP00000411821	9606.ENSP00000426809	0	0	0	0	0	0	0	0.685	0.685
ALDH3A1	ADH1C	9606.ENSP00000411821	9606.ENSP00000426083	0.049	0	0	0	0.062	0	0.65	0.677	0.885
ALDH3B2	PRSS22	9606.ENSP00000255084	9606.ENSP00000161006	0	0	0	0	0.286	0.056	0	0.235	0.439
ALDH3B2	ST6GALNAC5	9606.ENSP00000255084	9606.ENSP00000417583	0	0	0	0	0.065	0	0	0.442	0.456
ALDH3B2	EPCAM	9606.ENSP00000255084	9606.ENSP00000263735	0	0	0	0	0.098	0	0	0.476	0.507
ALDH3B2	PROM1	9606.ENSP00000255084	9606.ENSP00000426809	0	0	0	0	0	0	0	0.642	0.642
ALDH3B2	GSTM1	9606.ENSP00000255084	9606.ENSP00000311469	0	0	0	0	0	0.104	0.65	0.164	0.714
ALDH3B2	ALDH3A1	9606.ENSP00000255084	9606.ENSP00000411821	0	0	0.449	0.948	0.059	0	0.8	0.876	0.816
ALDH3B2	ADH1C	9606.ENSP00000255084	9606.ENSP00000426083	0.049	0	0	0	0.062	0	0.65	0.68	0.886
ALDH3B2	CNDP1	9606.ENSP00000255084	9606.ENSP00000351682	0.046	0	0	0	0	0	0.9	0.078	0.904
ALDH3B2	GAD2	9606.ENSP00000255084	9606.ENSP00000365437	0	0	0	0	0.066	0.057	0.9	0.084	0.908
ALDH3B2	GADL1	9606.ENSP00000255084	9606.ENSP00000282538	0	0	0	0	0.066	0.057	0.9	0.084	0.908
ALOX12B	PLA2G4D	9606.ENSP00000315167	9606.ENSP00000290472	0	0	0	0	0.066	0	0.65	0.179	0.708
ALOX12B	ELOVL4	9606.ENSP00000315167	9606.ENSP00000358831	0	0	0	0	0.062	0	0	0.396	0.409
ALOX12B	PLA2G2A	9606.ENSP00000315167	9606.ENSP00000383364	0	0	0	0	0	0	0.65	0.15	0.689
ALOXE3	KRT80	9606.ENSP00000314879	9606.ENSP00000378292	0	0	0	0	0.084	0	0	0.381	0.408
ALOXE3	ELOVL4	9606.ENSP00000314879	9606.ENSP00000358831	0	0	0	0	0.062	0	0	0.424	0.437
ALX1	TFAP2A	9606.ENSP00000315417	9606.ENSP00000368924	0	0	0	0	0.119	0.058	0	0.343	0.407
ALX1	LRRIQ1	9606.ENSP00000315417	9606.ENSP00000376910	0	0.287	0	0	0.062	0.068	0	0.229	0.455
AMBN	KLK4	9606.ENSP00000313809	9606.ENSP00000326159	0	0	0	0	0	0	0	0.822	0.822
AMBN	AMTN	9606.ENSP00000313809	9606.ENSP00000341013	0	0	0	0	0	0	0	0.883	0.883
AMTN	AMBN	9606.ENSP00000341013	9606.ENSP00000313809	0	0	0	0	0	0	0	0.883	0.883
AMTN	FDCSP	9606.ENSP00000341013	9606.ENSP00000318437	0	0	0	0	0	0	0	0.566	0.566
AMTN	KLK4	9606.ENSP00000341013	9606.ENSP00000326159	0	0	0	0	0	0	0	0.814	0.814
ANGPTL7	DPYSL5	9606.ENSP00000366015	9606.ENSP00000288699	0	0	0	0	0	0	0	0.609	0.609
ANKFN1	ERVV-2	9606.ENSP00000321627	9606.ENSP00000472919	0	0	0	0	0	0	0	0.401	0.4
ANKFN1	TMEM100	9606.ENSP00000321627	9606.ENSP00000465638	0	0	0	0	0	0	0	0.467	0.467
ANXA10	DAPL1	9606.ENSP00000352248	9606.ENSP00000309538	0	0	0	0	0	0	0	0.568	0.568
ANXA10	SPOCK3	9606.ENSP00000352248	9606.ENSP00000349677	0	0	0	0	0	0	0	0.698	0.698
ANXA10	CTSE	9606.ENSP00000352248	9606.ENSP00000350911	0	0	0	0	0.065	0	0	0.406	0.421
AP3B2	DPYSL5	9606.ENSP00000440984	9606.ENSP00000288699	0	0	0	0	0.13	0	0	0.338	0.4
AP3B2	CDK5R2	9606.ENSP00000440984	9606.ENSP00000304250	0	0	0	0	0.158	0	0	0.325	0.407
AP3B2	CADPS	9606.ENSP00000440984	9606.ENSP00000373215	0	0	0	0	0.165	0	0	0.598	0.65
AP3B2	CTXN2	9606.ENSP00000440984	9606.ENSP00000406145	0	0	0	0	0.118	0	0	0.42	0.466
AP3B2	RUNDC3A	9606.ENSP00000440984	9606.ENSP00000410862	0	0	0	0	0.201	0	0	0.404	0.503
APCDD1	WNT3A	9606.ENSP00000347433	9606.ENSP00000284523	0	0	0	0	0	0.27	0	0.694	0.767
APCDD1	ITIH5	9606.ENSP00000347433	9606.ENSP00000380333	0	0	0	0	0.088	0	0	0.389	0.419
AQP10	AQP6	9606.ENSP00000318355	9606.ENSP00000477688	0	0	0.419	0	0	0	0	0.873	0.923
AQP6	AQP10	9606.ENSP00000477688	9606.ENSP00000318355	0	0	0.419	0	0	0	0	0.873	0.923
ARHGAP36	IGSF1	9606.ENSP00000276211	9606.ENSP00000359940	0	0	0	0	0.214	0	0	0.432	0.535
ARID3A	KISS1R	9606.ENSP00000263620	9606.ENSP00000234371	0	0	0	0	0.089	0	0	0.729	0.742
ARID3A	LIN28B	9606.ENSP00000263620	9606.ENSP00000344401	0	0	0	0	0.095	0	0	0.463	0.494
ARID3A	LBX1	9606.ENSP00000263620	9606.ENSP00000359212	0	0	0	0	0	0	0	0.494	0.494
ARID3A	RBPJL	9606.ENSP00000263620	9606.ENSP00000341243	0	0	0	0	0.063	0.301	0	0.366	0.549
ARID3A	DIRAS1	9606.ENSP00000263620	9606.ENSP00000325836	0	0	0	0	0	0.061	0	0.565	0.574
ARMC3	CT55	9606.ENSP00000298032	9606.ENSP00000276241	0	0	0	0	0	0	0	0.506	0.506
ARMC3	SUN3	9606.ENSP00000298032	9606.ENSP00000297325	0	0	0	0	0.065	0	0	0.413	0.428
ARMC3	SPAG6	9606.ENSP00000298032	9606.ENSP00000365811	0	0	0	0	0.157	0	0	0.354	0.432
ATOH1	CHGA	9606.ENSP00000302216	9606.ENSP00000216492	0	0	0	0	0.067	0	0	0.513	0.526
ATOH1	GUCA2A	9606.ENSP00000302216	9606.ENSP00000349493	0	0	0	0	0.348	0	0	0.121	0.402
ATOH1	SPINK4	9606.ENSP00000302216	9606.ENSP00000369045	0	0	0	0	0.166	0	0	0.368	0.45
ATOH1	FOXG1	9606.ENSP00000302216	9606.ENSP00000339004	0	0	0	0	0.063	0	0	0.458	0.47
ATOH1	LHX1	9606.ENSP00000302216	9606.ENSP00000477829	0	0	0	0	0.062	0	0	0.465	0.477
ATOH1	LBX1	9606.ENSP00000302216	9606.ENSP00000359212	0	0	0	0	0	0	0	0.501	0.501
ATOH1	FGF8	9606.ENSP00000302216	9606.ENSP00000321797	0	0	0	0	0	0	0	0.546	0.546
ATOH1	CDX2	9606.ENSP00000302216	9606.ENSP00000370408	0	0	0	0	0.213	0.062	0	0.466	0.572
ATOH1	SPDEF	9606.ENSP00000302216	9606.ENSP00000363149	0	0	0	0	0	0	0	0.605	0.605
ATOH1	MUC5AC	9606.ENSP00000302216	9606.ENSP00000485659	0	0	0	0	0.062	0	0	0.643	0.65
ATOH1	EYA1	9606.ENSP00000302216	9606.ENSP00000342626	0	0	0	0	0	0	0	0.677	0.677
ATOH1	MUC6	9606.ENSP00000302216	9606.ENSP00000406861	0	0	0	0	0	0	0	0.736	0.736
ATP12A	CFTR	9606.ENSP00000218548	9606.ENSP00000003084	0	0	0	0	0	0.063	0	0.71	0.716
ATP12A	CHGA	9606.ENSP00000218548	9606.ENSP00000216492	0	0	0	0	0.062	0	0	0.636	0.643
ATP12A	CCKBR	9606.ENSP00000218548	9606.ENSP00000335544	0	0	0	0	0.052	0	0	0.458	0.464
ATP12A	CWH43	9606.ENSP00000218548	9606.ENSP00000226432	0	0	0	0	0.096	0	0	0.447	0.479
ATP12A	FABP6	9606.ENSP00000218548	9606.ENSP00000377549	0	0	0	0	0	0	0	0.484	0.483
ATP12A	CYP1A2	9606.ENSP00000218548	9606.ENSP00000342007	0	0	0	0	0	0.056	0	0.518	0.525
ATP12A	SST	9606.ENSP00000218548	9606.ENSP00000287641	0	0	0	0	0.062	0	0	0.653	0.66
ATP12A	RNF17	9606.ENSP00000218548	9606.ENSP00000255324	0	0	0	0	0	0.147	0	0.624	0.665
ATP12A	CYP3A4	9606.ENSP00000218548	9606.ENSP00000337915	0	0	0	0	0	0.056	0	0.71	0.714
ATP12A	ATP6V0A4	9606.ENSP00000218548	9606.ENSP00000308122	0	0	0	0	0.062	0.068	0	0.774	0.785
ATP12A	FXYD2	9606.ENSP00000218548	9606.ENSP00000292079	0	0	0	0	0	0.541	0.54	0.143	0.803
ATP12A	GAST	9606.ENSP00000218548	9606.ENSP00000331358	0	0	0	0	0	0	0	0.859	0.859
ATP2C2	ZNF385D	9606.ENSP00000397925	9606.ENSP00000281523	0	0	0	0	0	0	0	0.48	0.48
ATP2C2	IL20RA	9606.ENSP00000397925	9606.ENSP00000314976	0	0	0	0	0.076	0	0	0.456	0.476
ATP2C2	ITPR3	9606.ENSP00000397925	9606.ENSP00000363435	0	0	0	0	0.089	0.172	0	0.409	0.515
ATP6V0A4	ATP12A	9606.ENSP00000308122	9606.ENSP00000218548	0	0	0	0	0.062	0.068	0	0.774	0.785
AVPR1B	CRHBP	9606.ENSP00000356094	9606.ENSP00000274368	0	0	0	0	0	0	0	0.403	0.403
AVPR1B	PRL	9606.ENSP00000356094	9606.ENSP00000302150	0	0	0	0	0.509	0	0	0.357	0.671
AVPR1B	RFX6	9606.ENSP00000356094	9606.ENSP00000332208	0	0	0	0	0.512	0	0	0	0.512
AVPR1B	DMBX1	9606.ENSP00000356094	9606.ENSP00000353132	0	0	0	0	0.51	0.058	0	0	0.518
AVPR1B	LHX3	9606.ENSP00000356094	9606.ENSP00000360811	0	0	0	0	0.512	0	0	0	0.512
AVPR1B	GIPR	9606.ENSP00000356094	9606.ENSP00000467494	0	0	0	0	0	0	0	0.607	0.607
AVPR1B	CRHR1	9606.ENSP00000356094	9606.ENSP00000381333	0	0	0	0	0.065	0	0	0.902	0.904
B3GALT2	BRDT	9606.ENSP00000356404	9606.ENSP00000387822	0	0	0	0	0	0	0	0.649	0.649
B3GALT2	B3GALT5	9606.ENSP00000356404	9606.ENSP00000381699	0	0	0	0.882	0.062	0	0.8	0.832	0.823
B3GALT5	INSL4	9606.ENSP00000381699	9606.ENSP00000239316	0	0	0	0	0	0	0	0.459	0.459
B3GALT5	B3GALT2	9606.ENSP00000381699	9606.ENSP00000356404	0	0	0	0.882	0.062	0	0.8	0.832	0.823
B3GALT5	GCNT3	9606.ENSP00000381699	9606.ENSP00000379377	0	0	0	0	0.07	0	0	0.473	0.489
BEST3	CFTR	9606.ENSP00000332413	9606.ENSP00000003084	0	0	0	0	0	0	0.54	0.504	0.762
BEST3	BSND	9606.ENSP00000332413	9606.ENSP00000360312	0	0	0	0	0	0	0	0.418	0.418
BEST3	PROM1	9606.ENSP00000332413	9606.ENSP00000426809	0	0	0	0	0	0	0	0.433	0.433
BEST3	CTSE	9606.ENSP00000332413	9606.ENSP00000350911	0	0	0	0	0	0	0	0.462	0.462
BEST3	TRDN	9606.ENSP00000332413	9606.ENSP00000439281	0	0	0	0	0.509	0	0	0	0.509
BEST3	GABRA2	9606.ENSP00000332413	9606.ENSP00000421828	0	0	0	0	0	0	0.54	0.047	0.542
BEST3	CLIC3	9606.ENSP00000332413	9606.ENSP00000419378	0	0	0	0	0	0	0.54	0.169	0.601
BEST3	TTYH1	9606.ENSP00000332413	9606.ENSP00000365714	0	0	0	0	0	0	0.54	0.449	0.735
BEX1	NHLH2	9606.ENSP00000361813	9606.ENSP00000358519	0	0	0	0	0.088	0	0	0.817	0.825
BEX1	TCEAL5	9606.ENSP00000361813	9606.ENSP00000361765	0	0	0	0	0.295	0	0	0.49	0.625
BIRC5	TRIP13	9606.ENSP00000301633	9606.ENSP00000166345	0	0	0	0	0.764	0.101	0	0.186	0.812
BIRC5	MYBL2	9606.ENSP00000301633	9606.ENSP00000217026	0	0	0	0	0.55	0.077	0	0.595	0.817
BIRC5	BIRC7	9606.ENSP00000301633	9606.ENSP00000217169	0	0	0	0	0	0	0	0.68	0.68
BIRC5	FAM64A	9606.ENSP00000301633	9606.ENSP00000250056	0	0	0	0	0.831	0	0	0.229	0.864
BIRC5	CCNE1	9606.ENSP00000301633	9606.ENSP00000262643	0	0	0	0	0.188	0.144	0	0.512	0.632
BIRC5	DEPDC1B	9606.ENSP00000301633	9606.ENSP00000265036	0	0	0	0	0.432	0	0	0.17	0.508
BIRC5	ESR1	9606.ENSP00000301633	9606.ENSP00000405330	0	0	0	0	0	0.059	0	0.456	0.466
BIRC5	CDCA7	9606.ENSP00000301633	9606.ENSP00000306968	0	0	0	0	0.37	0	0	0.255	0.51
BIRC5	KIF18B	9606.ENSP00000301633	9606.ENSP00000465992	0	0	0	0	0.703	0.069	0	0.189	0.757
BIRC5	CEP55	9606.ENSP00000301633	9606.ENSP00000360540	0	0	0	0	0.833	0	0	0.518	0.916
BIRC5	UBE2C	9606.ENSP00000301633	9606.ENSP00000348838	0	0	0	0	0.956	0.112	0	0.638	0.984
BIRC5	CDC20	9606.ENSP00000301633	9606.ENSP00000361540	0	0	0	0	0.963	0.058	0	0.667	0.987
BIRC5	CENPA	9606.ENSP00000301633	9606.ENSP00000336868	0	0	0	0	0.782	0.17	0.9	0.511	0.989
BIRC7	BIRC5	9606.ENSP00000217169	9606.ENSP00000301633	0	0	0	0	0	0	0	0.68	0.68
BMP10	SALL4	9606.ENSP00000295379	9606.ENSP00000217086	0	0	0	0	0.057	0	0	0.431	0.44
BMP10	HCN4	9606.ENSP00000295379	9606.ENSP00000261917	0	0	0	0	0	0	0	0.445	0.445
BMP10	PITX2	9606.ENSP00000295379	9606.ENSP00000304169	0	0	0	0	0	0	0	0.476	0.476
BMP10	GDF2	9606.ENSP00000295379	9606.ENSP00000463051	0	0	0	0.89	0.12	0	0.6	0.862	0.667
BMP10	NKX2-5	9606.ENSP00000295379	9606.ENSP00000327758	0	0	0	0	0.062	0.056	0.9	0.734	0.973
BPIFB6	CDK5R2	9606.ENSP00000344929	9606.ENSP00000304250	0	0	0	0	0.506	0	0	0	0.506
BPIFB6	LUZP2	9606.ENSP00000344929	9606.ENSP00000336817	0	0	0	0	0	0	0	0.687	0.687
BPIFB6	LHX3	9606.ENSP00000344929	9606.ENSP00000360811	0	0	0	0	0.512	0	0	0	0.512
BRDT	SAGE1	9606.ENSP00000387822	9606.ENSP00000323191	0	0	0	0	0.084	0	0	0.43	0.455
BRDT	B3GALT2	9606.ENSP00000387822	9606.ENSP00000356404	0	0	0	0	0	0	0	0.649	0.649
BRDT	CAGE1	9606.ENSP00000387822	9606.ENSP00000425493	0	0	0	0	0	0	0	0.658	0.658
BSND	SLC14A2	9606.ENSP00000360312	9606.ENSP00000255226	0	0	0	0	0	0	0	0.596	0.596
BSND	KCNQ4	9606.ENSP00000360312	9606.ENSP00000262916	0	0	0	0	0	0	0	0.457	0.457
BSND	CLDN19	9606.ENSP00000360312	9606.ENSP00000296387	0	0	0	0	0.062	0	0	0.505	0.515
BSND	BEST3	9606.ENSP00000360312	9606.ENSP00000332413	0	0	0	0	0	0	0	0.418	0.418
BSND	HSD11B1	9606.ENSP00000360312	9606.ENSP00000355995	0	0	0	0	0	0	0	0.443	0.443
BSND	TTYH1	9606.ENSP00000360312	9606.ENSP00000365714	0	0	0	0	0	0	0	0.41	0.41
BSND	KCNJ16	9606.ENSP00000360312	9606.ENSP00000465295	0	0	0	0	0.065	0	0	0.449	0.463
BSND	SLC4A11	9606.ENSP00000360312	9606.ENSP00000369399	0	0	0	0	0.052	0	0	0.487	0.493
BSND	SLC12A1	9606.ENSP00000360312	9606.ENSP00000379822	0	0	0	0	0.077	0	0	0.811	0.818
C11orf53	COLCA2	9606.ENSP00000280325	9606.ENSP00000484135	0	0	0	0	0	0	0	0.873	0.873
C18orf42	FAM83B	9606.ENSP00000399075	9606.ENSP00000304078	0	0	0	0	0	0	0	0.603	0.603
C19orf33	SPINT2	9606.ENSP00000301246	9606.ENSP00000301244	0	0	0	0	0.062	0	0	0.765	0.77
C19orf33	C3orf52	9606.ENSP00000301246	9606.ENSP00000399392	0	0	0	0	0	0	0	0.458	0.457
C2orf71	USH1G	9606.ENSP00000332809	9606.ENSP00000480279	0	0	0	0	0	0	0	0.567	0.567
C3orf52	CLVS2	9606.ENSP00000399392	9606.ENSP00000275162	0	0	0	0	0	0	0	0.639	0.639
C3orf52	C19orf33	9606.ENSP00000399392	9606.ENSP00000301246	0	0	0	0	0	0	0	0.458	0.457
C3orf52	SLITRK1	9606.ENSP00000399392	9606.ENSP00000366288	0	0	0	0	0	0	0	0.56	0.56
C3orf52	2022-09-14	9606.ENSP00000399392	9606.ENSP00000373627	0	0	0	0	0	0	0	0.505	0.505
C3orf52	TMPRSS7	9606.ENSP00000399392	9606.ENSP00000478830	0	0	0	0	0.062	0	0	0.798	0.802
C4BPA	SNAP25	9606.ENSP00000356037	9606.ENSP00000254976	0	0	0	0	0	0	0	0.4	0.4
C4BPA	C9	9606.ENSP00000356037	9606.ENSP00000263408	0	0	0	0	0.135	0	0	0.446	0.501
C4BPA	SMR3B	9606.ENSP00000356037	9606.ENSP00000302400	0	0	0	0	0	0	0	0.5	0.499
C4BPA	HP	9606.ENSP00000356037	9606.ENSP00000348170	0	0	0	0	0.174	0	0	0.328	0.421
C4BPA	CFHR3	9606.ENSP00000356037	9606.ENSP00000356395	0	0	0	0	0.06	0	0	0.439	0.45
C4BPA	ZP2	9606.ENSP00000356037	9606.ENSP00000460971	0	0	0	0	0.049	0	0	0.472	0.477
C6	F9	9606.ENSP00000263413	9606.ENSP00000218099	0	0	0	0	0.578	0.06	0	0	0.587
C6	C9	9606.ENSP00000263413	9606.ENSP00000263408	0	0	0	0.733	0.172	0.947	0.9	0.645	0.996
C6	HGFAC	9606.ENSP00000263413	9606.ENSP00000421801	0	0	0	0	0.471	0.077	0	0.05	0.495
C6	TAT	9606.ENSP00000263413	9606.ENSP00000348234	0	0	0	0	0.529	0	0	0	0.529
C6orf141	FA2H	9606.ENSP00000434602	9606.ENSP00000219368	0	0	0	0	0	0	0	0.402	0.402
C6orf141	PKIB	9606.ENSP00000434602	9606.ENSP00000480824	0	0	0	0	0	0	0	0.404	0.404
C9	F9	9606.ENSP00000263408	9606.ENSP00000218099	0	0	0	0	0.349	0.069	0	0.295	0.536
C9	CFHR5	9606.ENSP00000263408	9606.ENSP00000256785	0	0	0	0	0.3	0	0	0.242	0.446
C9	C4BPA	9606.ENSP00000263408	9606.ENSP00000356037	0	0	0	0	0.135	0	0	0.446	0.501
C9	HP	9606.ENSP00000263408	9606.ENSP00000348170	0	0	0	0	0.133	0.077	0	0.491	0.557
C9	C6	9606.ENSP00000263408	9606.ENSP00000263413	0	0	0	0.733	0.172	0.947	0.9	0.645	0.996
CA9	CYP24A1	9606.ENSP00000367608	9606.ENSP00000216862	0	0	0	0	0.088	0	0	0.77	0.781
CA9	EPCAM	9606.ENSP00000367608	9606.ENSP00000263735	0	0	0	0	0.074	0	0	0.464	0.482
CA9	LAMC2	9606.ENSP00000367608	9606.ENSP00000264144	0	0	0	0	0	0	0	0.46	0.46
CA9	DMBT1	9606.ENSP00000367608	9606.ENSP00000357905	0	0	0	0	0.06	0	0	0.439	0.45
CA9	DKK1	9606.ENSP00000367608	9606.ENSP00000363081	0	0	0	0	0.088	0	0	0.45	0.477
CA9	ESR1	9606.ENSP00000367608	9606.ENSP00000405330	0	0	0	0	0	0.056	0	0.423	0.432
CA9	MUC1	9606.ENSP00000367608	9606.ENSP00000484824	0	0	0	0	0.105	0	0	0.404	0.444
CACNA1I	HCN4	9606.ENSP00000385019	9606.ENSP00000261917	0	0	0	0	0.229	0.06	0	0.444	0.562
CACNA1I	SCN1A	9606.ENSP00000385019	9606.ENSP00000303540	0	0	0	0.65	0.099	0.056	0.54	0.481	0.643
CACNA1I	KCNK9	9606.ENSP00000385019	9606.ENSP00000430676	0	0	0	0	0.193	0	0	0.358	0.46
CADPS	LAMP5	9606.ENSP00000373215	9606.ENSP00000246070	0	0	0	0	0.126	0	0	0.39	0.444
CADPS	SNAP25	9606.ENSP00000373215	9606.ENSP00000254976	0	0	0	0	0.295	0	0	0.565	0.681
CADPS	KCNG3	9606.ENSP00000373215	9606.ENSP00000304127	0	0	0	0	0	0	0	0.43	0.43
CADPS	GRM5	9606.ENSP00000373215	9606.ENSP00000306138	0	0	0	0	0.211	0	0	0.273	0.403
CADPS	IGDCC3	9606.ENSP00000373215	9606.ENSP00000332773	0	0	0	0	0.049	0	0	0.61	0.613
CADPS	CHGB	9606.ENSP00000373215	9606.ENSP00000368244	0	0	0	0	0.314	0	0	0.172	0.407
CADPS	SNAP91	9606.ENSP00000373215	9606.ENSP00000400459	0	0	0	0	0.315	0	0	0.235	0.454
CADPS	AP3B2	9606.ENSP00000373215	9606.ENSP00000440984	0	0	0	0	0.165	0	0	0.598	0.65
CAGE1	CT55	9606.ENSP00000425493	9606.ENSP00000276241	0	0	0	0	0	0	0	0.403	0.403
CAGE1	KLK3	9606.ENSP00000425493	9606.ENSP00000314151	0	0	0	0	0	0	0	0.652	0.652
CAGE1	SAGE1	9606.ENSP00000425493	9606.ENSP00000323191	0	0	0	0	0	0	0	0.556	0.556
CAGE1	PLAC1	9606.ENSP00000425493	9606.ENSP00000352173	0	0	0	0	0	0	0	0.413	0.413
CAGE1	BRDT	9606.ENSP00000425493	9606.ENSP00000387822	0	0	0	0	0	0	0	0.658	0.658
CALHM3	PANX3	9606.ENSP00000358798	9606.ENSP00000284288	0	0	0	0	0	0	0	0.478	0.478
CALHM3	ITPR3	9606.ENSP00000358798	9606.ENSP00000363435	0	0	0	0	0	0	0	0.443	0.443
CAPN6	PAGE4	9606.ENSP00000317214	9606.ENSP00000218068	0	0	0	0	0	0	0	0.609	0.609
CAPN6	NLRP2	9606.ENSP00000317214	9606.ENSP00000445135	0	0	0	0	0	0	0	0.462	0.462
CCDC160	IGSF1	9606.ENSP00000427951	9606.ENSP00000359940	0	0	0	0	0.062	0	0	0.536	0.546
CCDC64B	KLC3	9606.ENSP00000459043	9606.ENSP00000375810	0	0	0	0	0	0.601	0	0.146	0.644
CCDC74B	FAM47C	9606.ENSP00000308873	9606.ENSP00000367913	0	0	0	0	0	0	0	0.61	0.61
CCKBR	CHGA	9606.ENSP00000335544	9606.ENSP00000216492	0	0	0	0	0.165	0	0	0.392	0.471
CCKBR	ATP12A	9606.ENSP00000335544	9606.ENSP00000218548	0	0	0	0	0.052	0	0	0.458	0.464
CCKBR	NTS	9606.ENSP00000335544	9606.ENSP00000256010	0	0	0	0	0.085	0	0	0.421	0.447
CCKBR	SST	9606.ENSP00000335544	9606.ENSP00000287641	0	0	0	0	0.11	0	0	0.562	0.593
CCKBR	GAST	9606.ENSP00000335544	9606.ENSP00000331358	0	0	0	0	0	0.27	0.8	0.989	0.998
CCKBR	CRHR1	9606.ENSP00000335544	9606.ENSP00000381333	0	0	0	0	0.176	0	0	0.322	0.418
CCKBR	PLEKHB1	9606.ENSP00000335544	9606.ENSP00000346127	0	0	0	0	0.107	0	0	0.473	0.51
CCKBR	PTK7	9606.ENSP00000335544	9606.ENSP00000418754	0	0	0	0	0	0.056	0	0.855	0.858
CCNE1	TRIP13	9606.ENSP00000262643	9606.ENSP00000166345	0	0	0	0	0.279	0.169	0	0.088	0.406
CCNE1	MYBL2	9606.ENSP00000262643	9606.ENSP00000217026	0	0	0	0	0.326	0.579	0	0.427	0.823
CCNE1	CEP55	9606.ENSP00000262643	9606.ENSP00000360540	0	0	0	0	0.188	0	0	0.302	0.41
CCNE1	CENPA	9606.ENSP00000262643	9606.ENSP00000336868	0	0	0	0	0.23	0.071	0	0.256	0.421
CCNE1	UBE2C	9606.ENSP00000262643	9606.ENSP00000348838	0	0	0	0	0.247	0.142	0	0.294	0.504
CCNE1	ESR1	9606.ENSP00000262643	9606.ENSP00000405330	0	0	0	0	0	0.056	0	0.525	0.532
CCNE1	BIRC5	9606.ENSP00000262643	9606.ENSP00000301633	0	0	0	0	0.188	0.144	0	0.512	0.632
CCNE1	CDC20	9606.ENSP00000262643	9606.ENSP00000361540	0	0	0	0	0.393	0.175	0	0.536	0.747
CD164L2	FABP6	9606.ENSP00000363139	9606.ENSP00000377549	0	0	0	0	0	0	0	0.475	0.475
CD7	NAALADL1	9606.ENSP00000312027	9606.ENSP00000351484	0	0	0	0	0.093	0	0	0.394	0.426
CD7	DNTT	9606.ENSP00000312027	9606.ENSP00000360216	0	0	0	0	0.071	0	0	0.739	0.747
CDC20	TRIP13	9606.ENSP00000361540	9606.ENSP00000166345	0	0	0	0	0.9	0.958	0	0.669	0.998
CDC20	MYBL2	9606.ENSP00000361540	9606.ENSP00000217026	0	0	0	0	0.641	0.058	0	0.467	0.804
CDC20	FAM64A	9606.ENSP00000361540	9606.ENSP00000250056	0	0	0	0	0.872	0	0	0.366	0.915
CDC20	CCNE1	9606.ENSP00000361540	9606.ENSP00000262643	0	0	0	0	0.393	0.175	0	0.536	0.747
CDC20	DEPDC1B	9606.ENSP00000361540	9606.ENSP00000265036	0	0	0	0	0.512	0	0	0.201	0.594
CDC20	BIRC5	9606.ENSP00000361540	9606.ENSP00000301633	0	0	0	0	0.963	0.058	0	0.667	0.987
CDC20	CDCA7	9606.ENSP00000361540	9606.ENSP00000306968	0	0	0	0	0.837	0	0	0.28	0.878
CDC20	CENPA	9606.ENSP00000361540	9606.ENSP00000336868	0	0	0	0	0.781	0.127	0	0.608	0.918
CDC20	UBE2C	9606.ENSP00000361540	9606.ENSP00000348838	0	0	0	0	0.982	0.937	0.3	0.913	0.999
CDC20	CEP55	9606.ENSP00000361540	9606.ENSP00000360540	0	0	0	0	0.898	0	0	0.561	0.953
CDC20	SAPCD2	9606.ENSP00000361540	9606.ENSP00000386348	0	0	0	0	0.534	0	0	0.055	0.541
CDC20	KIF18B	9606.ENSP00000361540	9606.ENSP00000465992	0	0	0	0	0.894	0.102	0	0.174	0.915
CDCA7	TRIP13	9606.ENSP00000306968	9606.ENSP00000166345	0	0	0	0	0.353	0	0	0.125	0.41
CDCA7	MYBL2	9606.ENSP00000306968	9606.ENSP00000217026	0	0	0	0	0.442	0	0	0.194	0.531
CDCA7	DEPDC1B	9606.ENSP00000306968	9606.ENSP00000265036	0	0	0	0	0.342	0	0	0.194	0.447
CDCA7	BIRC5	9606.ENSP00000306968	9606.ENSP00000301633	0	0	0	0	0.37	0	0	0.255	0.51
CDCA7	UBE2C	9606.ENSP00000306968	9606.ENSP00000348838	0	0	0	0	0.557	0	0	0.158	0.611
CDCA7	CDC20	9606.ENSP00000306968	9606.ENSP00000361540	0	0	0	0	0.837	0	0	0.28	0.878
CDCP1	EPCAM	9606.ENSP00000296129	9606.ENSP00000263735	0	0	0	0	0.107	0	0	0.373	0.416
CDH10	CDH17	9606.ENSP00000264463	9606.ENSP00000027335	0	0	0	0.643	0	0	0.54	0.601	0.635
CDH10	CDH9	9606.ENSP00000264463	9606.ENSP00000231021	0	0	0	0.975	0.136	0.213	0.54	0.876	0.667
CDH10	HP	9606.ENSP00000264463	9606.ENSP00000348170	0	0	0	0	0	0	0	0.413	0.412
CDH10	CTNND2	9606.ENSP00000264463	9606.ENSP00000307134	0	0	0	0	0.155	0.163	0	0.252	0.426
CDH10	SPTA1	9606.ENSP00000264463	9606.ENSP00000357129	0	0	0	0	0.104	0	0	0.471	0.505
CDH10	NLGN1	9606.ENSP00000264463	9606.ENSP00000392500	0	0	0	0	0.137	0	0	0.54	0.586
CDH10	CTNNA3	9606.ENSP00000264463	9606.ENSP00000389714	0	0	0	0	0.112	0.362	0	0.345	0.597
CDH10	CDH22	9606.ENSP00000264463	9606.ENSP00000437790	0	0	0	0.947	0.155	0	0.54	0.415	0.603
CDH10	CDH6	9606.ENSP00000264463	9606.ENSP00000265071	0	0	0	0.977	0.062	0.213	0.54	0.651	0.636
CDH16	CTNND2	9606.ENSP00000299752	9606.ENSP00000307134	0	0	0	0	0.062	0.163	0	0.357	0.451
CDH16	KLK3	9606.ENSP00000299752	9606.ENSP00000314151	0	0	0	0	0	0	0	0.452	0.452
CDH16	SLC12A1	9606.ENSP00000299752	9606.ENSP00000379822	0	0	0	0	0.108	0	0	0.434	0.473
CDH16	NPHS2	9606.ENSP00000299752	9606.ENSP00000356587	0	0	0	0	0.088	0.056	0	0.499	0.531
CDH17	RND2	9606.ENSP00000027335	9606.ENSP00000466680	0	0	0	0	0	0.059	0	0.395	0.406
CDH17	RHOV	9606.ENSP00000027335	9606.ENSP00000220507	0	0	0	0	0	0.059	0	0.4	0.411
CDH17	PROM1	9606.ENSP00000027335	9606.ENSP00000426809	0	0	0	0	0	0	0	0.45	0.45
CDH17	WNT3A	9606.ENSP00000027335	9606.ENSP00000284523	0	0	0	0	0	0.07	0	0.458	0.474
CDH17	CDX2	9606.ENSP00000027335	9606.ENSP00000370408	0	0	0	0	0.098	0	0	0.476	0.507
CDH17	NPHS2	9606.ENSP00000027335	9606.ENSP00000356587	0	0	0	0	0	0.056	0	0.548	0.555
CDH17	EPCAM	9606.ENSP00000027335	9606.ENSP00000263735	0	0	0	0	0.062	0	0	0.558	0.568
CDH17	SLC4A11	9606.ENSP00000027335	9606.ENSP00000369399	0	0	0	0	0	0	0	0.578	0.578
CDH17	CDH22	9606.ENSP00000027335	9606.ENSP00000437790	0	0	0	0.602	0	0	0.54	0.459	0.619
CDH17	CDH10	9606.ENSP00000027335	9606.ENSP00000264463	0	0	0	0.643	0	0	0.54	0.601	0.635
CDH17	CDH9	9606.ENSP00000027335	9606.ENSP00000231021	0	0	0	0.615	0	0	0.54	0.567	0.637
CDH17	CDH6	9606.ENSP00000027335	9606.ENSP00000265071	0	0	0	0.632	0	0	0.54	0.685	0.653
CDH17	PKP3	9606.ENSP00000027335	9606.ENSP00000331678	0	0	0	0	0.062	0.163	0	0.713	0.755
CDH17	CTNNA3	9606.ENSP00000027335	9606.ENSP00000389714	0	0	0	0	0.062	0.159	0	0.802	0.831
CDH17	CTNND2	9606.ENSP00000027335	9606.ENSP00000307134	0	0	0	0	0.062	0.163	0	0.978	0.981
CDH22	CDH17	9606.ENSP00000437790	9606.ENSP00000027335	0	0	0	0.602	0	0	0.54	0.459	0.619
CDH22	CDH9	9606.ENSP00000437790	9606.ENSP00000231021	0	0	0	0.946	0.118	0	0.54	0.289	0.583
CDH22	SNAP25	9606.ENSP00000437790	9606.ENSP00000254976	0	0	0	0	0.397	0	0	0.091	0.429
CDH22	CDH10	9606.ENSP00000437790	9606.ENSP00000264463	0	0	0	0.947	0.155	0	0.54	0.415	0.603
CDH22	CDH6	9606.ENSP00000437790	9606.ENSP00000265071	0	0	0	0.944	0.096	0	0.54	0.358	0.574
CDH22	CDK5R2	9606.ENSP00000437790	9606.ENSP00000304250	0	0	0	0	0.41	0.07	0	0	0.428
CDH22	CTNND2	9606.ENSP00000437790	9606.ENSP00000307134	0	0	0	0	0.231	0.163	0	0.164	0.415
CDH22	CRHR1	9606.ENSP00000437790	9606.ENSP00000381333	0	0	0	0	0.431	0	0	0	0.431
CDH22	SNAP91	9606.ENSP00000437790	9606.ENSP00000400459	0	0	0	0	0.417	0	0	0	0.417
CDH22	KCNK9	9606.ENSP00000437790	9606.ENSP00000430676	0	0	0	0	0.372	0	0	0.092	0.406
CDH6	CDH17	9606.ENSP00000265071	9606.ENSP00000027335	0	0	0	0.632	0	0	0.54	0.685	0.653
CDH6	CDH9	9606.ENSP00000265071	9606.ENSP00000231021	0	0	0	0.976	0.062	0.213	0.54	0.654	0.636
CDH6	CDH10	9606.ENSP00000265071	9606.ENSP00000264463	0	0	0	0.977	0.062	0.213	0.54	0.651	0.636
CDH6	LHX1	9606.ENSP00000265071	9606.ENSP00000477829	0	0	0	0	0	0.056	0	0.42	0.429
CDH6	CTNND2	9606.ENSP00000265071	9606.ENSP00000307134	0	0	0	0	0.062	0.163	0	0.334	0.431
CDH6	SIX2	9606.ENSP00000265071	9606.ENSP00000304502	0	0	0	0	0	0	0	0.48	0.48
CDH6	CDH22	9606.ENSP00000265071	9606.ENSP00000437790	0	0	0	0.944	0.096	0	0.54	0.358	0.574
CDH9	CDH17	9606.ENSP00000231021	9606.ENSP00000027335	0	0	0	0.615	0	0	0.54	0.567	0.637
CDH9	HP	9606.ENSP00000231021	9606.ENSP00000348170	0	0	0	0	0	0	0	0.415	0.414
CDH9	VEPH1	9606.ENSP00000231021	9606.ENSP00000354919	0	0	0	0	0	0	0	0.46	0.46
CDH9	PKP3	9606.ENSP00000231021	9606.ENSP00000331678	0	0	0	0	0.062	0.163	0	0.372	0.464
CDH9	NLGN1	9606.ENSP00000231021	9606.ENSP00000392500	0	0	0	0	0.067	0	0	0.571	0.582
CDH9	CDH22	9606.ENSP00000231021	9606.ENSP00000437790	0	0	0	0.946	0.118	0	0.54	0.289	0.583
CDH9	CDH6	9606.ENSP00000231021	9606.ENSP00000265071	0	0	0	0.976	0.062	0.213	0.54	0.654	0.636
CDH9	CDH10	9606.ENSP00000231021	9606.ENSP00000264463	0	0	0	0.975	0.136	0.213	0.54	0.876	0.667
CDK5R2	CHGA	9606.ENSP00000304250	9606.ENSP00000216492	0	0	0	0	0.359	0	0	0.337	0.557
CDK5R2	SNAP25	9606.ENSP00000304250	9606.ENSP00000254976	0	0	0	0	0.512	0	0	0.14	0.563
CDK5R2	AP3B2	9606.ENSP00000304250	9606.ENSP00000440984	0	0	0	0	0.158	0	0	0.325	0.407
CDK5R2	TMEM151A	9606.ENSP00000304250	9606.ENSP00000326244	0	0	0	0	0.411	0	0	0	0.411
CDK5R2	CDH22	9606.ENSP00000304250	9606.ENSP00000437790	0	0	0	0	0.41	0.07	0	0	0.428
CDK5R2	DNER	9606.ENSP00000304250	9606.ENSP00000345229	0	0	0	0	0.314	0	0	0.205	0.432
CDK5R2	SNAP91	9606.ENSP00000304250	9606.ENSP00000400459	0	0	0	0	0.435	0	0	0	0.435
CDK5R2	EPHA5	9606.ENSP00000304250	9606.ENSP00000480763	0	0	0	0	0.197	0.057	0	0.315	0.436
CDK5R2	GRM5	9606.ENSP00000304250	9606.ENSP00000306138	0	0	0	0	0.357	0	0	0.187	0.455
CDK5R2	BPIFB6	9606.ENSP00000304250	9606.ENSP00000344929	0	0	0	0	0.506	0	0	0	0.506
CDK5R2	CTXN2	9606.ENSP00000304250	9606.ENSP00000406145	0	0	0	0	0.231	0	0	0.391	0.511
CDK5R2	LHX3	9606.ENSP00000304250	9606.ENSP00000360811	0	0	0	0	0.511	0	0	0	0.511
CDK5R2	NPTX1	9606.ENSP00000304250	9606.ENSP00000307549	0	0	0	0	0.539	0	0	0	0.539
CDK5R2	RUNDC3A	9606.ENSP00000304250	9606.ENSP00000410862	0	0	0	0	0.315	0	0	0.377	0.555
CDK5R2	CHGB	9606.ENSP00000304250	9606.ENSP00000368244	0	0	0	0	0.347	0	0	0.442	0.62
CDX2	CDH17	9606.ENSP00000370408	9606.ENSP00000027335	0	0	0	0	0.098	0	0	0.476	0.507
CDX2	CHGA	9606.ENSP00000370408	9606.ENSP00000216492	0	0	0	0	0	0	0	0.61	0.61
CDX2	SALL4	9606.ENSP00000370408	9606.ENSP00000217086	0	0	0	0	0.062	0.061	0	0.594	0.611
CDX2	MEP1A	9606.ENSP00000370408	9606.ENSP00000230588	0	0	0	0	0.23	0.27	0	0.15	0.48
CDX2	EPCAM	9606.ENSP00000370408	9606.ENSP00000263735	0	0	0	0	0.099	0	0	0.499	0.53
CDX2	WNT3A	9606.ENSP00000370408	9606.ENSP00000284523	0	0	0	0	0.063	0.063	0	0.566	0.586
CDX2	TFF2	9606.ENSP00000370408	9606.ENSP00000291526	0	0	0	0	0	0	0	0.481	0.481
CDX2	ATOH1	9606.ENSP00000370408	9606.ENSP00000302216	0	0	0	0	0.213	0.062	0	0.466	0.572
CDX2	FGF5	9606.ENSP00000370408	9606.ENSP00000311697	0	0	0	0	0	0.074	0	0.62	0.633
CDX2	KLK3	9606.ENSP00000370408	9606.ENSP00000314151	0	0	0	0	0.062	0	0	0.454	0.465
CDX2	SOX1	9606.ENSP00000370408	9606.ENSP00000330218	0	0	0	0	0	0.081	0	0.492	0.513
CDX2	GAST	9606.ENSP00000370408	9606.ENSP00000331358	0	0	0	0	0	0	0	0.419	0.418
CDX2	GUCA2A	9606.ENSP00000370408	9606.ENSP00000349493	0	0	0	0	0.298	0	0	0.193	0.409
CDX2	KRT19	9606.ENSP00000370408	9606.ENSP00000355124	0	0	0	0	0.083	0	0	0.601	0.618
CDX2	PTF1A	9606.ENSP00000370408	9606.ENSP00000365687	0	0	0	0	0	0.07	0	0.391	0.41
CDX2	NR0B1	9606.ENSP00000370408	9606.ENSP00000368253	0	0	0	0	0.062	0.101	0	0.376	0.428
CDX2	ENO2	9606.ENSP00000370408	9606.ENSP00000437402	0	0	0	0	0	0	0	0.404	0.404
CDX2	ESR1	9606.ENSP00000370408	9606.ENSP00000405330	0	0	0	0	0	0.101	0	0.468	0.501
CDX2	MUC1	9606.ENSP00000370408	9606.ENSP00000484824	0	0	0	0	0	0	0	0.617	0.617
CDX2	AFP	9606.ENSP00000370408	9606.ENSP00000379138	0	0	0	0	0.056	0	0	0.64	0.645
CDX2	MUC6	9606.ENSP00000370408	9606.ENSP00000406861	0	0	0	0	0	0.066	0	0.759	0.765
CDX2	MUC5AC	9606.ENSP00000370408	9606.ENSP00000485659	0	0	0	0	0.052	0.066	0	0.756	0.765
CEACAM6	AGR2	9606.ENSP00000199764	9606.ENSP00000391490	0	0	0	0	0.332	0	0	0.204	0.445
CEACAM6	MUC1	9606.ENSP00000199764	9606.ENSP00000484824	0	0	0	0	0.14	0	0	0.391	0.453
CEACAM6	ITGB4	9606.ENSP00000199764	9606.ENSP00000200181	0	0	0	0	0.078	0	0	0.436	0.458
CELF4	SNAP25	9606.ENSP00000410584	9606.ENSP00000254976	0	0	0	0	0.348	0	0	0.129	0.408
CELF4	TPBG	9606.ENSP00000410584	9606.ENSP00000358765	0	0	0	0	0	0	0	0.465	0.465
CELF4	GAD2	9606.ENSP00000410584	9606.ENSP00000365437	0	0	0	0	0.323	0	0	0.152	0.402
CELF4	DMRT2	9606.ENSP00000410584	9606.ENSP00000371686	0	0	0	0	0	0	0	0.434	0.434
CENPA	TRIP13	9606.ENSP00000336868	9606.ENSP00000166345	0	0	0	0	0.764	0.057	0	0.248	0.818
CENPA	MYBL2	9606.ENSP00000336868	9606.ENSP00000217026	0	0	0	0	0.381	0.057	0	0.384	0.609
CENPA	FAM64A	9606.ENSP00000336868	9606.ENSP00000250056	0	0	0	0	0.781	0	0	0.324	0.845
CENPA	CCNE1	9606.ENSP00000336868	9606.ENSP00000262643	0	0	0	0	0.23	0.071	0	0.256	0.421
CENPA	DEPDC1B	9606.ENSP00000336868	9606.ENSP00000265036	0	0	0	0	0.537	0	0	0.074	0.552
CENPA	BIRC5	9606.ENSP00000336868	9606.ENSP00000301633	0	0	0	0	0.782	0.17	0.9	0.511	0.989
CENPA	MLF1	9606.ENSP00000336868	9606.ENSP00000376568	0	0	0	0	0	0	0	0.431	0.431
CENPA	KIF18B	9606.ENSP00000336868	9606.ENSP00000465992	0	0	0	0	0.545	0.112	0	0.204	0.65
CENPA	CEP55	9606.ENSP00000336868	9606.ENSP00000360540	0	0	0	0	0.819	0	0	0.393	0.885
CENPA	CDC20	9606.ENSP00000336868	9606.ENSP00000361540	0	0	0	0	0.781	0.127	0	0.608	0.918
CENPA	UBE2C	9606.ENSP00000336868	9606.ENSP00000348838	0	0	0	0	0.892	0.062	0	0.455	0.939
CEP55	TRIP13	9606.ENSP00000360540	9606.ENSP00000166345	0	0	0	0	0.817	0	0	0.329	0.872
CEP55	MYBL2	9606.ENSP00000360540	9606.ENSP00000217026	0	0	0	0	0.521	0	0	0.359	0.68
CEP55	FAM64A	9606.ENSP00000360540	9606.ENSP00000250056	0	0	0	0	0.784	0	0	0.284	0.839
CEP55	CCNE1	9606.ENSP00000360540	9606.ENSP00000262643	0	0	0	0	0.188	0	0	0.302	0.41
CEP55	DEPDC1B	9606.ENSP00000360540	9606.ENSP00000265036	0	0	0	0	0.608	0	0	0.231	0.686
CEP55	BIRC5	9606.ENSP00000360540	9606.ENSP00000301633	0	0	0	0	0.833	0	0	0.518	0.916
CEP55	SH3GL3	9606.ENSP00000360540	9606.ENSP00000320092	0	0	0	0	0	0	0	0.439	0.439
CEP55	CENPA	9606.ENSP00000360540	9606.ENSP00000336868	0	0	0	0	0.819	0	0	0.393	0.885
CEP55	UBE2C	9606.ENSP00000360540	9606.ENSP00000348838	0	0	0	0	0.911	0	0	0.564	0.959
CEP55	KIF18B	9606.ENSP00000360540	9606.ENSP00000465992	0	0	0	0	0.628	0.056	0	0.29	0.729
CEP55	CDC20	9606.ENSP00000360540	9606.ENSP00000361540	0	0	0	0	0.898	0	0	0.561	0.953
CFHR3	CFHR5	9606.ENSP00000356395	9606.ENSP00000256785	0	0	0	0.866	0.128	0	0.6	0.87	0.678
CFHR3	C4BPA	9606.ENSP00000356395	9606.ENSP00000356037	0	0	0	0	0.06	0	0	0.439	0.45
CFHR5	F9	9606.ENSP00000256785	9606.ENSP00000218099	0	0	0	0	0.523	0	0	0.135	0.569
CFHR5	C9	9606.ENSP00000256785	9606.ENSP00000263408	0	0	0	0	0.3	0	0	0.242	0.446
CFHR5	CFHR3	9606.ENSP00000256785	9606.ENSP00000356395	0	0	0	0.866	0.128	0	0.6	0.87	0.678
CFTR	CYP26B1	9606.ENSP00000003084	9606.ENSP00000001146	0	0	0	0	0.4	0	0	0.085	0.427
CFTR	FOXJ1	9606.ENSP00000003084	9606.ENSP00000323880	0	0	0	0	0.064	0	0	0.392	0.406
CFTR	CLDN10	9606.ENSP00000003084	9606.ENSP00000299339	0	0	0	0	0	0	0	0.415	0.415
CFTR	SLC6A14	9606.ENSP00000003084	9606.ENSP00000470801	0	0	0	0	0.062	0	0	0.405	0.418
CFTR	GAD2	9606.ENSP00000003084	9606.ENSP00000365437	0	0	0	0	0.062	0	0	0.426	0.439
CFTR	SCTR	9606.ENSP00000003084	9606.ENSP00000019103	0	0	0	0	0.065	0	0	0.502	0.514
CFTR	KRT19	9606.ENSP00000003084	9606.ENSP00000355124	0	0	0	0	0.062	0	0	0.532	0.542
CFTR	GABRA2	9606.ENSP00000003084	9606.ENSP00000421828	0	0	0	0	0	0	0.54	0.054	0.546
CFTR	CLIC3	9606.ENSP00000003084	9606.ENSP00000419378	0	0	0	0	0	0	0.54	0.063	0.55
CFTR	MUC5AC	9606.ENSP00000003084	9606.ENSP00000485659	0	0	0	0	0	0.078	0	0.57	0.587
CFTR	TTYH1	9606.ENSP00000003084	9606.ENSP00000365714	0	0	0	0	0	0	0.54	0.145	0.59
CFTR	SLC9A2	9606.ENSP00000003084	9606.ENSP00000233969	0	0	0	0	0.062	0.281	0	0.479	0.618
CFTR	SLC12A1	9606.ENSP00000003084	9606.ENSP00000379822	0	0	0	0	0	0.056	0	0.612	0.618
CFTR	HSPB3	9606.ENSP00000003084	9606.ENSP00000303394	0	0	0	0	0	0	0	0.638	0.638
CFTR	GUCA2A	9606.ENSP00000003084	9606.ENSP00000349493	0	0	0	0	0.078	0	0	0.634	0.648
CFTR	ATP12A	9606.ENSP00000003084	9606.ENSP00000218548	0	0	0	0	0	0.063	0	0.71	0.716
CFTR	BEST3	9606.ENSP00000003084	9606.ENSP00000332413	0	0	0	0	0	0	0.54	0.504	0.762
CHGA	SYT13	9606.ENSP00000216492	9606.ENSP00000020926	0	0	0	0	0.35	0.368	0	0.049	0.575
CHGA	EPCAM	9606.ENSP00000216492	9606.ENSP00000263735	0	0	0	0	0.062	0	0	0.406	0.419
CHGA	RFX6	9606.ENSP00000216492	9606.ENSP00000332208	0	0	0	0	0.097	0	0	0.413	0.447
CHGA	NEFM	9606.ENSP00000216492	9606.ENSP00000221166	0	0	0	0	0.349	0	0	0.194	0.453
CHGA	CCKBR	9606.ENSP00000216492	9606.ENSP00000335544	0	0	0	0	0.165	0	0	0.392	0.471
CHGA	PRL	9606.ENSP00000216492	9606.ENSP00000302150	0	0	0	0	0.064	0	0	0.46	0.472
CHGA	MUC6	9606.ENSP00000216492	9606.ENSP00000406861	0	0	0	0	0.077	0	0	0.464	0.484
CHGA	SLC30A8	9606.ENSP00000216492	9606.ENSP00000415011	0	0	0	0	0	0	0	0.492	0.492
CHGA	MUC5AC	9606.ENSP00000216492	9606.ENSP00000485659	0	0	0	0	0	0	0	0.517	0.517
CHGA	ATOH1	9606.ENSP00000216492	9606.ENSP00000302216	0	0	0	0	0.067	0	0	0.513	0.526
CHGA	SYT16	9606.ENSP00000216492	9606.ENSP00000478637	0	0	0	0	0.121	0.368	0	0.253	0.549
CHGA	SPINK4	9606.ENSP00000216492	9606.ENSP00000369045	0	0	0	0	0.055	0	0	0.545	0.552
CHGA	CDK5R2	9606.ENSP00000216492	9606.ENSP00000304250	0	0	0	0	0.359	0	0	0.337	0.557
CHGA	TG	9606.ENSP00000216492	9606.ENSP00000220616	0	0	0	0	0	0	0	0.564	0.564
CHGA	NTS	9606.ENSP00000216492	9606.ENSP00000256010	0	0	0	0	0.062	0	0	0.559	0.569
CHGA	SNAP25	9606.ENSP00000216492	9606.ENSP00000254976	0	0	0	0	0.384	0	0	0.345	0.579
CHGA	GAD2	9606.ENSP00000216492	9606.ENSP00000365437	0	0	0	0	0.366	0	0	0.381	0.591
CHGA	CDX2	9606.ENSP00000216492	9606.ENSP00000370408	0	0	0	0	0	0	0	0.61	0.61
CHGA	AFP	9606.ENSP00000216492	9606.ENSP00000379138	0	0	0	0	0	0	0	0.611	0.611
CHGA	SSTR2	9606.ENSP00000216492	9606.ENSP00000350198	0	0	0	0	0.107	0	0	0.601	0.628
CHGA	KRT19	9606.ENSP00000216492	9606.ENSP00000355124	0	0	0	0	0	0	0	0.631	0.631
CHGA	SYT14	9606.ENSP00000216492	9606.ENSP00000355986	0	0	0	0	0.096	0.368	0	0.423	0.641
CHGA	ATP12A	9606.ENSP00000216492	9606.ENSP00000218548	0	0	0	0	0.062	0	0	0.636	0.643
CHGA	PCSK1N	9606.ENSP00000216492	9606.ENSP00000218230	0	0	0	0	0.232	0	0	0.56	0.647
CHGA	KLK3	9606.ENSP00000216492	9606.ENSP00000314151	0	0	0	0	0	0	0	0.681	0.681
CHGA	UCHL1	9606.ENSP00000216492	9606.ENSP00000284440	0	0	0	0	0.13	0	0	0.714	0.741
CHGA	GAST	9606.ENSP00000216492	9606.ENSP00000331358	0	0	0	0	0	0	0	0.855	0.855
CHGA	SST	9606.ENSP00000216492	9606.ENSP00000287641	0	0	0	0	0.361	0	0	0.846	0.897
CHGA	ENO2	9606.ENSP00000216492	9606.ENSP00000437402	0	0	0	0	0.109	0	0	0.906	0.912
CHGA	CHGB	9606.ENSP00000216492	9606.ENSP00000368244	0	0	0	0	0.407	0.788	0	0.875	0.982
CHGB	SYT13	9606.ENSP00000368244	9606.ENSP00000020926	0	0	0	0	0.292	0.368	0	0.107	0.566
CHGB	CHGA	9606.ENSP00000368244	9606.ENSP00000216492	0	0	0	0	0.407	0.788	0	0.875	0.982
CHGB	PCSK1N	9606.ENSP00000368244	9606.ENSP00000218230	0	0	0	0	0.193	0	0	0.682	0.733
CHGB	SNAP25	9606.ENSP00000368244	9606.ENSP00000254976	0	0	0	0	0.369	0.153	0	0.371	0.635
CHGB	NTS	9606.ENSP00000368244	9606.ENSP00000256010	0	0	0	0	0.062	0	0	0.4	0.413
CHGB	SST	9606.ENSP00000368244	9606.ENSP00000287641	0	0	0	0	0.292	0	0	0.509	0.637
CHGB	CDK5R2	9606.ENSP00000368244	9606.ENSP00000304250	0	0	0	0	0.347	0	0	0.442	0.62
CHGB	RFX6	9606.ENSP00000368244	9606.ENSP00000332208	0	0	0	0	0.076	0	0	0.421	0.442
CHGB	SYT14	9606.ENSP00000368244	9606.ENSP00000355986	0	0	0	0	0.104	0.368	0	0.057	0.419
CHGB	CADPS	9606.ENSP00000368244	9606.ENSP00000373215	0	0	0	0	0.314	0	0	0.172	0.407
CHGB	SNAP91	9606.ENSP00000368244	9606.ENSP00000400459	0	0	0	0	0.352	0	0	0.125	0.409
CHGB	SPINK4	9606.ENSP00000368244	9606.ENSP00000369045	0	0	0	0	0	0	0	0.422	0.422
CHGB	SYT16	9606.ENSP00000368244	9606.ENSP00000478637	0	0	0	0	0.157	0.368	0	0.06	0.456
CHGB	ENO2	9606.ENSP00000368244	9606.ENSP00000437402	0	0	0	0	0.11	0	0	0.46	0.499
CHGB	CRHR1	9606.ENSP00000368244	9606.ENSP00000381333	0	0	0	0	0.2	0	0	0.471	0.559
CHRM2	SST	9606.ENSP00000399745	9606.ENSP00000287641	0	0	0	0	0.063	0	0.6	0.159	0.657
CHRM2	HTR3A	9606.ENSP00000399745	9606.ENSP00000347754	0	0	0	0	0.062	0	0	0.417	0.43
CHRM2	FCHO1	9606.ENSP00000399745	9606.ENSP00000473001	0	0	0	0	0	0	0.6	0	0.6
CHRM2	GABRA2	9606.ENSP00000399745	9606.ENSP00000421828	0	0	0	0	0.062	0	0	0.733	0.739
CHST4	MPP2	9606.ENSP00000341206	9606.ENSP00000428182	0	0	0	0	0	0	0	0.405	0.405
CHST4	GCNT3	9606.ENSP00000341206	9606.ENSP00000379377	0	0	0	0	0	0	0	0.42	0.42
CHST4	MUC6	9606.ENSP00000341206	9606.ENSP00000406861	0	0	0	0	0	0	0.9	0	0.9
CHST4	MUC5AC	9606.ENSP00000341206	9606.ENSP00000485659	0	0	0	0	0	0	0.9	0.081	0.904
CHST4	MUC1	9606.ENSP00000341206	9606.ENSP00000484824	0	0	0	0	0	0	0.9	0.15	0.911
CKMT1A	CKMT1B	9606.ENSP00000406577	9606.ENSP00000300283	0	0	0.449	0.987	0.769	0.8	0	0.604	0.952
CKMT1B	CKMT1A	9606.ENSP00000300283	9606.ENSP00000406577	0	0	0.449	0.987	0.769	0.8	0	0.604	0.952
CLDN10	CFTR	9606.ENSP00000299339	9606.ENSP00000003084	0	0	0	0	0	0	0	0.415	0.415
CLDN10	CLDN19	9606.ENSP00000299339	9606.ENSP00000296387	0	0	0	0.883	0	0	0.6	0.764	0.635
CLDN19	FXYD2	9606.ENSP00000296387	9606.ENSP00000292079	0	0	0	0	0.062	0	0	0.724	0.73
CLDN19	BSND	9606.ENSP00000296387	9606.ENSP00000360312	0	0	0	0	0.062	0	0	0.505	0.515
CLDN19	SLC12A1	9606.ENSP00000296387	9606.ENSP00000379822	0	0	0	0	0.062	0	0	0.556	0.565
CLDN19	CLDN10	9606.ENSP00000296387	9606.ENSP00000299339	0	0	0	0.883	0	0	0.6	0.764	0.635
CLEC1B	CLEC4G	9606.ENSP00000298527	9606.ENSP00000327599	0	0	0	0	0.09	0	0	0.446	0.474
CLEC4G	FCN2	9606.ENSP00000327599	9606.ENSP00000291744	0	0	0	0	0.107	0.158	0	0.312	0.438
CLEC4G	CLEC1B	9606.ENSP00000327599	9606.ENSP00000298527	0	0	0	0	0.09	0	0	0.446	0.474
CLEC4G	FOLR1	9606.ENSP00000327599	9606.ENSP00000377284	0	0	0	0	0	0	0	0.416	0.416
CLEC4G	MCEMP1	9606.ENSP00000327599	9606.ENSP00000329920	0	0	0	0	0.076	0	0	0.414	0.435
CLEC4G	GP2	9606.ENSP00000327599	9606.ENSP00000370767	0	0	0	0	0	0	0	0.472	0.472
CLIC3	CFTR	9606.ENSP00000419378	9606.ENSP00000003084	0	0	0	0	0	0	0.54	0.063	0.55
CLIC3	BEST3	9606.ENSP00000419378	9606.ENSP00000332413	0	0	0	0	0	0	0.54	0.169	0.601
CLIC3	MAPK15	9606.ENSP00000419378	9606.ENSP00000337691	0	0	0	0	0.062	0.27	0	0.959	0.97
CLIC3	RAB25	9606.ENSP00000419378	9606.ENSP00000354376	0	0	0	0	0.065	0	0	0.866	0.869
CLIC3	ENPP5	9606.ENSP00000419378	9606.ENSP00000360436	0	0	0	0	0	0	0	0.628	0.628
CLIC3	TTYH1	9606.ENSP00000419378	9606.ENSP00000365714	0	0	0	0	0	0	0.54	0.059	0.548
CLIC3	GABRA2	9606.ENSP00000419378	9606.ENSP00000421828	0	0	0	0	0	0	0.54	0.043	0.54
CLPS	REG1A	9606.ENSP00000259938	9606.ENSP00000233735	0	0	0	0	0.175	0	0	0.735	0.772
CLPS	A4GNT	9606.ENSP00000259938	9606.ENSP00000236709	0	0	0	0	0	0	0	0.631	0.631
CLPS	REG1B	9606.ENSP00000259938	9606.ENSP00000303206	0	0	0	0	0.185	0	0	0.457	0.539
CLPS	PNLIP	9606.ENSP00000259938	9606.ENSP00000358223	0	0	0	0	0.351	0.612	0.8	0.996	0.999
CLPSL1	PRDM13	9606.ENSP00000362968	9606.ENSP00000358217	0	0	0	0	0	0	0	0.413	0.412
CLPSL1	CT83	9606.ENSP00000362968	9606.ENSP00000360961	0	0	0	0	0	0	0	0.493	0.493
CLPSL1	ERVV-1	9606.ENSP00000362968	9606.ENSP00000473153	0	0	0	0	0	0	0	0.506	0.506
CLPSL1	ERVV-2	9606.ENSP00000362968	9606.ENSP00000472919	0	0	0	0	0	0	0	0.564	0.564
CLPSL1	DEFB132	9606.ENSP00000362968	9606.ENSP00000371813	0	0	0	0	0	0	0	0.608	0.608
CLVS2	SNAP25	9606.ENSP00000275162	9606.ENSP00000254976	0	0	0	0	0.442	0	0	0.075	0.462
CLVS2	GRM5	9606.ENSP00000275162	9606.ENSP00000306138	0	0	0	0	0.4	0	0	0	0.4
CLVS2	SORCS3	9606.ENSP00000275162	9606.ENSP00000358715	0	0	0	0	0.348	0	0	0.186	0.447
CLVS2	SNAP91	9606.ENSP00000275162	9606.ENSP00000400459	0	0	0	0	0.508	0	0	0.089	0.532
CLVS2	2022-09-14	9606.ENSP00000275162	9606.ENSP00000373627	0	0	0	0	0.062	0.057	0	0.539	0.557
CLVS2	C3orf52	9606.ENSP00000275162	9606.ENSP00000399392	0	0	0	0	0	0	0	0.639	0.639
CMA1	RNF17	9606.ENSP00000250378	9606.ENSP00000255324	0	0	0	0	0	0	0	0.442	0.442
CMA1	SERPINB3	9606.ENSP00000250378	9606.ENSP00000283752	0	0	0	0	0	0.12	0	0.414	0.462
CMA1	SERPINB4	9606.ENSP00000250378	9606.ENSP00000343445	0	0	0	0	0	0.12	0	0.508	0.548
CMA1	COL6A5	9606.ENSP00000250378	9606.ENSP00000265379	0	0	0	0	0	0	0	0.644	0.644
CMA1	MMP1	9606.ENSP00000250378	9606.ENSP00000322788	0	0	0	0	0	0.213	0.9	0.303	0.94
CNDP1	ALDH3B2	9606.ENSP00000351682	9606.ENSP00000255084	0.046	0	0	0	0	0	0.9	0.078	0.904
CNDP1	UGT3A2	9606.ENSP00000351682	9606.ENSP00000282507	0	0	0	0	0.071	0	0	0.412	0.43
CNDP1	GADL1	9606.ENSP00000351682	9606.ENSP00000282538	0	0	0	0	0.062	0	0.9	0.1	0.908
CNDP1	KLK6	9606.ENSP00000351682	9606.ENSP00000366047	0	0	0	0	0.207	0	0	0.551	0.629
CNDP1	ALDH3A1	9606.ENSP00000351682	9606.ENSP00000411821	0.046	0	0	0	0	0	0.9	0.078	0.904
CNDP1	GAD2	9606.ENSP00000351682	9606.ENSP00000365437	0	0	0	0	0.155	0	0.9	0.1	0.917
CNTNAP5	MPP2	9606.ENSP00000399013	9606.ENSP00000428182	0	0	0	0	0.063	0.156	0	0.364	0.453
CNTNAP5	TMPRSS7	9606.ENSP00000399013	9606.ENSP00000478830	0	0	0	0	0	0	0	0.505	0.505
COL2A1	ITGA3	9606.ENSP00000369889	9606.ENSP00000007722	0	0	0	0	0.064	0	0.6	0.243	0.692
COL2A1	ITGB4	9606.ENSP00000369889	9606.ENSP00000200181	0	0	0	0	0.062	0.061	0.6	0.098	0.639
COL2A1	ITGB8	9606.ENSP00000369889	9606.ENSP00000222573	0	0	0	0	0.049	0.061	0.6	0.095	0.633
COL2A1	WNT3A	9606.ENSP00000369889	9606.ENSP00000284523	0	0	0	0	0.065	0	0	0.405	0.42
COL2A1	MMP1	9606.ENSP00000369889	9606.ENSP00000322788	0	0	0	0	0	0.227	0	0.477	0.579
COL2A1	COL9A2	9606.ENSP00000369889	9606.ENSP00000361834	0	0	0.43	0.771	0.345	0.213	0.3	0.727	0.702
COL2A1	NKX3-2	9606.ENSP00000369889	9606.ENSP00000371875	0	0	0	0	0.075	0.057	0	0.519	0.544
COL2A1	MATN3	9606.ENSP00000369889	9606.ENSP00000383894	0	0	0	0	0.089	0.076	0	0.563	0.6
COL2A1	PTHLH	9606.ENSP00000369889	9606.ENSP00000441765	0	0	0	0	0	0	0	0.63	0.63
COL6A5	ITGA3	9606.ENSP00000265379	9606.ENSP00000007722	0	0	0	0	0	0	0.6	0.047	0.602
COL6A5	ITGB4	9606.ENSP00000265379	9606.ENSP00000200181	0	0	0	0	0.049	0.061	0.6	0.069	0.623
COL6A5	ITGB8	9606.ENSP00000265379	9606.ENSP00000222573	0	0	0	0	0.049	0.061	0.6	0.086	0.63
COL6A5	CMA1	9606.ENSP00000265379	9606.ENSP00000250378	0	0	0	0	0	0	0	0.644	0.644
COL9A2	ITGA3	9606.ENSP00000361834	9606.ENSP00000007722	0	0	0	0	0.053	0	0.6	0.074	0.618
COL9A2	ITGB4	9606.ENSP00000361834	9606.ENSP00000200181	0	0	0	0	0.049	0.061	0.6	0.082	0.628
COL9A2	ITGB8	9606.ENSP00000361834	9606.ENSP00000222573	0	0	0	0	0.049	0.061	0.6	0.063	0.62
COL9A2	COL2A1	9606.ENSP00000361834	9606.ENSP00000369889	0	0	0.43	0.771	0.345	0.213	0.3	0.727	0.702
COL9A2	MATN3	9606.ENSP00000361834	9606.ENSP00000383894	0	0.001	0	0	0.062	0.076	0	0.728	0.743
COLCA2	C11orf53	9606.ENSP00000484135	9606.ENSP00000280325	0	0	0	0	0	0	0	0.873	0.873
COLEC10	FCN2	9606.ENSP00000332723	9606.ENSP00000291744	0	0	0	0	0.062	0.158	0.5	0.715	0.872
COLEC10	ADIPOQ	9606.ENSP00000332723	9606.ENSP00000389814	0	0	0.392	0	0	0	0	0.088	0.422
COLEC10	KLK6	9606.ENSP00000332723	9606.ENSP00000366047	0	0	0	0	0	0	0	0.443	0.443
CPA2	SLC9A4	9606.ENSP00000222481	9606.ENSP00000295269	0	0	0	0	0.063	0	0	0.464	0.476
CPA2	RBPJL	9606.ENSP00000222481	9606.ENSP00000341243	0	0	0	0	0	0	0	0.559	0.559
CPA2	PNLIP	9606.ENSP00000222481	9606.ENSP00000358223	0	0	0	0	0.268	0	0	0.467	0.594
CPA6	SALL4	9606.ENSP00000297770	9606.ENSP00000217086	0	0	0	0	0	0	0	0.443	0.443
CPA6	PCSK1N	9606.ENSP00000297770	9606.ENSP00000218230	0	0	0	0	0	0	0	0.484	0.484
CPA6	NTS	9606.ENSP00000297770	9606.ENSP00000256010	0	0	0	0	0	0	0	0.519	0.519
CPA6	LBX1	9606.ENSP00000297770	9606.ENSP00000359212	0	0	0	0	0	0	0	0.419	0.419
CRHBP	AVPR1B	9606.ENSP00000274368	9606.ENSP00000356094	0	0	0	0	0	0	0	0.403	0.403
CRHBP	UCN3	9606.ENSP00000274368	9606.ENSP00000369798	0	0	0	0	0	0	0	0.914	0.914
CRHBP	CRHR1	9606.ENSP00000274368	9606.ENSP00000381333	0	0	0	0	0.062	0	0	0.938	0.94
CRHR1	PPP1R1B	9606.ENSP00000381333	9606.ENSP00000254079	0	0	0	0	0.231	0	0	0.276	0.419
CRHR1	NTS	9606.ENSP00000381333	9606.ENSP00000256010	0	0	0	0	0.062	0	0	0.499	0.509
CRHR1	CRHBP	9606.ENSP00000381333	9606.ENSP00000274368	0	0	0	0	0.062	0	0	0.938	0.94
CRHR1	SST	9606.ENSP00000381333	9606.ENSP00000287641	0	0	0	0	0.158	0	0	0.4	0.473
CRHR1	GRM5	9606.ENSP00000381333	9606.ENSP00000306138	0	0	0	0	0.351	0	0	0.413	0.603
CRHR1	CCKBR	9606.ENSP00000381333	9606.ENSP00000335544	0	0	0	0	0.176	0	0	0.322	0.418
CRHR1	HSD11B1	9606.ENSP00000381333	9606.ENSP00000355995	0	0	0	0	0.065	0	0	0.424	0.438
CRHR1	AVPR1B	9606.ENSP00000381333	9606.ENSP00000356094	0	0	0	0	0.065	0	0	0.902	0.904
CRHR1	GAD2	9606.ENSP00000381333	9606.ENSP00000365437	0	0	0	0	0.317	0	0	0.179	0.415
CRHR1	CHGB	9606.ENSP00000381333	9606.ENSP00000368244	0	0	0	0	0.2	0	0	0.471	0.559
CRHR1	UCN3	9606.ENSP00000381333	9606.ENSP00000369798	0	0	0	0	0	0.287	0.8	0.939	0.99
CRHR1	DRD1	9606.ENSP00000381333	9606.ENSP00000377353	0	0	0	0	0.216	0	0	0.383	0.495
CRHR1	CDH22	9606.ENSP00000381333	9606.ENSP00000437790	0	0	0	0	0.431	0	0	0	0.431
CRHR1	GABRA2	9606.ENSP00000381333	9606.ENSP00000421828	0	0	0	0	0.146	0	0	0.456	0.516
CRHR1	PTHLH	9606.ENSP00000381333	9606.ENSP00000441765	0	0	0	0	0	0	0.5	0.206	0.586
CRISP2	ADAM32	9606.ENSP00000339155	9606.ENSP00000369238	0	0	0	0	0.064	0	0	0.389	0.404
CRISP2	MSMB	9606.ENSP00000339155	9606.ENSP00000463092	0	0	0	0	0	0	0	0.708	0.708
CST8	SST	9606.ENSP00000246012	9606.ENSP00000287641	0	0	0	0	0	0	0	0.45	0.45
CT45A1	MAGEA10	9606.ENSP00000470185	9606.ENSP00000244096	0	0	0	0	0	0	0	0.517	0.517
CT45A1	TEX15	9606.ENSP00000470185	9606.ENSP00000256246	0	0	0	0	0	0	0	0.458	0.457
CT45A1	CT55	9606.ENSP00000470185	9606.ENSP00000276241	0	0	0	0	0.081	0	0	0.602	0.618
CT45A1	XAGE2B	9606.ENSP00000470185	9606.ENSP00000286049	0	0	0	0	0	0	0	0.561	0.561
CT45A1	SAGE1	9606.ENSP00000470185	9606.ENSP00000323191	0	0	0	0.807	0.335	0	0.54	0.681	0.722
CT45A1	MAGEA4	9606.ENSP00000470185	9606.ENSP00000353379	0	0	0	0	0.139	0	0	0.558	0.603
CT45A1	GAGE2A	9606.ENSP00000470185	9606.ENSP00000355421	0	0	0	0	0.152	0	0	0.602	0.648
CT45A1	PASD1	9606.ENSP00000470185	9606.ENSP00000359382	0	0	0	0	0.099	0	0	0.505	0.534
CT45A1	CT83	9606.ENSP00000470185	9606.ENSP00000360961	0	0	0	0	0.076	0	0	0.469	0.488
CT45A1	SPANXB2	9606.ENSP00000470185	9606.ENSP00000405202	0	0	0	0	0	0	0	0.505	0.505
CT45A1	PRAME	9606.ENSP00000470185	9606.ENSP00000445675	0	0	0	0	0.116	0	0	0.425	0.469
CT45A1	GAGE1	9606.ENSP00000470185	9606.ENSP00000484668	0	0	0	0	0.077	0	0	0.427	0.448
CT45A1	CT45A10	9606.ENSP00000470185	9606.ENSP00000484601	0	0	0	0.984	0	0.309	0.54	0.562	0.671
CT45A10	MAGEA10	9606.ENSP00000484601	9606.ENSP00000244096	0	0	0	0	0	0	0	0.455	0.455
CT45A10	VCX2	9606.ENSP00000484601	9606.ENSP00000321309	0	0	0	0	0.063	0	0	0.469	0.481
CT45A10	SAGE1	9606.ENSP00000484601	9606.ENSP00000323191	0	0	0	0.794	0	0	0.54	0	0.54
CT45A10	VCX3A	9606.ENSP00000484601	9606.ENSP00000370479	0	0	0	0	0.063	0	0	0.418	0.431
CT45A10	CT45A1	9606.ENSP00000484601	9606.ENSP00000470185	0	0	0	0.984	0	0.309	0.54	0.562	0.671
CT55	MAGEA10	9606.ENSP00000276241	9606.ENSP00000244096	0	0	0	0	0	0	0	0.504	0.504
CT55	CAGE1	9606.ENSP00000276241	9606.ENSP00000425493	0	0	0	0	0	0	0	0.403	0.403
CT55	XAGE2B	9606.ENSP00000276241	9606.ENSP00000286049	0	0	0	0	0	0	0	0.415	0.415
CT55	PLAC1	9606.ENSP00000276241	9606.ENSP00000352173	0	0	0	0	0	0	0	0.445	0.445
CT55	FTHL17	9606.ENSP00000276241	9606.ENSP00000368207	0	0	0	0	0.062	0	0	0.458	0.469
CT55	MAGEA4	9606.ENSP00000276241	9606.ENSP00000353379	0	0	0	0	0.065	0	0	0.47	0.483
CT55	PAGE2B	9606.ENSP00000276241	9606.ENSP00000364110	0	0	0	0	0	0	0	0.485	0.485
CT55	ARMC3	9606.ENSP00000276241	9606.ENSP00000298032	0	0	0	0	0	0	0	0.506	0.506
CT55	SAGE1	9606.ENSP00000276241	9606.ENSP00000323191	0	0	0	0	0.096	0	0	0.543	0.569
CT55	PASD1	9606.ENSP00000276241	9606.ENSP00000359382	0	0	0	0	0.098	0	0	0.556	0.582
CT55	GAGE2A	9606.ENSP00000276241	9606.ENSP00000355421	0	0	0	0	0.097	0	0	0.56	0.585
CT55	CT45A1	9606.ENSP00000276241	9606.ENSP00000470185	0	0	0	0	0.081	0	0	0.602	0.618
CT83	MAGEA10	9606.ENSP00000360961	9606.ENSP00000244096	0	0	0	0	0	0	0	0.46	0.459
CT83	MAGEA4	9606.ENSP00000360961	9606.ENSP00000353379	0	0	0	0	0.076	0	0	0.467	0.486
CT83	CT45A1	9606.ENSP00000360961	9606.ENSP00000470185	0	0	0	0	0.076	0	0	0.469	0.488
CT83	CLPSL1	9606.ENSP00000360961	9606.ENSP00000362968	0	0	0	0	0	0	0	0.493	0.493
CTNNA3	CDH17	9606.ENSP00000389714	9606.ENSP00000027335	0	0	0	0	0.062	0.159	0	0.802	0.831
CTNNA3	DSG1	9606.ENSP00000389714	9606.ENSP00000257192	0	0	0	0	0.062	0.159	0	0.346	0.439
CTNNA3	CDH10	9606.ENSP00000389714	9606.ENSP00000264463	0	0	0	0	0.112	0.362	0	0.345	0.597
CTNNA3	CTNND2	9606.ENSP00000389714	9606.ENSP00000307134	0	0	0	0	0.267	0.157	0	0.496	0.662
CTNNA3	PKP3	9606.ENSP00000389714	9606.ENSP00000331678	0	0	0	0	0.108	0.533	0	0.434	0.743
CTNNA3	NRG3	9606.ENSP00000389714	9606.ENSP00000361214	0	0	0	0	0.17	0	0	0.311	0.404
CTNNA3	ACTN2	9606.ENSP00000389714	9606.ENSP00000443495	0	0	0	0	0.233	0.149	0	0.319	0.516
CTNND2	CDH17	9606.ENSP00000307134	9606.ENSP00000027335	0	0	0	0	0.062	0.163	0	0.978	0.981
CTNND2	DSG1	9606.ENSP00000307134	9606.ENSP00000257192	0	0	0	0	0.062	0.163	0	0.298	0.4
CTNND2	CDH10	9606.ENSP00000307134	9606.ENSP00000264463	0	0	0	0	0.155	0.163	0	0.252	0.426
CTNND2	CDH6	9606.ENSP00000307134	9606.ENSP00000265071	0	0	0	0	0.062	0.163	0	0.334	0.431
CTNND2	CDH16	9606.ENSP00000307134	9606.ENSP00000299752	0	0	0	0	0.062	0.163	0	0.357	0.451
CTNND2	GRM5	9606.ENSP00000307134	9606.ENSP00000306138	0	0	0	0	0.263	0	0	0.255	0.428
CTNND2	PKIB	9606.ENSP00000307134	9606.ENSP00000480824	0	0	0	0	0.065	0	0	0.391	0.406
CTNND2	CDH22	9606.ENSP00000307134	9606.ENSP00000437790	0	0	0	0	0.231	0.163	0	0.164	0.415
CTNND2	HSD11B1	9606.ENSP00000307134	9606.ENSP00000355995	0	0	0	0	0	0	0	0.417	0.416
CTNND2	NPTX1	9606.ENSP00000307134	9606.ENSP00000307549	0	0	0	0	0.117	0	0	0.409	0.456
CTNND2	SPHK1	9606.ENSP00000307134	9606.ENSP00000313681	0	0	0	0	0	0.213	0	0.438	0.538
CTNND2	NRG3	9606.ENSP00000307134	9606.ENSP00000361214	0	0	0	0	0.23	0	0	0.439	0.55
CTNND2	CTNNA3	9606.ENSP00000307134	9606.ENSP00000389714	0	0	0	0	0.267	0.157	0	0.496	0.662
CTNND2	PKIA	9606.ENSP00000307134	9606.ENSP00000379696	0	0	0	0	0.118	0	0	0.652	0.68
CTSE	TFF1	9606.ENSP00000350911	9606.ENSP00000291527	0	0	0	0	0.065	0	0	0.413	0.428
CTSE	BEST3	9606.ENSP00000350911	9606.ENSP00000332413	0	0	0	0	0	0	0	0.462	0.462
CTSE	ANXA10	9606.ENSP00000350911	9606.ENSP00000352248	0	0	0	0	0.065	0	0	0.406	0.421
CTSE	CTSV	9606.ENSP00000350911	9606.ENSP00000445052	0	0	0	0	0.094	0.219	0	0.442	0.571
CTSV	MYBL2	9606.ENSP00000445052	9606.ENSP00000217026	0	0	0	0	0.088	0.068	0	0.533	0.568
CTSV	PCSK1N	9606.ENSP00000445052	9606.ENSP00000218230	0	0	0	0	0	0	0	0.63	0.63
CTSV	GSTM1	9606.ENSP00000445052	9606.ENSP00000311469	0	0	0	0	0	0.12	0	0.45	0.495
CTSV	CTSE	9606.ENSP00000445052	9606.ENSP00000350911	0	0	0	0	0.094	0.219	0	0.442	0.571
CTXN2	SNAP25	9606.ENSP00000406145	9606.ENSP00000254976	0	0	0	0	0.232	0	0	0.261	0.408
CTXN2	CDK5R2	9606.ENSP00000406145	9606.ENSP00000304250	0	0	0	0	0.231	0	0	0.391	0.511
CTXN2	MYEF2	9606.ENSP00000406145	9606.ENSP00000316950	0	0	0	0	0.069	0	0	0.562	0.574
CTXN2	AP3B2	9606.ENSP00000406145	9606.ENSP00000440984	0	0	0	0	0.118	0	0	0.42	0.466
CTXN2	RUNDC3A	9606.ENSP00000406145	9606.ENSP00000410862	0	0	0	0	0.16	0	0	0.46	0.527
CWH43	ATP12A	9606.ENSP00000226432	9606.ENSP00000218548	0	0	0	0	0.096	0	0	0.447	0.479
CWH43	KRT80	9606.ENSP00000226432	9606.ENSP00000378292	0	0	0	0	0	0	0	0.426	0.426
CXCL5	IL11	9606.ENSP00000296027	9606.ENSP00000264563	0	0	0	0	0	0	0	0.44	0.44
CXCL5	SELE	9606.ENSP00000296027	9606.ENSP00000331736	0	0	0	0	0.05	0	0	0.412	0.418
CXCL5	MMP12	9606.ENSP00000296027	9606.ENSP00000458585	0	0	0	0	0.096	0	0	0.465	0.496
CXCL5	MMP1	9606.ENSP00000296027	9606.ENSP00000322788	0	0	0	0	0.107	0	0	0.468	0.505
CXCL5	IL17F	9606.ENSP00000296027	9606.ENSP00000337432	0	0	0	0	0	0	0	0.559	0.559
CYP19A1	HOXA11	9606.ENSP00000379683	9606.ENSP00000006015	0	0	0	0	0	0.056	0	0.441	0.449
CYP19A1	FA2H	9606.ENSP00000379683	9606.ENSP00000219368	0	0	0	0	0.085	0.213	0	0.258	0.419
CYP19A1	KISS1R	9606.ENSP00000379683	9606.ENSP00000234371	0	0	0	0	0.082	0	0	0.373	0.4
CYP19A1	INHA	9606.ENSP00000379683	9606.ENSP00000243786	0	0	0	0	0.062	0	0	0.569	0.578
CYP19A1	TFF1	9606.ENSP00000379683	9606.ENSP00000291527	0	0	0	0	0	0	0	0.506	0.506
CYP19A1	PRL	9606.ENSP00000379683	9606.ENSP00000302150	0	0	0	0	0	0	0	0.556	0.556
CYP19A1	KLK3	9606.ENSP00000379683	9606.ENSP00000314151	0	0	0	0	0	0.061	0	0.405	0.417
CYP19A1	CYP3A4	9606.ENSP00000379683	9606.ENSP00000337915	0	0	0.419	0.577	0	0.139	0.9	0.626	0.944
CYP19A1	CYP1A2	9606.ENSP00000379683	9606.ENSP00000342007	0	0	0.411	0.56	0	0.09	0	0.566	0.426
CYP19A1	UGT1A10	9606.ENSP00000379683	9606.ENSP00000343838	0	0	0	0	0	0.058	0.65	0.141	0.692
CYP19A1	HSD11B1	9606.ENSP00000379683	9606.ENSP00000355995	0	0	0	0	0	0.056	0	0.469	0.477
CYP19A1	NR0B1	9606.ENSP00000379683	9606.ENSP00000368253	0	0	0	0	0	0.073	0	0.673	0.684
CYP19A1	CYP1A1	9606.ENSP00000379683	9606.ENSP00000369050	0	0	0.409	0.563	0	0.09	0.9	0.69	0.944
CYP19A1	DMRT1	9606.ENSP00000379683	9606.ENSP00000371711	0	0	0	0	0	0.058	0	0.784	0.788
CYP19A1	ADIPOQ	9606.ENSP00000379683	9606.ENSP00000389814	0	0	0	0	0	0	0	0.502	0.502
CYP19A1	ESR1	9606.ENSP00000379683	9606.ENSP00000405330	0	0	0	0	0	0.073	0	0.919	0.922
CYP1A1	CYP26B1	9606.ENSP00000369050	9606.ENSP00000001146	0	0	0.424	0.568	0	0.09	0.9	0.34	0.932
CYP1A1	CYP24A1	9606.ENSP00000369050	9606.ENSP00000216862	0	0	0.44	0.605	0.062	0.136	0	0.433	0.407
CYP1A1	UGT3A2	9606.ENSP00000369050	9606.ENSP00000282507	0	0	0	0	0.063	0.058	0	0.403	0.427
CYP1A1	GSTM1	9606.ENSP00000369050	9606.ENSP00000311469	0	0	0	0	0.062	0.057	0.65	0.87	0.954
CYP1A1	CYP3A4	9606.ENSP00000369050	9606.ENSP00000337915	0	0	0.443	0.605	0.123	0.104	0.9	0.903	0.954
CYP1A1	CYP1A2	9606.ENSP00000369050	9606.ENSP00000342007	0	0	0.448	0.975	0.077	0	0.8	0.912	0.813
CYP1A1	UGT1A10	9606.ENSP00000369050	9606.ENSP00000343838	0	0	0	0	0.159	0.058	0.65	0.505	0.844
CYP1A1	TAT	9606.ENSP00000369050	9606.ENSP00000348234	0	0	0	0	0.145	0	0	0.348	0.419
CYP1A1	HSD11B1	9606.ENSP00000369050	9606.ENSP00000355995	0	0	0	0	0.14	0.082	0.9	0.178	0.926
CYP1A1	G6PD	9606.ENSP00000369050	9606.ENSP00000377192	0.046	0	0	0	0	0	0	0.418	0.421
CYP1A1	TMPRSS13	9606.ENSP00000369050	9606.ENSP00000434279	0	0	0	0	0	0.061	0	0.458	0.469
CYP1A1	ALDH3A1	9606.ENSP00000369050	9606.ENSP00000411821	0	0	0	0	0.13	0.061	0	0.644	0.684
CYP1A1	ESR1	9606.ENSP00000369050	9606.ENSP00000405330	0	0	0	0	0.062	0.073	0	0.677	0.695
CYP1A1	CYP19A1	9606.ENSP00000369050	9606.ENSP00000379683	0	0	0.409	0.563	0	0.09	0.9	0.69	0.944
CYP1A2	CYP26B1	9606.ENSP00000342007	9606.ENSP00000001146	0	0	0.421	0.558	0	0.09	0.9	0.145	0.925
CYP1A2	ATP12A	9606.ENSP00000342007	9606.ENSP00000218548	0	0	0	0	0	0.056	0	0.518	0.525
CYP1A2	PLA2G4D	9606.ENSP00000342007	9606.ENSP00000290472	0	0	0	0	0.065	0	0.65	0	0.658
CYP1A2	SULT1B1	9606.ENSP00000342007	9606.ENSP00000308770	0	0	0	0	0.098	0	0	0.403	0.438
CYP1A2	GSTM1	9606.ENSP00000342007	9606.ENSP00000311469	0	0	0	0	0	0.057	0.65	0.635	0.869
CYP1A2	CYP3A4	9606.ENSP00000342007	9606.ENSP00000337915	0	0	0.442	0.604	0.139	0.077	0.9	0.927	0.954
CYP1A2	ESR1	9606.ENSP00000342007	9606.ENSP00000405330	0	0	0	0	0	0.073	0	0.391	0.411
CYP1A2	CYP19A1	9606.ENSP00000342007	9606.ENSP00000379683	0	0	0.411	0.56	0	0.09	0	0.566	0.426
CYP1A2	AFP	9606.ENSP00000342007	9606.ENSP00000379138	0	0	0	0	0.062	0	0	0.479	0.49
CYP1A2	G6PD	9606.ENSP00000342007	9606.ENSP00000377192	0.046	0	0	0	0	0	0	0.517	0.519
CYP1A2	PLA2G2A	9606.ENSP00000342007	9606.ENSP00000383364	0	0	0	0	0	0	0.65	0.063	0.658
CYP1A2	CYP1A1	9606.ENSP00000342007	9606.ENSP00000369050	0	0	0.448	0.975	0.077	0	0.8	0.912	0.813
CYP1A2	UGT1A10	9606.ENSP00000342007	9606.ENSP00000343838	0	0	0	0	0.063	0.058	0.65	0.626	0.869
CYP24A1	CYP26B1	9606.ENSP00000216862	9606.ENSP00000001146	0	0	0.425	0.577	0.063	0.134	0	0.403	0.409
CYP24A1	CYP1A1	9606.ENSP00000216862	9606.ENSP00000369050	0	0	0.44	0.605	0.062	0.136	0	0.433	0.407
CYP24A1	CYP3A4	9606.ENSP00000216862	9606.ENSP00000337915	0	0	0.444	0.649	0	0.172	0	0.648	0.451
CYP24A1	TRPV6	9606.ENSP00000216862	9606.ENSP00000352358	0	0	0	0	0.062	0	0	0.698	0.704
CYP24A1	CA9	9606.ENSP00000216862	9606.ENSP00000367608	0	0	0	0	0.088	0	0	0.77	0.781
CYP26B1	CYP24A1	9606.ENSP00000001146	9606.ENSP00000216862	0	0	0.425	0.577	0.063	0.134	0	0.403	0.409
CYP26B1	RBP2	9606.ENSP00000001146	9606.ENSP00000232217	0	0	0	0	0	0	0	0.424	0.424
CYP26B1	CFTR	9606.ENSP00000001146	9606.ENSP00000003084	0	0	0	0	0.4	0	0	0.085	0.427
CYP26B1	FA2H	9606.ENSP00000001146	9606.ENSP00000219368	0	0	0	0	0.119	0.213	0	0.258	0.44
CYP26B1	DMRT1	9606.ENSP00000001146	9606.ENSP00000371711	0	0	0	0	0	0.058	0	0.492	0.501
CYP26B1	FGF9	9606.ENSP00000001146	9606.ENSP00000371790	0	0	0	0	0.062	0	0	0.506	0.516
CYP26B1	UGT1A10	9606.ENSP00000001146	9606.ENSP00000343838	0	0	0	0	0	0.058	0.65	0.049	0.659
CYP26B1	CYP1A2	9606.ENSP00000001146	9606.ENSP00000342007	0	0	0.421	0.558	0	0.09	0.9	0.145	0.925
CYP26B1	CYP1A1	9606.ENSP00000001146	9606.ENSP00000369050	0	0	0.424	0.568	0	0.09	0.9	0.34	0.932
CYP26B1	CYP3A4	9606.ENSP00000001146	9606.ENSP00000337915	0	0	0.426	0.612	0	0.139	0.9	0.375	0.934
CYP3A4	CYP26B1	9606.ENSP00000337915	9606.ENSP00000001146	0	0	0.426	0.612	0	0.139	0.9	0.375	0.934
CYP3A4	CYP24A1	9606.ENSP00000337915	9606.ENSP00000216862	0	0	0.444	0.649	0	0.172	0	0.648	0.451
CYP3A4	ATP12A	9606.ENSP00000337915	9606.ENSP00000218548	0	0	0	0	0	0.056	0	0.71	0.714
CYP3A4	PLA2G4D	9606.ENSP00000337915	9606.ENSP00000290472	0	0	0	0	0	0	0.65	0.042	0.65
CYP3A4	SULT1B1	9606.ENSP00000337915	9606.ENSP00000308770	0	0	0	0	0.088	0	0	0.403	0.432
CYP3A4	GSTM1	9606.ENSP00000337915	9606.ENSP00000311469	0	0	0	0	0	0.056	0.65	0.561	0.842
CYP3A4	TAT	9606.ENSP00000337915	9606.ENSP00000348234	0	0	0	0	0.138	0	0	0.488	0.54
CYP3A4	G6PD	9606.ENSP00000337915	9606.ENSP00000377192	0.046	0	0	0	0	0	0	0.539	0.541
CYP3A4	AFP	9606.ENSP00000337915	9606.ENSP00000379138	0	0	0	0	0.062	0	0	0.577	0.586
CYP3A4	ESR1	9606.ENSP00000337915	9606.ENSP00000405330	0	0	0	0	0.049	0.073	0	0.621	0.637
CYP3A4	PLA2G2A	9606.ENSP00000337915	9606.ENSP00000383364	0	0	0	0	0.069	0	0.65	0.067	0.669
CYP3A4	UGT1A10	9606.ENSP00000337915	9606.ENSP00000343838	0	0	0	0	0.167	0.08	0.65	0.493	0.845
CYP3A4	HSD11B1	9606.ENSP00000337915	9606.ENSP00000355995	0	0	0	0	0.111	0.056	0.9	0.326	0.935
CYP3A4	FMO1	9606.ENSP00000337915	9606.ENSP00000481732	0.043	0	0	0	0.062	0.153	0.9	0.364	0.942
CYP3A4	CYP19A1	9606.ENSP00000337915	9606.ENSP00000379683	0	0	0.419	0.577	0	0.139	0.9	0.626	0.944
CYP3A4	CYP1A1	9606.ENSP00000337915	9606.ENSP00000369050	0	0	0.443	0.605	0.123	0.104	0.9	0.903	0.954
CYP3A4	CYP1A2	9606.ENSP00000337915	9606.ENSP00000342007	0	0	0.442	0.604	0.139	0.077	0.9	0.927	0.954
DAND5	PITX2	9606.ENSP00000323155	9606.ENSP00000304169	0	0	0	0	0	0	0	0.608	0.608
DAPL1	HSPB3	9606.ENSP00000309538	9606.ENSP00000303394	0	0	0	0	0	0	0	0.45	0.45
DAPL1	ANXA10	9606.ENSP00000309538	9606.ENSP00000352248	0	0	0	0	0	0	0	0.568	0.568
DCAF12L1	DCAF12L2	9606.ENSP00000360167	9606.ENSP00000353128	0	0	0	0.983	0.076	0.273	0.54	0.681	0.667
DCAF12L2	DCAF12L1	9606.ENSP00000353128	9606.ENSP00000360167	0	0	0	0.983	0.076	0.273	0.54	0.681	0.667
DCHS2	LIX1	9606.ENSP00000485514	9606.ENSP00000274382	0	0	0	0	0.049	0.235	0	0.482	0.59
DCHS2	NELL1	9606.ENSP00000485514	9606.ENSP00000298925	0	0	0	0	0.065	0.073	0	0.379	0.415
DCHS2	FRAS1	9606.ENSP00000485514	9606.ENSP00000326330	0	0	0	0	0.062	0.056	0	0.528	0.546
DDN	LAMP5	9606.ENSP00000390590	9606.ENSP00000246070	0	0	0	0	0.13	0	0	0.398	0.454
DEFB126	DEFB132	9606.ENSP00000371835	9606.ENSP00000371813	0	0	0	0	0	0	0.9	0.783	0.977
DEFB132	CLPSL1	9606.ENSP00000371813	9606.ENSP00000362968	0	0	0	0	0	0	0	0.608	0.608
DEFB132	DEFB126	9606.ENSP00000371813	9606.ENSP00000371835	0	0	0	0	0	0	0.9	0.783	0.977
DEPDC1B	CDCA7	9606.ENSP00000265036	9606.ENSP00000306968	0	0	0	0	0.342	0	0	0.194	0.447
DEPDC1B	ELOVL7	9606.ENSP00000265036	9606.ENSP00000424123	0	0	0	0	0	0	0	0.485	0.485
DEPDC1B	ITIH5	9606.ENSP00000265036	9606.ENSP00000380333	0	0	0	0	0	0	0	0.49	0.49
DEPDC1B	BIRC5	9606.ENSP00000265036	9606.ENSP00000301633	0	0	0	0	0.432	0	0	0.17	0.508
DEPDC1B	CENPA	9606.ENSP00000265036	9606.ENSP00000336868	0	0	0	0	0.537	0	0	0.074	0.552
DEPDC1B	CDC20	9606.ENSP00000265036	9606.ENSP00000361540	0	0	0	0	0.512	0	0	0.201	0.594
DEPDC1B	UBE2C	9606.ENSP00000265036	9606.ENSP00000348838	0	0	0	0	0.56	0	0	0.181	0.624
DEPDC1B	CEP55	9606.ENSP00000265036	9606.ENSP00000360540	0	0	0	0	0.608	0	0	0.231	0.686
DGKK	PNLIP	9606.ENSP00000477515	9606.ENSP00000358223	0	0	0	0	0	0	0.65	0.085	0.666
DIRAS1	ARID3A	9606.ENSP00000325836	9606.ENSP00000263620	0	0	0	0	0	0.061	0	0.565	0.574
DIRAS1	SYT16	9606.ENSP00000325836	9606.ENSP00000478637	0	0	0	0	0.092	0	0	0.376	0.409
DKK1	FGF20	9606.ENSP00000363081	9606.ENSP00000180166	0	0	0	0	0	0	0	0.438	0.438
DKK1	DLX5	9606.ENSP00000363081	9606.ENSP00000222598	0	0	0	0	0.062	0	0	0.424	0.437
DKK1	SIX3	9606.ENSP00000363081	9606.ENSP00000260653	0	0	0	0	0	0	0	0.43	0.43
DKK1	SFRP5	9606.ENSP00000363081	9606.ENSP00000266066	0	0	0	0	0	0.102	0	0.717	0.735
DKK1	RSPO2	9606.ENSP00000363081	9606.ENSP00000276659	0	0	0	0	0.105	0	0	0.501	0.534
DKK1	WNT3A	9606.ENSP00000363081	9606.ENSP00000284523	0	0	0	0	0	0.121	0.9	0.881	0.988
DKK1	WNT9B	9606.ENSP00000363081	9606.ENSP00000290015	0	0	0	0	0	0.058	0.6	0.62	0.844
DKK1	FGF5	9606.ENSP00000363081	9606.ENSP00000311697	0	0	0	0	0	0	0	0.411	0.411
DKK1	FGF8	9606.ENSP00000363081	9606.ENSP00000321797	0	0	0	0	0.054	0	0	0.588	0.594
DKK1	NKX2-5	9606.ENSP00000363081	9606.ENSP00000327758	0	0	0	0	0.049	0	0	0.489	0.493
DKK1	WNT7B	9606.ENSP00000363081	9606.ENSP00000341032	0	0	0	0	0.063	0.102	0.6	0.695	0.883
DKK1	ESR1	9606.ENSP00000363081	9606.ENSP00000405330	0	0	0	0	0	0.056	0	0.392	0.401
DKK1	AFP	9606.ENSP00000363081	9606.ENSP00000379138	0	0	0	0	0.089	0	0	0.416	0.445
DKK1	CA9	9606.ENSP00000363081	9606.ENSP00000367608	0	0	0	0	0.088	0	0	0.45	0.477
DKK1	PTHLH	9606.ENSP00000363081	9606.ENSP00000441765	0	0	0	0	0.12	0	0	0.515	0.555
DLK1	UCP1	9606.ENSP00000340292	9606.ENSP00000262999	0	0	0	0	0	0	0	0.415	0.414
DLK1	EPCAM	9606.ENSP00000340292	9606.ENSP00000263735	0	0	0	0	0	0	0	0.481	0.481
DLK1	PEG3	9606.ENSP00000340292	9606.ENSP00000326581	0	0	0	0	0.096	0.056	0	0.628	0.654
DLK1	PROM1	9606.ENSP00000340292	9606.ENSP00000426809	0	0	0	0	0	0.062	0	0.417	0.429
DLK1	KRT19	9606.ENSP00000340292	9606.ENSP00000355124	0	0	0	0	0	0	0	0.431	0.431
DLK1	GDF2	9606.ENSP00000340292	9606.ENSP00000463051	0	0	0	0	0	0.058	0	0.454	0.464
DLK1	ADIPOQ	9606.ENSP00000340292	9606.ENSP00000389814	0	0	0	0	0.052	0	0	0.497	0.502
DLK1	AFP	9606.ENSP00000340292	9606.ENSP00000379138	0	0	0	0	0.518	0	0	0.469	0.733
DLK1	RTL1	9606.ENSP00000340292	9606.ENSP00000435342	0	0	0	0	0.083	0	0	0.833	0.84
DLX2	DLX5	9606.ENSP00000234198	9606.ENSP00000222598	0	0	0	0.89	0.14	0.27	0	0.776	0.4
DLX2	LHX1	9606.ENSP00000234198	9606.ENSP00000477829	0	0	0	0	0	0.1	0	0.362	0.401
DLX2	TUBB3	9606.ENSP00000234198	9606.ENSP00000320295	0	0	0	0	0.062	0.057	0	0.377	0.401
DLX2	TFAP2A	9606.ENSP00000234198	9606.ENSP00000368924	0	0	0	0	0.141	0.058	0	0.319	0.401
DLX2	PPP1R1B	9606.ENSP00000234198	9606.ENSP00000254079	0	0	0	0	0.062	0	0	0.415	0.428
DLX2	SOX1	9606.ENSP00000234198	9606.ENSP00000330218	0	0	0	0	0.056	0.081	0	0.415	0.448
DLX2	SST	9606.ENSP00000234198	9606.ENSP00000287641	0	0	0	0	0.062	0	0	0.473	0.485
DLX2	FOXJ1	9606.ENSP00000234198	9606.ENSP00000323880	0	0	0	0	0	0.068	0	0.488	0.502
DLX2	SIX3	9606.ENSP00000234198	9606.ENSP00000260653	0	0	0	0	0.062	0.105	0	0.478	0.523
DLX2	PAX9	9606.ENSP00000234198	9606.ENSP00000355245	0	0	0	0	0.076	0.104	0	0.472	0.524
DLX2	POU3F2	9606.ENSP00000234198	9606.ENSP00000329170	0	0	0	0	0.08	0.119	0	0.478	0.54
DLX2	SP8	9606.ENSP00000234198	9606.ENSP00000408792	0	0	0	0	0.064	0.061	0	0.524	0.545
DLX2	GAD2	9606.ENSP00000234198	9606.ENSP00000365437	0	0	0	0	0.062	0	0	0.535	0.545
DLX2	FGF8	9606.ENSP00000234198	9606.ENSP00000321797	0	0	0	0	0	0.057	0	0.561	0.568
DLX2	FOXG1	9606.ENSP00000234198	9606.ENSP00000339004	0	0	0	0	0.126	0.068	0	0.608	0.653
DLX2	LHX8	9606.ENSP00000234198	9606.ENSP00000294638	0	0	0	0	0.072	0.1	0	0.629	0.664
DLX5	DLX2	9606.ENSP00000222598	9606.ENSP00000234198	0	0	0	0.89	0.14	0.27	0	0.776	0.4
DLX5	SIX2	9606.ENSP00000222598	9606.ENSP00000304502	0	0	0	0	0.062	0.105	0	0.347	0.404
DLX5	PEG3	9606.ENSP00000222598	9606.ENSP00000326581	0	0	0	0	0	0.061	0	0.398	0.41
DLX5	WNT3A	9606.ENSP00000222598	9606.ENSP00000284523	0	0	0	0	0	0.056	0	0.405	0.414
DLX5	SPAG6	9606.ENSP00000222598	9606.ENSP00000365811	0	0	0	0	0	0.058	0	0.418	0.428
DLX5	DKK1	9606.ENSP00000222598	9606.ENSP00000363081	0	0	0	0	0.062	0	0	0.424	0.437
DLX5	GAD2	9606.ENSP00000222598	9606.ENSP00000365437	0	0	0	0	0.064	0	0	0.43	0.444
DLX5	SIX3	9606.ENSP00000222598	9606.ENSP00000260653	0	0	0	0	0.062	0.105	0	0.419	0.47
DLX5	SST	9606.ENSP00000222598	9606.ENSP00000287641	0	0	0	0	0.062	0	0	0.476	0.487
DLX5	SP8	9606.ENSP00000222598	9606.ENSP00000408792	0	0	0	0	0.085	0.061	0	0.458	0.493
DLX5	DLX6	9606.ENSP00000222598	9606.ENSP00000428480	0	0	0	0.813	0.195	0	0.3	0.949	0.516
DLX5	PAX9	9606.ENSP00000222598	9606.ENSP00000355245	0	0	0	0	0.062	0.104	0	0.484	0.528
DLX5	TFAP2A	9606.ENSP00000222598	9606.ENSP00000368924	0	0	0	0	0.144	0.058	0	0.475	0.54
DLX5	LHX8	9606.ENSP00000222598	9606.ENSP00000294638	0	0	0	0	0.062	0.1	0	0.535	0.573
DLX5	FOXG1	9606.ENSP00000222598	9606.ENSP00000339004	0	0	0	0	0.097	0.068	0	0.539	0.578
DLX5	FGF8	9606.ENSP00000222598	9606.ENSP00000321797	0	0	0	0	0	0.057	0	0.58	0.587
DLX5	EYA1	9606.ENSP00000222598	9606.ENSP00000342626	0	0	0	0	0.062	0.08	0	0.603	0.628
DLX5	NKX3-2	9606.ENSP00000222598	9606.ENSP00000371875	0	0	0	0.639	0.054	0.115	0.65	0.556	0.743
DLX6	DLX5	9606.ENSP00000428480	9606.ENSP00000222598	0	0	0	0.813	0.195	0	0.3	0.949	0.516
DLX6	SIX3	9606.ENSP00000428480	9606.ENSP00000260653	0	0	0	0	0.089	0.105	0	0.335	0.411
DLX6	LHX8	9606.ENSP00000428480	9606.ENSP00000294638	0	0	0	0	0.062	0.1	0	0.483	0.526
DLX6	FGF8	9606.ENSP00000428480	9606.ENSP00000321797	0	0	0	0	0	0.057	0	0.485	0.493
DLX6	PEG3	9606.ENSP00000428480	9606.ENSP00000326581	0	0	0	0	0	0.061	0	0.49	0.5
DLX6	FOXG1	9606.ENSP00000428480	9606.ENSP00000339004	0	0	0	0	0.063	0.068	0	0.404	0.434
DLX6	NKX3-2	9606.ENSP00000428480	9606.ENSP00000371875	0	0	0	0.617	0.054	0.115	0.65	0.503	0.74
DLX6	SP8	9606.ENSP00000428480	9606.ENSP00000408792	0	0	0	0	0.063	0.061	0	0.42	0.445
DMBT1	TFF2	9606.ENSP00000357905	9606.ENSP00000291526	0	0	0	0	0	0	0	0.752	0.752
DMBT1	SLC12A1	9606.ENSP00000357905	9606.ENSP00000379822	0	0	0	0	0	0	0	0.417	0.416
DMBT1	CA9	9606.ENSP00000357905	9606.ENSP00000367608	0	0	0	0	0.06	0	0	0.439	0.45
DMBT1	SFTPA1	9606.ENSP00000357905	9606.ENSP00000397082	0	0	0	0	0.096	0.297	0.6	0.397	0.826
DMBX1	SIX3	9606.ENSP00000353132	9606.ENSP00000260653	0	0	0	0	0.062	0	0	0.451	0.463
DMBX1	OTX1	9606.ENSP00000353132	9606.ENSP00000282549	0	0	0	0.657	0.062	0.245	0	0.725	0.442
DMBX1	TFAP2B	9606.ENSP00000353132	9606.ENSP00000377265	0	0	0	0	0.062	0.058	0	0.375	0.4
DMBX1	GPRIN2	9606.ENSP00000353132	9606.ENSP00000363436	0	0	0	0	0	0	0	0.414	0.414
DMBX1	AVPR1B	9606.ENSP00000353132	9606.ENSP00000356094	0	0	0	0	0.51	0.058	0	0	0.518
DMBX1	LHX3	9606.ENSP00000353132	9606.ENSP00000360811	0	0	0	0.566	0.51	0.212	0	0.184	0.623
DMRT1	CYP26B1	9606.ENSP00000371711	9606.ENSP00000001146	0	0	0	0	0	0.058	0	0.492	0.501
DMRT1	SALL4	9606.ENSP00000371711	9606.ENSP00000217086	0	0	0	0	0.065	0	0	0.393	0.408
DMRT1	RFX4	9606.ENSP00000371711	9606.ENSP00000350552	0	0	0	0	0	0.067	0	0.451	0.466
DMRT1	NR0B1	9606.ENSP00000371711	9606.ENSP00000368253	0	0	0	0	0.065	0.078	0	0.752	0.768
DMRT1	SOHLH2	9606.ENSP00000371711	9606.ENSP00000369210	0	0	0	0	0.065	0	0	0.628	0.637
DMRT1	ESR1	9606.ENSP00000371711	9606.ENSP00000405330	0	0	0	0	0	0.078	0	0.418	0.441
DMRT1	FGF9	9606.ENSP00000371711	9606.ENSP00000371790	0	0	0	0	0	0	0	0.616	0.616
DMRT1	CYP19A1	9606.ENSP00000371711	9606.ENSP00000379683	0	0	0	0	0	0.058	0	0.784	0.788
DMRT2	NR0B1	9606.ENSP00000371686	9606.ENSP00000368253	0	0	0	0	0	0.078	0	0.499	0.518
DMRT2	CELF4	9606.ENSP00000371686	9606.ENSP00000410584	0	0	0	0	0	0	0	0.434	0.434
DMRT2	PAX3	9606.ENSP00000371686	9606.ENSP00000375921	0	0	0	0	0.062	0.134	0	0.375	0.448
DMRT3	NR0B1	9606.ENSP00000190165	9606.ENSP00000368253	0	0	0	0	0	0.078	0	0.412	0.434
DMRT3	LBX1	9606.ENSP00000190165	9606.ENSP00000359212	0	0	0	0	0.074	0.059	0	0.421	0.452
DMRT3	PAX9	9606.ENSP00000190165	9606.ENSP00000355245	0	0	0	0	0	0	0	0.508	0.508
DNER	SNAP25	9606.ENSP00000345229	9606.ENSP00000254976	0	0	0	0	0.367	0	0	0.119	0.419
DNER	DPYSL5	9606.ENSP00000345229	9606.ENSP00000288699	0	0	0	0	0.121	0.061	0	0.655	0.691
DNER	CDK5R2	9606.ENSP00000345229	9606.ENSP00000304250	0	0	0	0	0.314	0	0	0.205	0.432
DNER	GRM5	9606.ENSP00000345229	9606.ENSP00000306138	0	0	0	0	0.23	0	0	0.444	0.554
DNER	SOX1	9606.ENSP00000345229	9606.ENSP00000330218	0	0	0	0	0.098	0.062	0	0.456	0.499
DNER	ENPP5	9606.ENSP00000345229	9606.ENSP00000360436	0	0	0	0	0.063	0	0	0.42	0.433
DNER	DPP10	9606.ENSP00000345229	9606.ENSP00000376855	0	0	0	0	0.139	0	0	0.498	0.549
DNER	GAD2	9606.ENSP00000345229	9606.ENSP00000365437	0	0	0	0	0.176	0	0	0.482	0.555
DNTT	CD7	9606.ENSP00000360216	9606.ENSP00000312027	0	0	0	0	0.071	0	0	0.739	0.747
DNTT	ESR1	9606.ENSP00000360216	9606.ENSP00000405330	0	0	0	0	0.062	0	0	0.392	0.405
DNTT	AFP	9606.ENSP00000360216	9606.ENSP00000379138	0	0	0	0	0.214	0	0	0.303	0.429
DPP10	ZNF385D	9606.ENSP00000376855	9606.ENSP00000281523	0	0	0	0	0.065	0	0	0.611	0.621
DPP10	DNER	9606.ENSP00000376855	9606.ENSP00000345229	0	0	0	0	0.139	0	0	0.498	0.549
DPYSL5	AP3B2	9606.ENSP00000288699	9606.ENSP00000440984	0	0	0	0	0.13	0	0	0.338	0.4
DPYSL5	GRM5	9606.ENSP00000288699	9606.ENSP00000306138	0	0	0	0	0.134	0	0	0.403	0.461
DPYSL5	ANGPTL7	9606.ENSP00000288699	9606.ENSP00000366015	0	0	0	0	0	0	0	0.609	0.609
DPYSL5	SOX1	9606.ENSP00000288699	9606.ENSP00000330218	0	0	0	0	0.14	0	0	0.601	0.642
DPYSL5	DNER	9606.ENSP00000288699	9606.ENSP00000345229	0	0	0	0	0.121	0.061	0	0.655	0.691
DPYSL5	GAD2	9606.ENSP00000288699	9606.ENSP00000365437	0	0	0	0	0.13	0	0	0.669	0.699
DQX1	KCTD19	9606.ENSP00000384621	9606.ENSP00000305702	0	0	0	0	0.38	0.161	0	0.302	0.605
DRD1	PPP1R1B	9606.ENSP00000377353	9606.ENSP00000254079	0	0	0	0	0.165	0	0	0.797	0.823
DRD1	SNAP25	9606.ENSP00000377353	9606.ENSP00000254976	0	0	0	0	0.234	0	0	0.343	0.475
DRD1	NTS	9606.ENSP00000377353	9606.ENSP00000256010	0	0	0	0	0.062	0	0	0.486	0.497
DRD1	SST	9606.ENSP00000377353	9606.ENSP00000287641	0	0	0	0	0.119	0	0	0.393	0.443
DRD1	GRM5	9606.ENSP00000377353	9606.ENSP00000306138	0	0	0	0	0.23	0.056	0	0.517	0.618
DRD1	HTR3A	9606.ENSP00000377353	9606.ENSP00000347754	0	0	0	0	0.085	0	0	0.405	0.432
DRD1	GAD2	9606.ENSP00000377353	9606.ENSP00000365437	0	0	0	0	0.18	0.057	0	0.342	0.447
DRD1	GABRA2	9606.ENSP00000377353	9606.ENSP00000421828	0	0	0	0	0.136	0	0	0.401	0.461
DRD1	CRHR1	9606.ENSP00000377353	9606.ENSP00000381333	0	0	0	0	0.216	0	0	0.383	0.495
DSCAML1	FA2H	9606.ENSP00000315465	9606.ENSP00000219368	0	0	0	0	0.139	0	0	0.374	0.438
DSG1	CTNND2	9606.ENSP00000257192	9606.ENSP00000307134	0	0	0	0	0.062	0.163	0	0.298	0.4
DSG1	KRT4	9606.ENSP00000257192	9606.ENSP00000448220	0	0	0	0	0.082	0.056	0	0.371	0.407
DSG1	CTNNA3	9606.ENSP00000257192	9606.ENSP00000389714	0	0	0	0	0.062	0.159	0	0.346	0.439
DSG1	KLK4	9606.ENSP00000257192	9606.ENSP00000326159	0	0	0	0	0	0	0	0.459	0.459
DSG1	KLK6	9606.ENSP00000257192	9606.ENSP00000366047	0	0	0	0	0.065	0	0	0.559	0.57
DSG1	SGCZ	9606.ENSP00000257192	9606.ENSP00000371512	0	0	0	0	0	0	0	0.739	0.739
DSG1	EVPL	9606.ENSP00000257192	9606.ENSP00000301607	0	0	0	0	0	0.057	0	0.825	0.827
DSG1	PKP3	9606.ENSP00000257192	9606.ENSP00000331678	0	0	0	0	0.062	0.362	0.6	0.77	0.937
DUSP9	MTNR1B	9606.ENSP00000345853	9606.ENSP00000257068	0	0	0	0	0	0.056	0	0.423	0.432
DUSP9	SLC30A8	9606.ENSP00000345853	9606.ENSP00000415011	0	0	0	0	0.063	0.058	0	0.468	0.489
DZIP1L	GAL3ST1	9606.ENSP00000332148	9606.ENSP00000385735	0	0	0	0	0	0	0	0.443	0.443
EFNA5	KIRREL2	9606.ENSP00000328777	9606.ENSP00000353331	0	0	0	0	0	0.058	0	0.55	0.558
EFNA5	PAGE1	9606.ENSP00000328777	9606.ENSP00000365320	0	0	0	0	0	0	0	0.633	0.633
EFNA5	EPHB3	9606.ENSP00000328777	9606.ENSP00000332118	0	0	0	0	0.183	0.185	0.6	0.594	0.877
EFNA5	EPHA6	9606.ENSP00000328777	9606.ENSP00000374323	0	0	0	0	0.183	0.148	0.9	0.807	0.984
EFNA5	EPHA5	9606.ENSP00000328777	9606.ENSP00000480763	0	0	0	0	0.183	0.331	0.9	0.986	0.999
ELOVL4	FA2H	9606.ENSP00000358831	9606.ENSP00000219368	0	0	0	0	0.062	0.095	0	0.545	0.58
ELOVL4	ALOXE3	9606.ENSP00000358831	9606.ENSP00000314879	0	0	0	0	0.062	0	0	0.424	0.437
ELOVL4	ALOX12B	9606.ENSP00000358831	9606.ENSP00000315167	0	0	0	0	0.062	0	0	0.396	0.409
ELOVL4	PTPLA	9606.ENSP00000358831	9606.ENSP00000355308	0	0	0	0	0.062	0.123	0.8	0.512	0.909
ELOVL4	PROM1	9606.ENSP00000358831	9606.ENSP00000426809	0	0	0	0	0.065	0	0	0.548	0.559
ELOVL7	FA2H	9606.ENSP00000424123	9606.ENSP00000219368	0	0	0	0	0.098	0.062	0	0.388	0.437
ELOVL7	DEPDC1B	9606.ENSP00000424123	9606.ENSP00000265036	0	0	0	0	0	0	0	0.485	0.485
ELOVL7	PTPLA	9606.ENSP00000424123	9606.ENSP00000355308	0	0	0	0	0.062	0.104	0	0.358	0.414
ENO2	CHGA	9606.ENSP00000437402	9606.ENSP00000216492	0	0	0	0	0.109	0	0	0.906	0.912
ENO2	TG	9606.ENSP00000437402	9606.ENSP00000220616	0	0	0	0	0	0	0	0.561	0.561
ENO2	NEFM	9606.ENSP00000437402	9606.ENSP00000221166	0	0	0	0	0.157	0	0	0.518	0.576
ENO2	SNAP25	9606.ENSP00000437402	9606.ENSP00000254976	0	0	0	0	0.175	0.152	0	0.332	0.492
ENO2	NTS	9606.ENSP00000437402	9606.ENSP00000256010	0	0	0	0	0.062	0	0	0.46	0.471
ENO2	TKTL2	9606.ENSP00000437402	9606.ENSP00000280605	0.042	0	0	0	0.183	0.23	0.6	0.251	0.786
ENO2	UCHL1	9606.ENSP00000437402	9606.ENSP00000284440	0	0	0	0	0.11	0	0	0.71	0.731
ENO2	SST	9606.ENSP00000437402	9606.ENSP00000287641	0	0	0	0	0.09	0	0	0.689	0.705
ENO2	KLK3	9606.ENSP00000437402	9606.ENSP00000314151	0	0	0	0	0	0	0	0.629	0.629
ENO2	PKM	9606.ENSP00000437402	9606.ENSP00000320171	0.111	0	0	0	0.526	0.057	0.9	0.636	0.982
ENO2	TUBB3	9606.ENSP00000437402	9606.ENSP00000320295	0	0	0	0	0.063	0.058	0	0.545	0.563
ENO2	GAST	9606.ENSP00000437402	9606.ENSP00000331358	0	0	0	0	0	0	0	0.681	0.681
ENO2	KRT19	9606.ENSP00000437402	9606.ENSP00000355124	0	0	0	0	0	0	0	0.731	0.731
ENO2	TKTL1	9606.ENSP00000437402	9606.ENSP00000358931	0.042	0	0	0	0.155	0.181	0.6	0.207	0.751
ENO2	CHGB	9606.ENSP00000437402	9606.ENSP00000368244	0	0	0	0	0.11	0	0	0.46	0.499
ENO2	CDX2	9606.ENSP00000437402	9606.ENSP00000370408	0	0	0	0	0	0	0	0.404	0.404
ENO2	G6PD	9606.ENSP00000437402	9606.ENSP00000377192	0.047	0	0	0	0.083	0	0.8	0.358	0.873
ENO2	AFP	9606.ENSP00000437402	9606.ENSP00000379138	0	0	0	0	0.055	0	0	0.71	0.714
ENO2	ADH1C	9606.ENSP00000437402	9606.ENSP00000426083	0	0	0	0	0.103	0.337	0	0.134	0.44
ENO2	MUC1	9606.ENSP00000437402	9606.ENSP00000484824	0	0	0	0	0	0	0	0.617	0.617
ENPP5	DNER	9606.ENSP00000360436	9606.ENSP00000345229	0	0	0	0	0.063	0	0	0.42	0.433
ENPP5	CLIC3	9606.ENSP00000360436	9606.ENSP00000419378	0	0	0	0	0	0	0	0.628	0.628
ENTPD3	NPTX2	9606.ENSP00000301825	9606.ENSP00000265634	0	0	0	0	0.086	0	0	0.404	0.432
ENTPD3	ADCY8	9606.ENSP00000301825	9606.ENSP00000286355	0	0	0	0	0.085	0	0.65	0.059	0.672
ENTPD3	HP	9606.ENSP00000301825	9606.ENSP00000348170	0	0	0	0	0.062	0	0	0.459	0.47
ENTPD3	HPR	9606.ENSP00000301825	9606.ENSP00000441828	0	0	0	0	0.062	0	0	0.459	0.47
ENTPD3	P2RX2	9606.ENSP00000301825	9606.ENSP00000343339	0	0	0	0	0	0	0	0.522	0.522
ENTPD3	PKM	9606.ENSP00000301825	9606.ENSP00000320171	0	0	0	0	0.062	0	0.9	0.081	0.906
EPCAM	CDH17	9606.ENSP00000263735	9606.ENSP00000027335	0	0	0	0	0.062	0	0	0.558	0.568
EPCAM	ITGB4	9606.ENSP00000263735	9606.ENSP00000200181	0	0	0	0	0.088	0	0	0.469	0.495
EPCAM	CHGA	9606.ENSP00000263735	9606.ENSP00000216492	0	0	0	0	0.062	0	0	0.406	0.419
EPCAM	SALL4	9606.ENSP00000263735	9606.ENSP00000217086	0	0	0	0	0.088	0	0	0.504	0.528
EPCAM	FOXN1	9606.ENSP00000263735	9606.ENSP00000226247	0	0	0	0	0.062	0	0	0.476	0.488
EPCAM	GRHL2	9606.ENSP00000263735	9606.ENSP00000251808	0	0	0	0	0.341	0	0	0.47	0.636
EPCAM	ALDH3B2	9606.ENSP00000263735	9606.ENSP00000255084	0	0	0	0	0.098	0	0	0.476	0.507
EPCAM	FOLR1	9606.ENSP00000263735	9606.ENSP00000377284	0	0	0	0	0.108	0	0	0.365	0.41
EPCAM	CDCP1	9606.ENSP00000263735	9606.ENSP00000296129	0	0	0	0	0.107	0	0	0.373	0.416
EPCAM	FOXJ1	9606.ENSP00000263735	9606.ENSP00000323880	0	0	0	0	0.064	0	0	0.403	0.417
EPCAM	PKP3	9606.ENSP00000263735	9606.ENSP00000331678	0	0	0	0	0.287	0	0	0.224	0.424
EPCAM	OVOL2	9606.ENSP00000263735	9606.ENSP00000278780	0	0	0	0	0.316	0	0	0.194	0.425
EPCAM	WNT3A	9606.ENSP00000263735	9606.ENSP00000284523	0	0	0	0	0.062	0	0	0.436	0.448
EPCAM	SCGB1A1	9606.ENSP00000263735	9606.ENSP00000278282	0	0	0	0	0.053	0	0	0.466	0.473
EPCAM	KRT4	9606.ENSP00000263735	9606.ENSP00000448220	0	0	0	0	0.049	0	0	0.47	0.474
EPCAM	DLK1	9606.ENSP00000263735	9606.ENSP00000340292	0	0	0	0	0	0	0	0.481	0.481
EPCAM	CA9	9606.ENSP00000263735	9606.ENSP00000367608	0	0	0	0	0.074	0	0	0.464	0.482
EPCAM	SPINT1	9606.ENSP00000263735	9606.ENSP00000342098	0	0	0	0	0.359	0	0	0.266	0.509
EPCAM	KLK3	9606.ENSP00000263735	9606.ENSP00000314151	0	0	0	0	0	0	0	0.518	0.518
EPCAM	CDX2	9606.ENSP00000263735	9606.ENSP00000370408	0	0	0	0	0.099	0	0	0.499	0.53
EPCAM	AGR2	9606.ENSP00000263735	9606.ENSP00000391490	0	0	0	0	0.322	0	0	0.351	0.541
EPCAM	ESR1	9606.ENSP00000263735	9606.ENSP00000405330	0	0	0	0	0.053	0	0	0.556	0.561
EPCAM	ALDH3A1	9606.ENSP00000263735	9606.ENSP00000411821	0	0	0	0	0	0	0	0.575	0.575
EPCAM	RAB25	9606.ENSP00000263735	9606.ENSP00000354376	0	0	0	0	0.535	0	0	0.218	0.621
EPCAM	MUC1	9606.ENSP00000263735	9606.ENSP00000484824	0	0	0	0	0.088	0	0	0.707	0.721
EPCAM	AFP	9606.ENSP00000263735	9606.ENSP00000379138	0	0	0	0	0.065	0	0	0.715	0.722
EPCAM	ESRP1	9606.ENSP00000263735	9606.ENSP00000405738	0	0	0	0	0.584	0	0	0.396	0.738
EPCAM	SPINT2	9606.ENSP00000263735	9606.ENSP00000301244	0	0	0	0	0.351	0	0	0.735	0.821
EPCAM	PROM1	9606.ENSP00000263735	9606.ENSP00000426809	0	0	0	0	0.098	0	0	0.848	0.857
EPCAM	KRT19	9606.ENSP00000263735	9606.ENSP00000355124	0	0	0	0	0.545	0	0	0.818	0.913
EPHA5	CDK5R2	9606.ENSP00000480763	9606.ENSP00000304250	0	0	0	0	0.197	0.057	0	0.315	0.436
EPHA5	EFNA5	9606.ENSP00000480763	9606.ENSP00000328777	0	0	0	0	0.183	0.331	0.9	0.986	0.999
EPHA5	EPHB3	9606.ENSP00000480763	9606.ENSP00000332118	0	0	0	0.953	0	0	0.6	0.627	0.611
EPHA5	KIRREL2	9606.ENSP00000480763	9606.ENSP00000353331	0	0	0	0	0.062	0.104	0	0.657	0.686
EPHA5	EPHA6	9606.ENSP00000480763	9606.ENSP00000374323	0	0	0	0.962	0.153	0	0.9	0.793	0.914
EPHA5	ROBO2	9606.ENSP00000480763	9606.ENSP00000417335	0	0	0	0	0.117	0.119	0	0.413	0.504
EPHA6	EFNA5	9606.ENSP00000374323	9606.ENSP00000328777	0	0	0	0	0.183	0.148	0.9	0.807	0.984
EPHA6	EPHB3	9606.ENSP00000374323	9606.ENSP00000332118	0	0	0	0.948	0.055	0	0.6	0.569	0.617
EPHA6	ROBO2	9606.ENSP00000374323	9606.ENSP00000417335	0	0	0	0	0.09	0.119	0	0.332	0.418
EPHA6	UNC5D	9606.ENSP00000374323	9606.ENSP00000385143	0	0	0	0	0.108	0.057	0	0.462	0.508
EPHA6	FRMD5	9606.ENSP00000374323	9606.ENSP00000403067	0	0	0	0	0.066	0.058	0	0.549	0.569
EPHA6	EPHA5	9606.ENSP00000374323	9606.ENSP00000480763	0	0	0	0.962	0.153	0	0.9	0.793	0.914
EPHB3	EFNA5	9606.ENSP00000332118	9606.ENSP00000328777	0	0	0	0	0.183	0.185	0.6	0.594	0.877
EPHB3	ZNF280B	9606.ENSP00000332118	9606.ENSP00000480958	0	0	0	0	0.055	0.067	0	0.39	0.415
EPHB3	EPHA5	9606.ENSP00000332118	9606.ENSP00000480763	0	0	0	0.953	0	0	0.6	0.627	0.611
EPHB3	EPHA6	9606.ENSP00000332118	9606.ENSP00000374323	0	0	0	0.948	0.055	0	0.6	0.569	0.617
EPN3	SPTSSB	9606.ENSP00000268933	9606.ENSP00000352097	0	0	0	0	0.076	0	0	0.412	0.434
EPN3	SNAP91	9606.ENSP00000268933	9606.ENSP00000400459	0	0	0	0	0.073	0.213	0	0.402	0.525
EREG	TNFAIP6	9606.ENSP00000244869	9606.ENSP00000243347	0	0	0	0	0	0	0	0.505	0.505
EREG	ST6GALNAC5	9606.ENSP00000244869	9606.ENSP00000417583	0	0	0	0	0	0	0	0.405	0.405
EREG	SPHK1	9606.ENSP00000244869	9606.ENSP00000313681	0	0	0	0	0	0	0	0.441	0.441
EREG	MMP1	9606.ENSP00000244869	9606.ENSP00000322788	0	0	0	0	0.049	0	0	0.575	0.578
EREG	SH3GL3	9606.ENSP00000244869	9606.ENSP00000320092	0	0	0	0	0	0	0.6	0	0.6
EREG	NRG3	9606.ENSP00000244869	9606.ENSP00000361214	0	0	0	0	0	0	0.5	0.602	0.792
ERVV-1	CLPSL1	9606.ENSP00000473153	9606.ENSP00000362968	0	0	0	0	0	0	0	0.506	0.506
ERVV-2	ANKFN1	9606.ENSP00000472919	9606.ENSP00000321627	0	0	0	0	0	0	0	0.401	0.4
ERVV-2	CLPSL1	9606.ENSP00000472919	9606.ENSP00000362968	0	0	0	0	0	0	0	0.564	0.564
ESR1	MYBL2	9606.ENSP00000405330	9606.ENSP00000217026	0	0	0	0	0	0.114	0	0.468	0.508
ESR1	KISS1R	9606.ENSP00000405330	9606.ENSP00000234371	0	0	0	0	0	0.056	0	0.653	0.659
ESR1	GRHL2	9606.ENSP00000405330	9606.ENSP00000251808	0	0	0	0	0	0.42	0	0.218	0.527
ESR1	CCNE1	9606.ENSP00000405330	9606.ENSP00000262643	0	0	0	0	0	0.056	0	0.525	0.532
ESR1	EPCAM	9606.ENSP00000405330	9606.ENSP00000263735	0	0	0	0	0.053	0	0	0.556	0.561
ESR1	SERPINB3	9606.ENSP00000405330	9606.ENSP00000283752	0	0	0	0	0	0.058	0	0.422	0.433
ESR1	HOXB13	9606.ENSP00000405330	9606.ENSP00000290295	0	0	0	0	0	0.07	0	0.451	0.467
ESR1	TFF1	9606.ENSP00000405330	9606.ENSP00000291527	0	0	0	0	0.076	0.751	0.9	0.71	0.992
ESR1	BIRC5	9606.ENSP00000405330	9606.ENSP00000301633	0	0	0	0	0	0.059	0	0.456	0.466
ESR1	PRL	9606.ENSP00000405330	9606.ENSP00000302150	0	0	0	0	0.062	0	0	0.742	0.748
ESR1	HSPB3	9606.ENSP00000405330	9606.ENSP00000303394	0	0	0	0	0	0.056	0	0.856	0.858
ESR1	PITX2	9606.ENSP00000405330	9606.ENSP00000304169	0	0	0	0	0	0.102	0	0.374	0.414
ESR1	GRM5	9606.ENSP00000405330	9606.ENSP00000306138	0	0	0	0	0	0	0	0.952	0.952
ESR1	AGR3	9606.ENSP00000405330	9606.ENSP00000308606	0	0	0	0	0.102	0	0	0.41	0.447
ESR1	GSTM1	9606.ENSP00000405330	9606.ENSP00000311469	0	0	0	0	0	0.062	0	0.406	0.419
ESR1	SPHK1	9606.ENSP00000405330	9606.ENSP00000313681	0	0	0	0	0	0	0	0.483	0.483
ESR1	KLK3	9606.ENSP00000405330	9606.ENSP00000314151	0	0	0	0	0	0	0	0.602	0.602
ESR1	MMP1	9606.ENSP00000405330	9606.ENSP00000322788	0	0	0	0	0	0	0	0.418	0.418
ESR1	CYP3A4	9606.ENSP00000405330	9606.ENSP00000337915	0	0	0	0	0.049	0.073	0	0.621	0.637
ESR1	FOXG1	9606.ENSP00000405330	9606.ENSP00000339004	0	0	0	0	0	0.062	0	0.413	0.426
ESR1	CYP1A2	9606.ENSP00000405330	9606.ENSP00000342007	0	0	0	0	0	0.073	0	0.391	0.411
ESR1	RFX4	9606.ENSP00000405330	9606.ENSP00000350552	0	0	0	0	0	0.226	0	0.333	0.462
ESR1	KRT19	9606.ENSP00000405330	9606.ENSP00000355124	0	0	0	0	0	0.129	0	0.559	0.599
ESR1	DNTT	9606.ENSP00000405330	9606.ENSP00000360216	0	0	0	0	0.062	0	0	0.392	0.405
ESR1	DKK1	9606.ENSP00000405330	9606.ENSP00000363081	0	0	0	0	0	0.056	0	0.392	0.401
ESR1	CA9	9606.ENSP00000405330	9606.ENSP00000367608	0	0	0	0	0	0.056	0	0.423	0.432
ESR1	NR0B1	9606.ENSP00000405330	9606.ENSP00000368253	0	0	0	0	0.063	0.213	0.9	0.622	0.968
ESR1	TFAP2A	9606.ENSP00000405330	9606.ENSP00000368924	0	0	0	0	0	0.296	0.9	0.388	0.953
ESR1	CYP1A1	9606.ENSP00000405330	9606.ENSP00000369050	0	0	0	0	0.062	0.073	0	0.677	0.695
ESR1	CDX2	9606.ENSP00000405330	9606.ENSP00000370408	0	0	0	0	0	0.101	0	0.468	0.501
ESR1	DMRT1	9606.ENSP00000405330	9606.ENSP00000371711	0	0	0	0	0	0.078	0	0.418	0.441
ESR1	AFP	9606.ENSP00000405330	9606.ENSP00000379138	0	0	0	0	0.062	0.058	0	0.805	0.813
ESR1	CYP19A1	9606.ENSP00000405330	9606.ENSP00000379683	0	0	0	0	0	0.073	0	0.919	0.922
ESR1	ADIPOQ	9606.ENSP00000405330	9606.ENSP00000389814	0	0	0	0	0	0	0	0.505	0.505
ESR1	AGR2	9606.ENSP00000405330	9606.ENSP00000391490	0	0	0	0	0.069	0	0	0.576	0.589
ESR1	HMGA2	9606.ENSP00000405330	9606.ENSP00000437621	0	0	0	0	0	0	0	0.4	0.4
ESR1	PTHLH	9606.ENSP00000405330	9606.ENSP00000441765	0	0	0	0	0	0	0	0.426	0.426
ESR1	KRT4	9606.ENSP00000405330	9606.ENSP00000448220	0	0	0	0	0	0.063	0	0.414	0.427
ESR1	HAMP	9606.ENSP00000405330	9606.ENSP00000471894	0	0	0	0	0.052	0	0	0.432	0.438
ESR1	PROM1	9606.ENSP00000405330	9606.ENSP00000426809	0	0	0	0	0	0	0	0.452	0.452
ESR1	FXYD3	9606.ENSP00000405330	9606.ENSP00000473929	0	0	0	0	0	0	0	0.454	0.454
ESR1	MUC1	9606.ENSP00000405330	9606.ENSP00000484824	0	0	0	0	0.065	0.27	0	0.979	0.985
ESRP1	GRHL2	9606.ENSP00000405738	9606.ENSP00000251808	0	0	0	0	0.563	0	0	0.556	0.798
ESRP1	EPCAM	9606.ENSP00000405738	9606.ENSP00000263735	0	0	0	0	0.584	0	0	0.396	0.738
ESRP1	OVOL2	9606.ENSP00000405738	9606.ENSP00000278780	0	0	0	0	0.344	0	0	0.48	0.644
ESRP1	PKP3	9606.ENSP00000405738	9606.ENSP00000331678	0	0	0	0	0.372	0	0	0.363	0.583
ESRP1	SPINT1	9606.ENSP00000405738	9606.ENSP00000342098	0	0	0	0	0.402	0	0	0.264	0.541
ESRP1	RAB25	9606.ENSP00000405738	9606.ENSP00000354376	0	0	0	0	0.538	0	0	0.369	0.696
ESRP1	KRT19	9606.ENSP00000405738	9606.ENSP00000355124	0	0	0	0	0.341	0	0	0.162	0.424
EVPL	DSG1	9606.ENSP00000301607	9606.ENSP00000257192	0	0	0	0	0	0.057	0	0.825	0.827
EVPL	PKP3	9606.ENSP00000301607	9606.ENSP00000331678	0	0	0	0	0.623	0.065	0	0.587	0.842
EVX1	ISL2	9606.ENSP00000419266	9606.ENSP00000290759	0	0	0	0	0	0	0	0.523	0.523
EVX1	FOXG1	9606.ENSP00000419266	9606.ENSP00000339004	0	0	0	0	0	0	0	0.489	0.489
EVX1	SPATA31D1	9606.ENSP00000419266	9606.ENSP00000341988	0	0	0	0	0.052	0	0	0.484	0.49
EVX1	PAX9	9606.ENSP00000419266	9606.ENSP00000355245	0	0	0	0	0	0	0	0.412	0.412
EVX1	LHX3	9606.ENSP00000419266	9606.ENSP00000360811	0	0	0	0	0	0	0	0.56	0.56
EVX1	LHX1	9606.ENSP00000419266	9606.ENSP00000477829	0	0	0	0	0.084	0	0	0.567	0.587
EYA1	HOXA11	9606.ENSP00000342626	9606.ENSP00000006015	0	0	0	0	0	0.101	0	0.46	0.493
EYA1	DLX5	9606.ENSP00000342626	9606.ENSP00000222598	0	0	0	0	0.062	0.08	0	0.603	0.628
EYA1	HOXD11	9606.ENSP00000342626	9606.ENSP00000249504	0	0	0	0	0	0.101	0	0.547	0.575
EYA1	SIX3	9606.ENSP00000342626	9606.ENSP00000260653	0	0	0	0	0.089	0.464	0	0.729	0.856
EYA1	WNT9B	9606.ENSP00000342626	9606.ENSP00000290015	0	0	0	0	0	0	0	0.498	0.498
EYA1	ATOH1	9606.ENSP00000342626	9606.ENSP00000302216	0	0	0	0	0	0	0	0.677	0.677
EYA1	PITX2	9606.ENSP00000342626	9606.ENSP00000304169	0	0	0	0	0.049	0.104	0	0.471	0.51
EYA1	SIX2	9606.ENSP00000342626	9606.ENSP00000304502	0	0	0	0	0.062	0.861	0	0.908	0.987
EYA1	FGF8	9606.ENSP00000342626	9606.ENSP00000321797	0	0	0	0	0.069	0	0	0.542	0.555
EYA1	FRAS1	9606.ENSP00000342626	9606.ENSP00000326330	0	0	0	0	0.062	0	0	0.416	0.429
EYA1	GPRIN2	9606.ENSP00000342626	9606.ENSP00000363436	0	0	0	0	0	0	0	0.427	0.427
EYA1	ROBO2	9606.ENSP00000342626	9606.ENSP00000417335	0	0	0	0	0	0	0	0.45	0.45
EYA1	SPAG6	9606.ENSP00000342626	9606.ENSP00000365811	0	0	0	0	0	0	0	0.466	0.465
EYA1	TRIM17	9606.ENSP00000342626	9606.ENSP00000355658	0	0	0	0	0	0	0	0.472	0.472
EYA1	PAX9	9606.ENSP00000342626	9606.ENSP00000355245	0	0	0	0	0.065	0	0	0.473	0.487
EYA1	FOXD1	9606.ENSP00000342626	9606.ENSP00000481581	0	0	0	0	0	0.062	0	0.552	0.561
EYA1	LHX1	9606.ENSP00000342626	9606.ENSP00000477829	0	0	0	0	0	0.103	0	0.532	0.562
EYA1	NKX3-2	9606.ENSP00000342626	9606.ENSP00000371875	0	0	0	0	0	0.144	0	0.526	0.576
EYA1	PAX3	9606.ENSP00000342626	9606.ENSP00000375921	0	0	0	0	0.062	0.182	0	0.566	0.638
F9	GYS2	9606.ENSP00000218099	9606.ENSP00000261195	0	0	0	0	0.488	0	0	0	0.488
F9	C9	9606.ENSP00000218099	9606.ENSP00000263408	0	0	0	0	0.349	0.069	0	0.295	0.536
F9	HGFAC	9606.ENSP00000218099	9606.ENSP00000421801	0	0	0	0.689	0.525	0.056	0	0.145	0.548
F9	CFHR5	9606.ENSP00000218099	9606.ENSP00000256785	0	0	0	0	0.523	0	0	0.135	0.569
F9	GPR50	9606.ENSP00000218099	9606.ENSP00000218316	0	0	0	0	0.088	0.097	0	0.539	0.587
F9	C6	9606.ENSP00000218099	9606.ENSP00000263413	0	0	0	0	0.578	0.06	0	0	0.587
F9	TAT	9606.ENSP00000218099	9606.ENSP00000348234	0	0	0	0	0.663	0	0	0.097	0.683
FA2H	CYP26B1	9606.ENSP00000219368	9606.ENSP00000001146	0	0	0	0	0.119	0.213	0	0.258	0.44
FA2H	C6orf141	9606.ENSP00000219368	9606.ENSP00000434602	0	0	0	0	0	0	0	0.402	0.402
FA2H	CYP19A1	9606.ENSP00000219368	9606.ENSP00000379683	0	0	0	0	0.085	0.213	0	0.258	0.419
FA2H	KLK6	9606.ENSP00000219368	9606.ENSP00000366047	0	0	0	0	0.313	0.063	0	0.18	0.426
FA2H	ELOVL7	9606.ENSP00000219368	9606.ENSP00000424123	0	0	0	0	0.098	0.062	0	0.388	0.437
FA2H	DSCAML1	9606.ENSP00000219368	9606.ENSP00000315465	0	0	0	0	0.139	0	0	0.374	0.438
FA2H	SGPP2	9606.ENSP00000219368	9606.ENSP00000315137	0.05	0	0	0	0.065	0.237	0	0.284	0.45
FA2H	GAL3ST1	9606.ENSP00000219368	9606.ENSP00000385735	0	0	0	0	0.114	0	0	0.524	0.561
FA2H	UGT8	9606.ENSP00000219368	9606.ENSP00000311648	0	0	0	0	0.196	0	0	0.477	0.562
FA2H	SPHK1	9606.ENSP00000219368	9606.ENSP00000313681	0.07	0	0	0	0.066	0.174	0	0.472	0.57
FA2H	ELOVL4	9606.ENSP00000219368	9606.ENSP00000358831	0	0	0	0	0.062	0.095	0	0.545	0.58
FA2H	REEP2	9606.ENSP00000219368	9606.ENSP00000367590	0	0	0	0	0.083	0	0	0.597	0.615
FABP6	ATP12A	9606.ENSP00000377549	9606.ENSP00000218548	0	0	0	0	0	0	0	0.484	0.483
FABP6	RBP2	9606.ENSP00000377549	9606.ENSP00000232217	0	0	0	0	0.098	0	0	0.46	0.492
FABP6	FGF19	9606.ENSP00000377549	9606.ENSP00000294312	0	0	0	0	0	0	0	0.593	0.593
FABP6	CD164L2	9606.ENSP00000377549	9606.ENSP00000363139	0	0	0	0	0	0	0	0.475	0.475
FAM47C	CCDC74B	9606.ENSP00000367913	9606.ENSP00000308873	0	0	0	0	0	0	0	0.61	0.61
FAM47C	VCX2	9606.ENSP00000367913	9606.ENSP00000321309	0	0	0	0	0	0	0	0.526	0.526
FAM47C	IGFN1	9606.ENSP00000367913	9606.ENSP00000334714	0	0	0	0	0	0	0	0.405	0.405
FAM64A	TRIP13	9606.ENSP00000250056	9606.ENSP00000166345	0	0	0	0	0.569	0	0	0.124	0.606
FAM64A	KIF18B	9606.ENSP00000250056	9606.ENSP00000465992	0	0	0	0	0.404	0	0	0	0.404
FAM64A	CEP55	9606.ENSP00000250056	9606.ENSP00000360540	0	0	0	0	0.784	0	0	0.284	0.839
FAM64A	CENPA	9606.ENSP00000250056	9606.ENSP00000336868	0	0	0	0	0.781	0	0	0.324	0.845
FAM64A	UBE2C	9606.ENSP00000250056	9606.ENSP00000348838	0	0	0	0	0.801	0	0	0.264	0.847
FAM64A	BIRC5	9606.ENSP00000250056	9606.ENSP00000301633	0	0	0	0	0.831	0	0	0.229	0.864
FAM64A	CDC20	9606.ENSP00000250056	9606.ENSP00000361540	0	0	0	0	0.872	0	0	0.366	0.915
FAM83B	C18orf42	9606.ENSP00000304078	9606.ENSP00000399075	0	0	0	0	0	0	0	0.603	0.603
FCHO1	TFAP2A	9606.ENSP00000473001	9606.ENSP00000368924	0	0	0	0	0	0.273	0	0.335	0.496
FCHO1	KY	9606.ENSP00000473001	9606.ENSP00000397598	0	0	0	0	0	0.585	0	0.337	0.713
FCHO1	CHRM2	9606.ENSP00000473001	9606.ENSP00000399745	0	0	0	0	0	0	0.6	0	0.6
FCHO1	SNAP91	9606.ENSP00000473001	9606.ENSP00000400459	0	0	0	0	0.062	0	0	0.649	0.657
FCN2	CLEC4G	9606.ENSP00000291744	9606.ENSP00000327599	0	0	0	0	0.107	0.158	0	0.312	0.438
FCN2	COLEC10	9606.ENSP00000291744	9606.ENSP00000332723	0	0	0	0	0.062	0.158	0.5	0.715	0.872
FDCSP	AMTN	9606.ENSP00000318437	9606.ENSP00000341013	0	0	0	0	0	0	0	0.566	0.566
FGF19	FGF20	9606.ENSP00000294312	9606.ENSP00000180166	0	0	0	0	0	0	0.3	0.362	0.534
FGF19	WNT3A	9606.ENSP00000294312	9606.ENSP00000284523	0	0	0	0	0	0.1	0	0.473	0.505
FGF19	PROM1	9606.ENSP00000294312	9606.ENSP00000426809	0	0	0	0	0.072	0	0	0.445	0.463
FGF19	AFP	9606.ENSP00000294312	9606.ENSP00000379138	0	0	0	0	0.07	0	0	0.472	0.487
FGF19	FGF5	9606.ENSP00000294312	9606.ENSP00000311697	0	0	0	0.642	0	0	0.5	0.332	0.554
FGF19	FABP6	9606.ENSP00000294312	9606.ENSP00000377549	0	0	0	0	0	0	0	0.593	0.593
FGF19	FGF9	9606.ENSP00000294312	9606.ENSP00000371790	0	0	0	0	0	0	0.3	0.477	0.618
FGF19	FGF8	9606.ENSP00000294312	9606.ENSP00000321797	0	0	0	0	0.063	0	0.3	0.722	0.802
FGF20	DKK1	9606.ENSP00000180166	9606.ENSP00000363081	0	0	0	0	0	0	0	0.438	0.438
FGF20	FGF8	9606.ENSP00000180166	9606.ENSP00000321797	0	0	0	0.7	0.062	0	0.3	0.648	0.445
FGF20	SLITRK1	9606.ENSP00000180166	9606.ENSP00000366288	0	0	0	0	0.076	0	0	0.429	0.449
FGF20	SIX2	9606.ENSP00000180166	9606.ENSP00000304502	0	0	0	0	0.064	0	0	0.459	0.471
FGF20	FGF9	9606.ENSP00000180166	9606.ENSP00000371790	0	0	0	0.97	0	0.273	0.3	0.803	0.481
FGF20	FGF19	9606.ENSP00000180166	9606.ENSP00000294312	0	0	0	0	0	0	0.3	0.362	0.534
FGF5	SALL4	9606.ENSP00000311697	9606.ENSP00000217086	0	0	0	0	0.063	0	0	0.421	0.434
FGF5	RSPO2	9606.ENSP00000311697	9606.ENSP00000276659	0	0	0	0	0.062	0	0	0.739	0.744
FGF5	WNT3A	9606.ENSP00000311697	9606.ENSP00000284523	0	0	0	0	0	0.1	0	0.487	0.519
FGF5	FGF19	9606.ENSP00000311697	9606.ENSP00000294312	0	0	0	0.642	0	0	0.5	0.332	0.554
FGF5	DKK1	9606.ENSP00000311697	9606.ENSP00000363081	0	0	0	0	0	0	0	0.411	0.411
FGF5	NR0B1	9606.ENSP00000311697	9606.ENSP00000368253	0	0	0	0	0	0	0	0.494	0.494
FGF5	FGF8	9606.ENSP00000311697	9606.ENSP00000321797	0	0	0	0.609	0.062	0	0.3	0.681	0.494
FGF5	AFP	9606.ENSP00000311697	9606.ENSP00000379138	0	0	0	0	0	0	0	0.512	0.512
FGF5	SOX1	9606.ENSP00000311697	9606.ENSP00000330218	0	0	0	0	0	0	0	0.623	0.623
FGF5	CDX2	9606.ENSP00000311697	9606.ENSP00000370408	0	0	0	0	0	0.074	0	0.62	0.633
FGF8	FGF20	9606.ENSP00000321797	9606.ENSP00000180166	0	0	0	0.7	0.062	0	0.3	0.648	0.445
FGF8	DLX5	9606.ENSP00000321797	9606.ENSP00000222598	0	0	0	0	0	0.057	0	0.58	0.587
FGF8	DLX2	9606.ENSP00000321797	9606.ENSP00000234198	0	0	0	0	0	0.057	0	0.561	0.568
FGF8	KISS1R	9606.ENSP00000321797	9606.ENSP00000234371	0	0	0	0	0	0	0	0.596	0.596
FGF8	HOXD11	9606.ENSP00000321797	9606.ENSP00000249504	0	0	0	0	0	0	0	0.484	0.484
FGF8	SIX3	9606.ENSP00000321797	9606.ENSP00000260653	0	0	0	0	0.088	0	0	0.658	0.675
FGF8	LIX1	9606.ENSP00000321797	9606.ENSP00000274382	0	0	0	0	0.059	0	0	0.399	0.41
FGF8	OTX1	9606.ENSP00000321797	9606.ENSP00000282549	0	0	0	0	0	0.07	0	0.479	0.495
FGF8	WNT3A	9606.ENSP00000321797	9606.ENSP00000284523	0	0	0	0	0.049	0.1	0	0.796	0.81
FGF8	WNT9B	9606.ENSP00000321797	9606.ENSP00000290015	0	0	0	0	0	0.1	0	0.573	0.599
FGF8	FGF19	9606.ENSP00000321797	9606.ENSP00000294312	0	0	0	0	0.063	0	0.3	0.722	0.802
FGF8	LHX8	9606.ENSP00000321797	9606.ENSP00000294638	0	0	0	0	0	0	0	0.511	0.511
FGF8	ATOH1	9606.ENSP00000321797	9606.ENSP00000302216	0	0	0	0	0	0	0	0.546	0.546
FGF8	TACR3	9606.ENSP00000321797	9606.ENSP00000303325	0	0	0	0	0	0	0	0.6	0.6
FGF8	PITX2	9606.ENSP00000321797	9606.ENSP00000304169	0	0	0	0	0.062	0	0	0.69	0.697
FGF8	SIX2	9606.ENSP00000321797	9606.ENSP00000304502	0	0	0	0	0	0	0	0.538	0.538
FGF8	FGF5	9606.ENSP00000321797	9606.ENSP00000311697	0	0	0	0.609	0.062	0	0.3	0.681	0.494
FGF8	LRRN1	9606.ENSP00000321797	9606.ENSP00000314901	0	0	0	0	0	0	0	0.571	0.572
FGF8	FOXJ1	9606.ENSP00000321797	9606.ENSP00000323880	0	0	0	0	0	0	0	0.415	0.414
FGF8	WNT7B	9606.ENSP00000321797	9606.ENSP00000341032	0	0	0	0	0	0.1	0	0.407	0.444
FGF8	FGF9	9606.ENSP00000321797	9606.ENSP00000371790	0	0	0	0.71	0.062	0	0.3	0.715	0.454
FGF8	PROM1	9606.ENSP00000321797	9606.ENSP00000426809	0	0	0	0	0	0	0	0.469	0.469
FGF8	LHX3	9606.ENSP00000321797	9606.ENSP00000360811	0	0	0	0	0	0	0	0.47	0.47
FGF8	SOX1	9606.ENSP00000321797	9606.ENSP00000330218	0	0	0	0	0	0	0	0.492	0.492
FGF8	DLX6	9606.ENSP00000321797	9606.ENSP00000428480	0	0	0	0	0	0.057	0	0.485	0.493
FGF8	EYA1	9606.ENSP00000321797	9606.ENSP00000342626	0	0	0	0	0.069	0	0	0.542	0.555
FGF8	SP8	9606.ENSP00000321797	9606.ENSP00000408792	0	0	0	0	0	0.056	0	0.563	0.57
FGF8	PAX9	9606.ENSP00000321797	9606.ENSP00000355245	0	0	0	0	0	0	0	0.582	0.582
FGF8	NKX2-5	9606.ENSP00000321797	9606.ENSP00000327758	0	0	0	0	0	0	0	0.592	0.592
FGF8	DKK1	9606.ENSP00000321797	9606.ENSP00000363081	0	0	0	0	0.054	0	0	0.588	0.594
FGF8	LHX1	9606.ENSP00000321797	9606.ENSP00000477829	0	0	0	0	0.062	0	0	0.587	0.596
FGF8	PAX3	9606.ENSP00000321797	9606.ENSP00000375921	0	0	0	0	0	0.056	0	0.601	0.608
FGF8	ZP2	9606.ENSP00000321797	9606.ENSP00000460971	0	0	0	0	0	0	0	0.649	0.649
FGF8	FOXG1	9606.ENSP00000321797	9606.ENSP00000339004	0	0	0	0	0	0	0	0.658	0.658
FGF9	CYP26B1	9606.ENSP00000371790	9606.ENSP00000001146	0	0	0	0	0.062	0	0	0.506	0.516
FGF9	FGF20	9606.ENSP00000371790	9606.ENSP00000180166	0	0	0	0.97	0	0.273	0.3	0.803	0.481
FGF9	WNT3A	9606.ENSP00000371790	9606.ENSP00000284523	0	0	0	0	0	0.1	0	0.426	0.462
FGF9	WNT9B	9606.ENSP00000371790	9606.ENSP00000290015	0	0	0	0	0.062	0.1	0	0.422	0.47
FGF9	FGF19	9606.ENSP00000371790	9606.ENSP00000294312	0	0	0	0	0	0	0.3	0.477	0.618
FGF9	SIX2	9606.ENSP00000371790	9606.ENSP00000304502	0	0	0	0	0.064	0	0	0.501	0.512
FGF9	FGF8	9606.ENSP00000371790	9606.ENSP00000321797	0	0	0	0.71	0.062	0	0.3	0.715	0.454
FGF9	WNT7B	9606.ENSP00000371790	9606.ENSP00000341032	0	0	0	0	0.062	0.1	0	0.371	0.423
FGF9	NR0B1	9606.ENSP00000371790	9606.ENSP00000368253	0	0	0	0	0	0	0	0.513	0.513
FGF9	DMRT1	9606.ENSP00000371790	9606.ENSP00000371711	0	0	0	0	0	0	0	0.616	0.616
FGF9	LHX1	9606.ENSP00000371790	9606.ENSP00000477829	0	0	0	0	0	0	0	0.414	0.414
FGF9	PROM1	9606.ENSP00000371790	9606.ENSP00000426809	0	0	0	0	0	0	0	0.473	0.473
FKBP10	TDRD1	9606.ENSP00000317232	9606.ENSP00000251864	0	0	0	0	0	0	0	0.477	0.477
FKBP10	TRDN	9606.ENSP00000317232	9606.ENSP00000439281	0	0	0	0	0	0	0	0.428	0.428
FMO1	CYP3A4	9606.ENSP00000481732	9606.ENSP00000337915	0.043	0	0	0	0.062	0.153	0.9	0.364	0.942
FMO1	KCNJ16	9606.ENSP00000481732	9606.ENSP00000465295	0	0	0	0	0	0	0	0.41	0.41
FOLR1	EPCAM	9606.ENSP00000377284	9606.ENSP00000263735	0	0	0	0	0.108	0	0	0.365	0.41
FOLR1	GADL1	9606.ENSP00000377284	9606.ENSP00000282538	0	0	0	0	0	0.057	0	0.438	0.447
FOLR1	CLEC4G	9606.ENSP00000377284	9606.ENSP00000327599	0	0	0	0	0	0	0	0.416	0.416
FOLR1	SPTA1	9606.ENSP00000377284	9606.ENSP00000357129	0	0	0	0	0.077	0	0.6	0	0.615
FOLR1	GP2	9606.ENSP00000377284	9606.ENSP00000370767	0	0	0	0	0	0	0	0.641	0.641
FOLR1	MUC1	9606.ENSP00000377284	9606.ENSP00000484824	0	0	0	0	0.113	0	0	0.372	0.419
FOXD1	HOXD11	9606.ENSP00000481581	9606.ENSP00000249504	0	0	0	0	0.098	0.074	0	0.45	0.5
FOXD1	WNT9B	9606.ENSP00000481581	9606.ENSP00000290015	0	0	0	0	0	0.065	0	0.493	0.506
FOXD1	SIX2	9606.ENSP00000481581	9606.ENSP00000304502	0	0	0	0	0.088	0	0	0.787	0.798
FOXD1	EYA1	9606.ENSP00000481581	9606.ENSP00000342626	0	0	0	0	0	0.062	0	0.552	0.561
FOXD1	LHX1	9606.ENSP00000481581	9606.ENSP00000477829	0	0	0	0	0	0.078	0	0.515	0.534
FOXE1	TG	9606.ENSP00000364265	9606.ENSP00000220616	0	0	0	0	0	0.056	0	0.696	0.701
FOXE1	HOXC13	9606.ENSP00000364265	9606.ENSP00000243056	0	0	0	0	0.083	0.178	0	0.314	0.438
FOXE1	NPTX2	9606.ENSP00000364265	9606.ENSP00000265634	0	0	0	0	0	0	0	0.468	0.468
FOXE1	LHX8	9606.ENSP00000364265	9606.ENSP00000294638	0	0	0	0	0	0.078	0	0.4	0.423
FOXE1	NKX2-5	9606.ENSP00000364265	9606.ENSP00000327758	0	0	0	0	0.062	0.153	0	0.508	0.575
FOXE1	SOX1	9606.ENSP00000364265	9606.ENSP00000330218	0	0	0	0	0	0.125	0	0.365	0.42
FOXE1	PAX9	9606.ENSP00000364265	9606.ENSP00000355245	0	0	0	0	0.096	0.07	0	0.38	0.433
FOXE1	VAX1	9606.ENSP00000364265	9606.ENSP00000358207	0	0	0	0	0	0.068	0	0.66	0.67
FOXE1	IGSF1	9606.ENSP00000364265	9606.ENSP00000359940	0	0	0	0	0	0	0	0.624	0.624
FOXG1	DLX5	9606.ENSP00000339004	9606.ENSP00000222598	0	0	0	0	0.097	0.068	0	0.539	0.578
FOXG1	DLX2	9606.ENSP00000339004	9606.ENSP00000234198	0	0	0	0	0.126	0.068	0	0.608	0.653
FOXG1	PPP1R1B	9606.ENSP00000339004	9606.ENSP00000254079	0	0	0	0	0.072	0	0	0.394	0.413
FOXG1	SIX3	9606.ENSP00000339004	9606.ENSP00000260653	0	0	0	0	0.064	0	0	0.704	0.711
FOXG1	UCP1	9606.ENSP00000339004	9606.ENSP00000262999	0	0	0	0	0	0	0	0.426	0.426
FOXG1	OTX1	9606.ENSP00000339004	9606.ENSP00000282549	0	0	0	0	0.062	0	0	0.616	0.625
FOXG1	WNT3A	9606.ENSP00000339004	9606.ENSP00000284523	0	0	0	0	0	0.065	0	0.413	0.427
FOXG1	LHX8	9606.ENSP00000339004	9606.ENSP00000294638	0	0	0	0	0.056	0.078	0	0.471	0.499
FOXG1	ATOH1	9606.ENSP00000339004	9606.ENSP00000302216	0	0	0	0	0.063	0	0	0.458	0.47
FOXG1	SCN1A	9606.ENSP00000339004	9606.ENSP00000303540	0	0	0	0	0.095	0	0	0.402	0.436
FOXG1	TUBB3	9606.ENSP00000339004	9606.ENSP00000320295	0	0	0	0	0.062	0.126	0	0.407	0.471
FOXG1	FGF8	9606.ENSP00000339004	9606.ENSP00000321797	0	0	0	0	0	0	0	0.658	0.658
FOXG1	POU3F2	9606.ENSP00000339004	9606.ENSP00000329170	0	0	0	0	0.153	0.061	0	0.654	0.701
FOXG1	SOX1	9606.ENSP00000339004	9606.ENSP00000330218	0	0	0	0	0.161	0.125	0	0.611	0.689
FOXG1	HMX3	9606.ENSP00000339004	9606.ENSP00000350549	0	0	0	0	0.076	0.125	0	0.325	0.406
FOXG1	PAX9	9606.ENSP00000339004	9606.ENSP00000355245	0	0	0	0	0	0.07	0	0.393	0.411
FOXG1	ESR1	9606.ENSP00000339004	9606.ENSP00000405330	0	0	0	0	0	0.062	0	0.413	0.426
FOXG1	DLX6	9606.ENSP00000339004	9606.ENSP00000428480	0	0	0	0	0.063	0.068	0	0.404	0.434
FOXG1	EVX1	9606.ENSP00000339004	9606.ENSP00000419266	0	0	0	0	0	0	0	0.489	0.489
FOXG1	PAX3	9606.ENSP00000339004	9606.ENSP00000375921	0	0	0	0	0.063	0.069	0	0.54	0.564
FOXJ1	CFTR	9606.ENSP00000323880	9606.ENSP00000003084	0	0	0	0	0.064	0	0	0.392	0.406
FOXJ1	DLX2	9606.ENSP00000323880	9606.ENSP00000234198	0	0	0	0	0	0.068	0	0.488	0.502
FOXJ1	EPCAM	9606.ENSP00000323880	9606.ENSP00000263735	0	0	0	0	0.064	0	0	0.403	0.417
FOXJ1	SCGB1A1	9606.ENSP00000323880	9606.ENSP00000278282	0	0	0	0	0	0	0	0.801	0.801
FOXJ1	PITX2	9606.ENSP00000323880	9606.ENSP00000304169	0	0	0	0	0	0.098	0	0.591	0.615
FOXJ1	FGF8	9606.ENSP00000323880	9606.ENSP00000321797	0	0	0	0	0	0	0	0.415	0.414
FOXJ1	SFTPA1	9606.ENSP00000323880	9606.ENSP00000397082	0	0	0	0	0	0.056	0	0.447	0.456
FOXJ1	SPDEF	9606.ENSP00000323880	9606.ENSP00000363149	0	0	0	0	0	0	0	0.476	0.476
FOXJ1	KRT4	9606.ENSP00000323880	9606.ENSP00000448220	0	0	0	0	0	0	0	0.609	0.609
FOXJ1	MUC5AC	9606.ENSP00000323880	9606.ENSP00000485659	0	0	0	0	0	0	0	0.684	0.684
FOXJ1	SPAG6	9606.ENSP00000323880	9606.ENSP00000365811	0	0	0	0	0.164	0.064	0	0.643	0.696
FOXJ1	RFX4	9606.ENSP00000323880	9606.ENSP00000350552	0	0	0	0	0.062	0.056	0	0.701	0.712
FOXJ1	MCIDAS	9606.ENSP00000323880	9606.ENSP00000426359	0	0	0	0	0	0	0	0.857	0.857
FOXN1	PRSS16	9606.ENSP00000226247	9606.ENSP00000230582	0	0	0	0	0	0	0	0.426	0.426
FOXN1	EPCAM	9606.ENSP00000226247	9606.ENSP00000263735	0	0	0	0	0.062	0	0	0.476	0.488
FOXN1	PAX9	9606.ENSP00000226247	9606.ENSP00000355245	0	0	0	0	0.096	0.07	0	0.463	0.51
FOXN1	HOXC13	9606.ENSP00000226247	9606.ENSP00000243056	0	0	0	0	0.097	0.125	0	0.704	0.745
FRAS1	ITGA3	9606.ENSP00000326330	9606.ENSP00000007722	0	0	0	0	0.101	0	0	0.394	0.432
FRAS1	EYA1	9606.ENSP00000326330	9606.ENSP00000342626	0	0	0	0	0.062	0	0	0.416	0.429
FRAS1	SPAG6	9606.ENSP00000326330	9606.ENSP00000365811	0	0	0	0	0.051	0	0	0.431	0.437
FRAS1	IGFN1	9606.ENSP00000326330	9606.ENSP00000334714	0	0	0	0	0.066	0	0	0.457	0.471
FRAS1	PPP1R14C	9606.ENSP00000326330	9606.ENSP00000355260	0	0	0	0	0	0	0	0.488	0.488
FRAS1	DCHS2	9606.ENSP00000326330	9606.ENSP00000485514	0	0	0	0	0.062	0.056	0	0.528	0.546
FRMD5	PAK7	9606.ENSP00000403067	9606.ENSP00000367686	0	0	0	0	0.062	0	0	0.423	0.436
FRMD5	EPHA6	9606.ENSP00000403067	9606.ENSP00000374323	0	0	0	0	0.066	0.058	0	0.549	0.569
FRRS1L	PROM2	9606.ENSP00000477141	9606.ENSP00000318270	0	0	0	0	0.054	0	0	0.507	0.514
FRRS1L	SH2D5	9606.ENSP00000477141	9606.ENSP00000406026	0	0	0	0	0.062	0	0	0.506	0.517
FRRS1L	RTL1	9606.ENSP00000477141	9606.ENSP00000435342	0	0	0	0	0	0	0	0.453	0.453
FTHL17	LIX1	9606.ENSP00000368207	9606.ENSP00000274382	0	0	0	0	0	0	0	0.504	0.504
FTHL17	CT55	9606.ENSP00000368207	9606.ENSP00000276241	0	0	0	0	0.062	0	0	0.458	0.469
FTHL17	MFI2	9606.ENSP00000368207	9606.ENSP00000296350	0	0	0	0	0.062	0.195	0	0.317	0.439
FTHL17	LDOC1	9606.ENSP00000368207	9606.ENSP00000359557	0	0	0	0	0	0	0	0.443	0.443
FTHL17	TCEAL5	9606.ENSP00000368207	9606.ENSP00000361765	0	0	0	0	0	0	0	0.641	0.641
FUT9	SELE	9606.ENSP00000302599	9606.ENSP00000331736	0	0	0	0	0	0	0	0.523	0.523
FUT9	HAVCR1	9606.ENSP00000302599	9606.ENSP00000344844	0	0	0	0	0	0	0	0.536	0.536
FUT9	HBE1	9606.ENSP00000302599	9606.ENSP00000369586	0	0	0	0	0	0	0	0.539	0.539
FUT9	OR12D2	9606.ENSP00000302599	9606.ENSP00000373047	0	0	0	0	0.062	0	0	0.545	0.555
FXYD2	ATP12A	9606.ENSP00000292079	9606.ENSP00000218548	0	0	0	0	0	0.541	0.54	0.143	0.803
FXYD2	SLC12A1	9606.ENSP00000292079	9606.ENSP00000379822	0	0	0	0	0.064	0	0	0.425	0.438
FXYD2	FXYD3	9606.ENSP00000292079	9606.ENSP00000473929	0	0	0	0	0	0	0	0.661	0.661
FXYD2	CLDN19	9606.ENSP00000292079	9606.ENSP00000296387	0	0	0	0	0.062	0	0	0.724	0.73
FXYD3	FXYD2	9606.ENSP00000473929	9606.ENSP00000292079	0	0	0	0	0	0	0	0.661	0.661
FXYD3	RAB25	9606.ENSP00000473929	9606.ENSP00000354376	0	0	0	0	0.338	0	0	0.17	0.427
FXYD3	AGR2	9606.ENSP00000473929	9606.ENSP00000391490	0	0	0	0	0.308	0	0	0.34	0.523
FXYD3	ESR1	9606.ENSP00000473929	9606.ENSP00000405330	0	0	0	0	0	0	0	0.454	0.454
G6PD	TKTL2	9606.ENSP00000377192	9606.ENSP00000280605	0.135	0	0	0	0.104	0.521	0	0.611	0.836
G6PD	PKM	9606.ENSP00000377192	9606.ENSP00000320171	0.167	0	0	0	0.144	0	0.8	0.767	0.962
G6PD	CYP3A4	9606.ENSP00000377192	9606.ENSP00000337915	0.046	0	0	0	0	0	0	0.539	0.541
G6PD	CYP1A2	9606.ENSP00000377192	9606.ENSP00000342007	0.046	0	0	0	0	0	0	0.517	0.519
G6PD	HP	9606.ENSP00000377192	9606.ENSP00000348170	0	0	0	0	0	0	0	0.46	0.459
G6PD	TAT	9606.ENSP00000377192	9606.ENSP00000348234	0.041	0	0	0	0.064	0.143	0	0.433	0.505
G6PD	HSD11B1	9606.ENSP00000377192	9606.ENSP00000355995	0	0	0	0	0.058	0	0	0.633	0.639
G6PD	TKTL1	9606.ENSP00000377192	9606.ENSP00000358931	0.135	0	0	0	0.104	0.347	0	0.646	0.797
G6PD	CYP1A1	9606.ENSP00000377192	9606.ENSP00000369050	0.046	0	0	0	0	0	0	0.418	0.421
G6PD	ENO2	9606.ENSP00000377192	9606.ENSP00000437402	0.047	0	0	0	0.083	0	0.8	0.358	0.873
GABRA2	CFTR	9606.ENSP00000421828	9606.ENSP00000003084	0	0	0	0	0	0	0.54	0.054	0.546
GABRA2	NPTX2	9606.ENSP00000421828	9606.ENSP00000265634	0	0	0	0	0.104	0	0	0.492	0.526
GABRA2	SCN1A	9606.ENSP00000421828	9606.ENSP00000303540	0	0	0	0	0.117	0	0	0.442	0.486
GABRA2	GRM5	9606.ENSP00000421828	9606.ENSP00000306138	0	0	0	0	0.194	0	0	0.297	0.409
GABRA2	BEST3	9606.ENSP00000421828	9606.ENSP00000332413	0	0	0	0	0	0	0.54	0.047	0.542
GABRA2	KCTD8	9606.ENSP00000421828	9606.ENSP00000353129	0	0	0	0	0.146	0	0	0.368	0.437
GABRA2	VEPH1	9606.ENSP00000421828	9606.ENSP00000354919	0	0	0	0	0	0	0	0.493	0.493
GABRA2	GAD2	9606.ENSP00000421828	9606.ENSP00000365437	0	0	0	0	0.187	0	0	0.44	0.526
GABRA2	TTYH1	9606.ENSP00000421828	9606.ENSP00000365714	0	0	0	0	0.126	0	0.54	0.053	0.586
GABRA2	DRD1	9606.ENSP00000421828	9606.ENSP00000377353	0	0	0	0	0.136	0	0	0.401	0.461
GABRA2	CRHR1	9606.ENSP00000421828	9606.ENSP00000381333	0	0	0	0	0.146	0	0	0.456	0.516
GABRA2	CHRM2	9606.ENSP00000421828	9606.ENSP00000399745	0	0	0	0	0.062	0	0	0.733	0.739
GABRA2	ALDH3A1	9606.ENSP00000421828	9606.ENSP00000411821	0	0	0	0	0.064	0.057	0	0.427	0.45
GABRA2	CLIC3	9606.ENSP00000421828	9606.ENSP00000419378	0	0	0	0	0	0	0.54	0.043	0.54
GABRA2	ADH1C	9606.ENSP00000421828	9606.ENSP00000426083	0	0	0	0	0	0	0	0.466	0.465
GAD2	CFTR	9606.ENSP00000365437	9606.ENSP00000003084	0	0	0	0	0.062	0	0	0.426	0.439
GAD2	CHGA	9606.ENSP00000365437	9606.ENSP00000216492	0	0	0	0	0.366	0	0	0.381	0.591
GAD2	TG	9606.ENSP00000365437	9606.ENSP00000220616	0	0	0	0	0	0	0	0.469	0.469
GAD2	NEFM	9606.ENSP00000365437	9606.ENSP00000221166	0	0	0	0	0.307	0	0	0.259	0.465
GAD2	DLX5	9606.ENSP00000365437	9606.ENSP00000222598	0	0	0	0	0.064	0	0	0.43	0.444
GAD2	DLX2	9606.ENSP00000365437	9606.ENSP00000234198	0	0	0	0	0.062	0	0	0.535	0.545
GAD2	PPP1R1B	9606.ENSP00000365437	9606.ENSP00000254079	0	0	0	0	0.137	0	0	0.479	0.531
GAD2	SNAP25	9606.ENSP00000365437	9606.ENSP00000254976	0	0	0	0	0.474	0.109	0.6	0.499	0.893
GAD2	ALDH3B2	9606.ENSP00000365437	9606.ENSP00000255084	0	0	0	0	0.066	0.057	0.9	0.084	0.908
GAD2	GADL1	9606.ENSP00000365437	9606.ENSP00000282538	0	0	0.448	0.939	0.102	0.247	0.8	0.362	0.859
GAD2	SST	9606.ENSP00000365437	9606.ENSP00000287641	0	0	0	0	0.318	0	0	0.716	0.798
GAD2	DPYSL5	9606.ENSP00000365437	9606.ENSP00000288699	0	0	0	0	0.13	0	0	0.669	0.699
GAD2	RCOR2	9606.ENSP00000365437	9606.ENSP00000301459	0	0	0	0	0	0	0	0.556	0.556
GAD2	SCN1A	9606.ENSP00000365437	9606.ENSP00000303540	0	0	0	0	0.17	0	0	0.31	0.403
GAD2	GRM5	9606.ENSP00000365437	9606.ENSP00000306138	0	0	0	0	0.349	0	0	0.471	0.641
GAD2	SOX1	9606.ENSP00000365437	9606.ENSP00000330218	0	0	0	0	0.112	0.058	0	0.47	0.517
GAD2	DNER	9606.ENSP00000365437	9606.ENSP00000345229	0	0	0	0	0.176	0	0	0.482	0.555
GAD2	HTR3A	9606.ENSP00000365437	9606.ENSP00000347754	0	0	0	0	0.064	0.057	0	0.439	0.461
GAD2	CNDP1	9606.ENSP00000365437	9606.ENSP00000351682	0	0	0	0	0.155	0	0.9	0.1	0.917
GAD2	OLIG3	9606.ENSP00000365437	9606.ENSP00000356708	0	0	0	0	0.062	0	0	0.559	0.568
GAD2	CELF4	9606.ENSP00000365437	9606.ENSP00000410584	0	0	0	0	0.323	0	0	0.152	0.402
GAD2	CRHR1	9606.ENSP00000365437	9606.ENSP00000381333	0	0	0	0	0.317	0	0	0.179	0.415
GAD2	SNAP91	9606.ENSP00000365437	9606.ENSP00000400459	0	0	0	0	0.385	0	0	0.125	0.439
GAD2	DRD1	9606.ENSP00000365437	9606.ENSP00000377353	0	0	0	0	0.18	0.057	0	0.342	0.447
GAD2	PTF1A	9606.ENSP00000365437	9606.ENSP00000365687	0	0	0	0	0.082	0	0	0.435	0.459
GAD2	LYPD1	9606.ENSP00000365437	9606.ENSP00000380605	0	0	0	0	0.062	0	0	0.479	0.49
GAD2	GABRA2	9606.ENSP00000365437	9606.ENSP00000421828	0	0	0	0	0.187	0	0	0.44	0.526
GAD2	SLC30A8	9606.ENSP00000365437	9606.ENSP00000415011	0	0	0	0	0.059	0	0	0.807	0.811
GAD2	NAT8L	9606.ENSP00000365437	9606.ENSP00000413064	0	0	0	0	0.157	0	0.8	0.049	0.825
GAD2	ALDH3A1	9606.ENSP00000365437	9606.ENSP00000411821	0	0	0	0	0.066	0.057	0.9	0.084	0.908
GADL1	ALDH3B2	9606.ENSP00000282538	9606.ENSP00000255084	0	0	0	0	0.066	0.057	0.9	0.084	0.908
GADL1	MYO3A	9606.ENSP00000282538	9606.ENSP00000265944	0	0	0	0	0	0	0	0.642	0.642
GADL1	FOLR1	9606.ENSP00000282538	9606.ENSP00000377284	0	0	0	0	0	0.057	0	0.438	0.447
GADL1	NAT8L	9606.ENSP00000282538	9606.ENSP00000413064	0	0	0	0	0.062	0	0.8	0	0.804
GADL1	GAD2	9606.ENSP00000282538	9606.ENSP00000365437	0	0	0.448	0.939	0.102	0.247	0.8	0.362	0.859
GADL1	CNDP1	9606.ENSP00000282538	9606.ENSP00000351682	0	0	0	0	0.062	0	0.9	0.1	0.908
GADL1	ALDH3A1	9606.ENSP00000282538	9606.ENSP00000411821	0	0	0	0	0.066	0.057	0.9	0.084	0.908
GAGE1	MAGEA10	9606.ENSP00000484668	9606.ENSP00000244096	0	0	0	0	0.076	0	0	0.605	0.619
GAGE1	SAGE1	9606.ENSP00000484668	9606.ENSP00000323191	0	0	0	0	0.14	0	0	0.576	0.619
GAGE1	MAGEA11	9606.ENSP00000484668	9606.ENSP00000347358	0	0	0	0	0.098	0	0	0.38	0.416
GAGE1	MAGEA4	9606.ENSP00000484668	9606.ENSP00000353379	0	0	0	0	0.087	0	0	0.661	0.677
GAGE1	PAGE2B	9606.ENSP00000484668	9606.ENSP00000364110	0	0	0	0	0	0	0	0.458	0.457
GAGE1	SPANXB2	9606.ENSP00000484668	9606.ENSP00000405202	0	0	0	0	0	0	0	0.517	0.517
GAGE1	PRAME	9606.ENSP00000484668	9606.ENSP00000445675	0	0	0	0	0.139	0	0	0.459	0.514
GAGE1	CT45A1	9606.ENSP00000484668	9606.ENSP00000470185	0	0	0	0	0.077	0	0	0.427	0.448
GAGE2A	MAGEA10	9606.ENSP00000355421	9606.ENSP00000244096	0	0	0	0	0.076	0	0	0.415	0.436
GAGE2A	TEX15	9606.ENSP00000355421	9606.ENSP00000256246	0	0	0	0	0	0	0	0.459	0.459
GAGE2A	CT55	9606.ENSP00000355421	9606.ENSP00000276241	0	0	0	0	0.097	0	0	0.56	0.585
GAGE2A	SAGE1	9606.ENSP00000355421	9606.ENSP00000323191	0	0	0	0	0.334	0	0	0.462	0.626
GAGE2A	MAGEA4	9606.ENSP00000355421	9606.ENSP00000353379	0	0	0	0	0.152	0	0	0.519	0.574
GAGE2A	PAGE1	9606.ENSP00000355421	9606.ENSP00000365320	0	0	0	0.865	0.5	0	0	0	0.499
GAGE2A	SPANXB2	9606.ENSP00000355421	9606.ENSP00000405202	0	0	0	0	0	0	0	0.509	0.509
GAGE2A	CT45A1	9606.ENSP00000355421	9606.ENSP00000470185	0	0	0	0	0.152	0	0	0.602	0.648
GAGE2A	PASD1	9606.ENSP00000355421	9606.ENSP00000359382	0	0	0	0	0.441	0	0	0.506	0.712
GAL3ST1	FA2H	9606.ENSP00000385735	9606.ENSP00000219368	0	0	0	0	0.114	0	0	0.524	0.561
GAL3ST1	A4GNT	9606.ENSP00000385735	9606.ENSP00000236709	0	0	0	0	0.062	0	0	0.505	0.516
GAL3ST1	UGT8	9606.ENSP00000385735	9606.ENSP00000311648	0	0	0	0	0.091	0	0.9	0.667	0.967
GAL3ST1	DZIP1L	9606.ENSP00000385735	9606.ENSP00000332148	0	0	0	0	0	0	0	0.443	0.443
GALNT5	MUC6	9606.ENSP00000259056	9606.ENSP00000406861	0	0	0	0	0	0	0.9	0.068	0.902
GALNT5	MUC1	9606.ENSP00000259056	9606.ENSP00000484824	0	0	0	0	0.075	0	0.9	0.113	0.91
GALNT5	MUC5AC	9606.ENSP00000259056	9606.ENSP00000485659	0	0	0	0	0.061	0	0.9	0.156	0.913
GAST	CHGA	9606.ENSP00000331358	9606.ENSP00000216492	0	0	0	0	0	0	0	0.855	0.855
GAST	ATP12A	9606.ENSP00000331358	9606.ENSP00000218548	0	0	0	0	0	0	0	0.859	0.859
GAST	NTS	9606.ENSP00000331358	9606.ENSP00000256010	0	0	0	0	0	0	0.3	0.805	0.857
GAST	WNT3A	9606.ENSP00000331358	9606.ENSP00000284523	0	0	0	0	0	0	0	0.562	0.562
GAST	SST	9606.ENSP00000331358	9606.ENSP00000287641	0	0	0	0	0	0	0	0.917	0.917
GAST	TFF2	9606.ENSP00000331358	9606.ENSP00000291526	0	0	0	0	0.062	0	0	0.622	0.631
GAST	TFF1	9606.ENSP00000331358	9606.ENSP00000291527	0	0	0	0	0.067	0	0	0.48	0.494
GAST	PRL	9606.ENSP00000331358	9606.ENSP00000302150	0	0	0	0	0	0	0	0.601	0.601
GAST	MBOAT4	9606.ENSP00000331358	9606.ENSP00000314196	0	0	0	0	0	0	0	0.43	0.43
GAST	CDX2	9606.ENSP00000331358	9606.ENSP00000370408	0	0	0	0	0	0	0	0.419	0.418
GAST	MUC5AC	9606.ENSP00000331358	9606.ENSP00000485659	0	0	0	0	0	0	0	0.452	0.452
GAST	SAA1	9606.ENSP00000331358	9606.ENSP00000384906	0	0	0	0	0	0	0.5	0	0.499
GAST	UTS2B	9606.ENSP00000331358	9606.ENSP00000340526	0	0	0	0	0	0	0.5	0	0.499
GAST	MUC6	9606.ENSP00000331358	9606.ENSP00000406861	0	0	0	0	0	0	0	0.503	0.503
GAST	SSTR2	9606.ENSP00000331358	9606.ENSP00000350198	0	0	0	0	0	0	0	0.575	0.575
GAST	PTK7	9606.ENSP00000331358	9606.ENSP00000418754	0	0	0	0	0	0	0	0.625	0.625
GAST	ENO2	9606.ENSP00000331358	9606.ENSP00000437402	0	0	0	0	0	0	0	0.681	0.681
GAST	CCKBR	9606.ENSP00000331358	9606.ENSP00000335544	0	0	0	0	0	0.27	0.8	0.989	0.998
GCNT3	A4GNT	9606.ENSP00000379377	9606.ENSP00000236709	0	0	0	0	0.063	0	0	0.739	0.745
GCNT3	CHST4	9606.ENSP00000379377	9606.ENSP00000341206	0	0	0	0	0	0	0	0.42	0.42
GCNT3	SPDEF	9606.ENSP00000379377	9606.ENSP00000363149	0	0	0	0	0.048	0	0	0.719	0.721
GCNT3	AGR2	9606.ENSP00000379377	9606.ENSP00000391490	0	0	0	0	0.088	0	0	0.406	0.435
GCNT3	B3GALT5	9606.ENSP00000379377	9606.ENSP00000381699	0	0	0	0	0.07	0	0	0.473	0.489
GCNT3	MUC1	9606.ENSP00000379377	9606.ENSP00000484824	0	0	0	0	0	0	0.9	0.284	0.925
GCNT3	MUC5AC	9606.ENSP00000379377	9606.ENSP00000485659	0	0	0	0	0	0	0.9	0.371	0.934
GCNT3	MUC6	9606.ENSP00000379377	9606.ENSP00000406861	0	0	0	0	0	0	0.9	0.393	0.936
GDF2	WNT3A	9606.ENSP00000463051	9606.ENSP00000284523	0	0	0	0	0.049	0.145	0	0.334	0.411
GDF2	BMP10	9606.ENSP00000463051	9606.ENSP00000295379	0	0	0	0.89	0.12	0	0.6	0.862	0.667
GDF2	DLK1	9606.ENSP00000463051	9606.ENSP00000340292	0	0	0	0	0	0.058	0	0.454	0.464
GDF2	HAMP	9606.ENSP00000463051	9606.ENSP00000471894	0	0	0	0	0.065	0	0	0.403	0.417
GDF2	TMEM100	9606.ENSP00000463051	9606.ENSP00000465638	0	0	0	0	0	0	0	0.459	0.459
GIPR	MTNR1B	9606.ENSP00000467494	9606.ENSP00000257068	0	0	0	0	0	0	0	0.517	0.517
GIPR	GPR119	9606.ENSP00000467494	9606.ENSP00000276218	0	0	0	0	0	0	0	0.508	0.508
GIPR	ADCY8	9606.ENSP00000467494	9606.ENSP00000286355	0	0	0	0	0.062	0.068	0	0.382	0.412
GIPR	SST	9606.ENSP00000467494	9606.ENSP00000287641	0	0	0	0	0.062	0	0	0.5	0.511
GIPR	AVPR1B	9606.ENSP00000467494	9606.ENSP00000356094	0	0	0	0	0	0	0	0.607	0.607
GIPR	RXFP4	9606.ENSP00000467494	9606.ENSP00000357301	0	0	0	0	0	0	0	0.5	0.5
GIPR	SLC30A8	9606.ENSP00000467494	9606.ENSP00000415011	0	0	0	0	0	0	0	0.478	0.478
GJA3	HCN4	9606.ENSP00000241125	9606.ENSP00000261917	0	0	0	0	0	0	0	0.429	0.429
GJA3	NKX2-5	9606.ENSP00000241125	9606.ENSP00000327758	0	0	0	0	0.098	0	0	0.42	0.455
GJA3	GJB7	9606.ENSP00000241125	9606.ENSP00000435355	0	0	0	0.919	0	0	0.54	0.457	0.556
GJA3	PANX3	9606.ENSP00000241125	9606.ENSP00000284288	0	0	0	0	0	0	0	0.578	0.578
GJA3	GJB3	9606.ENSP00000241125	9606.ENSP00000362464	0	0	0	0.88	0	0	0.54	0.732	0.579
GJB3	GJA3	9606.ENSP00000362464	9606.ENSP00000241125	0	0	0	0.88	0	0	0.54	0.732	0.579
GJB3	KCNQ4	9606.ENSP00000362464	9606.ENSP00000262916	0	0	0	0	0	0	0	0.816	0.816
GJB3	MYO3A	9606.ENSP00000362464	9606.ENSP00000265944	0	0	0	0	0	0	0	0.4	0.4
GJB3	PANX3	9606.ENSP00000362464	9606.ENSP00000284288	0	0	0	0	0	0	0	0.589	0.589
GJB3	PKP3	9606.ENSP00000362464	9606.ENSP00000331678	0	0	0	0	0.344	0.068	0	0.16	0.442
GJB3	LHFPL5	9606.ENSP00000362464	9606.ENSP00000353346	0	0	0	0	0	0.13	0	0.404	0.459
GJB3	GJB7	9606.ENSP00000362464	9606.ENSP00000435355	0	0	0	0.952	0	0	0.54	0.633	0.553
GJB7	GJA3	9606.ENSP00000435355	9606.ENSP00000241125	0	0	0	0.919	0	0	0.54	0.457	0.556
GJB7	GJB3	9606.ENSP00000435355	9606.ENSP00000362464	0	0	0	0.952	0	0	0.54	0.633	0.553
GLP1R	GPR119	9606.ENSP00000362353	9606.ENSP00000276218	0	0	0	0	0	0	0	0.597	0.597
GLP1R	ADCY8	9606.ENSP00000362353	9606.ENSP00000286355	0	0	0	0	0	0.068	0.65	0.175	0.707
GLP1R	SST	9606.ENSP00000362353	9606.ENSP00000287641	0	0	0	0	0.049	0	0	0.621	0.625
GLP1R	SSTR2	9606.ENSP00000362353	9606.ENSP00000350198	0	0	0	0	0.06	0	0	0.439	0.45
GLP1R	UCN3	9606.ENSP00000362353	9606.ENSP00000369798	0	0	0	0	0.062	0.068	0	0.373	0.404
GLP1R	ADIPOQ	9606.ENSP00000362353	9606.ENSP00000389814	0	0	0	0	0	0	0	0.457	0.457
GLP1R	SLC30A8	9606.ENSP00000362353	9606.ENSP00000415011	0	0	0	0	0	0	0	0.487	0.487
GLP1R	INS-IGF2	9606.ENSP00000362353	9606.ENSP00000380440	0	0	0	0	0	0	0	0.556	0.556
GLYATL2	AGR3	9606.ENSP00000287275	9606.ENSP00000308606	0	0	0	0	0	0	0	0.409	0.408
GP2	REG1A	9606.ENSP00000370767	9606.ENSP00000233735	0	0	0	0	0.172	0	0	0.345	0.435
GP2	CLEC4G	9606.ENSP00000370767	9606.ENSP00000327599	0	0	0	0	0	0	0	0.472	0.472
GP2	SPIB	9606.ENSP00000370767	9606.ENSP00000471921	0	0	0	0	0.069	0	0	0.535	0.548
GP2	FOLR1	9606.ENSP00000370767	9606.ENSP00000377284	0	0	0	0	0	0	0	0.641	0.641
GPR119	GPRC6A	9606.ENSP00000276218	9606.ENSP00000309493	0	0	0	0	0	0.056	0	0.44	0.449
GPR119	GIPR	9606.ENSP00000276218	9606.ENSP00000467494	0	0	0	0	0	0	0	0.508	0.508
GPR119	GLP1R	9606.ENSP00000276218	9606.ENSP00000362353	0	0	0	0	0	0	0	0.597	0.597
GPR50	F9	9606.ENSP00000218316	9606.ENSP00000218099	0	0	0	0	0.088	0.097	0	0.539	0.587
GPR50	MTNR1A	9606.ENSP00000218316	9606.ENSP00000302811	0	0	0	0.939	0	0.27	0.8	0.934	0.856
GPR50	MTNR1B	9606.ENSP00000218316	9606.ENSP00000257068	0	0	0	0.928	0	0.27	0.8	0.905	0.857
GPRC6A	GPR119	9606.ENSP00000309493	9606.ENSP00000276218	0	0	0	0	0	0.056	0	0.44	0.449
GPRC6A	GRM5	9606.ENSP00000309493	9606.ENSP00000306138	0	0	0	0.674	0	0	0.5	0.122	0.513
GPRC6A	RFX6	9606.ENSP00000309493	9606.ENSP00000332208	0	0	0	0	0.062	0	0	0.468	0.479
GPRC6A	OR11A1	9606.ENSP00000309493	9606.ENSP00000366354	0	0	0	0	0	0	0	0.647	0.647
GPRIN2	EYA1	9606.ENSP00000363436	9606.ENSP00000342626	0	0	0	0	0	0	0	0.427	0.427
GPRIN2	DMBX1	9606.ENSP00000363436	9606.ENSP00000353132	0	0	0	0	0	0	0	0.414	0.414
GRHL2	MCIDAS	9606.ENSP00000251808	9606.ENSP00000426359	0	0	0	0	0	0	0	0.45	0.45
GRHL2	SPINT1	9606.ENSP00000251808	9606.ENSP00000342098	0	0	0	0	0.228	0	0	0.376	0.498
GRHL2	KCNQ4	9606.ENSP00000251808	9606.ENSP00000262916	0	0	0	0	0	0	0	0.512	0.512
GRHL2	ESR1	9606.ENSP00000251808	9606.ENSP00000405330	0	0	0	0	0	0.42	0	0.218	0.527
GRHL2	EPCAM	9606.ENSP00000251808	9606.ENSP00000263735	0	0	0	0	0.341	0	0	0.47	0.636
GRHL2	RAB25	9606.ENSP00000251808	9606.ENSP00000354376	0	0	0	0	0.544	0	0	0.456	0.741
GRHL2	ESRP1	9606.ENSP00000251808	9606.ENSP00000405738	0	0	0	0	0.563	0	0	0.556	0.798
GRHL2	OVOL2	9606.ENSP00000251808	9606.ENSP00000278780	0	0	0	0	0.276	0	0	0.831	0.872
GRM5	PPP1R1B	9606.ENSP00000306138	9606.ENSP00000254079	0	0	0	0	0.182	0	0	0.465	0.543
GRM5	SNAP25	9606.ENSP00000306138	9606.ENSP00000254976	0	0	0	0	0.377	0	0	0.306	0.55
GRM5	CLVS2	9606.ENSP00000306138	9606.ENSP00000275162	0	0	0	0	0.4	0	0	0	0.4
GRM5	DPYSL5	9606.ENSP00000306138	9606.ENSP00000288699	0	0	0	0	0.134	0	0	0.403	0.461
GRM5	SCN1A	9606.ENSP00000306138	9606.ENSP00000303540	0	0	0	0	0.23	0	0	0.353	0.481
GRM5	CDK5R2	9606.ENSP00000306138	9606.ENSP00000304250	0	0	0	0	0.357	0	0	0.187	0.455
GRM5	CADPS	9606.ENSP00000306138	9606.ENSP00000373215	0	0	0	0	0.211	0	0	0.273	0.403
GRM5	SSTR2	9606.ENSP00000306138	9606.ENSP00000350198	0	0	0	0	0.096	0.056	0	0.358	0.405
GRM5	GABRA2	9606.ENSP00000306138	9606.ENSP00000421828	0	0	0	0	0.194	0	0	0.297	0.409
GRM5	TUBB3	9606.ENSP00000306138	9606.ENSP00000320295	0	0	0	0	0.065	0.056	0	0.388	0.412
GRM5	MPP2	9606.ENSP00000306138	9606.ENSP00000428182	0	0	0	0	0.119	0.066	0	0.343	0.413
GRM5	KCNK9	9606.ENSP00000306138	9606.ENSP00000430676	0	0	0	0	0.352	0	0	0.144	0.421
GRM5	CTNND2	9606.ENSP00000306138	9606.ENSP00000307134	0	0	0	0	0.263	0	0	0.255	0.428
GRM5	SNAP91	9606.ENSP00000306138	9606.ENSP00000400459	0	0	0	0	0.407	0	0	0.075	0.429
GRM5	SERPINB4	9606.ENSP00000306138	9606.ENSP00000343445	0	0	0	0	0	0	0	0.478	0.478
GRM5	GPRC6A	9606.ENSP00000306138	9606.ENSP00000309493	0	0	0	0.674	0	0	0.5	0.122	0.513
GRM5	DNER	9606.ENSP00000306138	9606.ENSP00000345229	0	0	0	0	0.23	0	0	0.444	0.554
GRM5	CRHR1	9606.ENSP00000306138	9606.ENSP00000381333	0	0	0	0	0.351	0	0	0.413	0.603
GRM5	DRD1	9606.ENSP00000306138	9606.ENSP00000377353	0	0	0	0	0.23	0.056	0	0.517	0.618
GRM5	ITPR3	9606.ENSP00000306138	9606.ENSP00000363435	0	0	0	0	0.062	0.077	0	0.602	0.626
GRM5	GAD2	9606.ENSP00000306138	9606.ENSP00000365437	0	0	0	0	0.349	0	0	0.471	0.641
GRM5	HTR1D	9606.ENSP00000306138	9606.ENSP00000363748	0	0	0	0	0.062	0.056	0	0.693	0.704
GRM5	NLGN1	9606.ENSP00000306138	9606.ENSP00000392500	0	0	0	0	0.147	0	0.6	0.355	0.761
GRM5	ESR1	9606.ENSP00000306138	9606.ENSP00000405330	0	0	0	0	0	0	0	0.952	0.952
GSTM1	ALDH3B2	9606.ENSP00000311469	9606.ENSP00000255084	0	0	0	0	0	0.104	0.65	0.164	0.714
GSTM1	ESR1	9606.ENSP00000311469	9606.ENSP00000405330	0	0	0	0	0	0.062	0	0.406	0.419
GSTM1	CTSV	9606.ENSP00000311469	9606.ENSP00000445052	0	0	0	0	0	0.12	0	0.45	0.495
GSTM1	ALDH3A1	9606.ENSP00000311469	9606.ENSP00000411821	0	0	0	0	0	0.104	0.65	0.294	0.759
GSTM1	ADH1C	9606.ENSP00000311469	9606.ENSP00000426083	0	0	0	0	0.062	0.166	0.65	0.392	0.811
GSTM1	CYP3A4	9606.ENSP00000311469	9606.ENSP00000337915	0	0	0	0	0	0.056	0.65	0.561	0.842
GSTM1	CYP1A2	9606.ENSP00000311469	9606.ENSP00000342007	0	0	0	0	0	0.057	0.65	0.635	0.869
GSTM1	CYP1A1	9606.ENSP00000311469	9606.ENSP00000369050	0	0	0	0	0.062	0.057	0.65	0.87	0.954
GUCA2A	CFTR	9606.ENSP00000349493	9606.ENSP00000003084	0	0	0	0	0.078	0	0	0.634	0.648
GUCA2A	MEP1A	9606.ENSP00000349493	9606.ENSP00000230588	0	0	0	0	0.48	0	0	0	0.48
GUCA2A	ATOH1	9606.ENSP00000349493	9606.ENSP00000302216	0	0	0	0	0.348	0	0	0.121	0.402
GUCA2A	SYT8	9606.ENSP00000349493	9606.ENSP00000371394	0	0	0	0	0	0	0	0.407	0.407
GUCA2A	CDX2	9606.ENSP00000349493	9606.ENSP00000370408	0	0	0	0	0.298	0	0	0.193	0.409
GUCA2A	SPINK4	9606.ENSP00000349493	9606.ENSP00000369045	0	0	0	0	0.351	0	0	0.389	0.587
GYS2	F9	9606.ENSP00000261195	9606.ENSP00000218099	0	0	0	0	0.488	0	0	0	0.488
GYS2	PKM	9606.ENSP00000261195	9606.ENSP00000320171	0	0	0	0	0.22	0	0	0.356	0.476
GYS2	PPP1R3A	9606.ENSP00000261195	9606.ENSP00000284601	0	0	0	0	0.064	0.105	0.6	0.404	0.773
HAMP	HP	9606.ENSP00000471894	9606.ENSP00000348170	0	0	0	0	0.09	0	0	0.683	0.699
HAMP	SAA1	9606.ENSP00000471894	9606.ENSP00000384906	0	0	0	0	0.062	0	0	0.405	0.418
HAMP	ESR1	9606.ENSP00000471894	9606.ENSP00000405330	0	0	0	0	0.052	0	0	0.432	0.438
HAMP	GDF2	9606.ENSP00000471894	9606.ENSP00000463051	0	0	0	0	0.065	0	0	0.403	0.417
HAVCR1	FUT9	9606.ENSP00000344844	9606.ENSP00000302599	0	0	0	0	0	0	0	0.536	0.536
HAVCR1	HBE1	9606.ENSP00000344844	9606.ENSP00000369586	0	0	0	0	0	0	0	0.416	0.416
HAVCR1	NPHS2	9606.ENSP00000344844	9606.ENSP00000356587	0	0	0	0	0	0	0	0.463	0.463
HBE1	NTS	9606.ENSP00000369586	9606.ENSP00000256010	0	0	0	0	0.665	0	0	0.057	0.67
HBE1	FUT9	9606.ENSP00000369586	9606.ENSP00000302599	0	0	0	0	0	0	0	0.539	0.539
HBE1	HAVCR1	9606.ENSP00000369586	9606.ENSP00000344844	0	0	0	0	0	0	0	0.416	0.416
HBE1	HP	9606.ENSP00000369586	9606.ENSP00000348170	0	0	0	0	0.1	0.138	0.54	0.341	0.733
HBE1	SPTSSB	9606.ENSP00000369586	9606.ENSP00000352097	0	0	0	0	0.554	0	0	0.063	0.564
HBE1	KRT19	9606.ENSP00000369586	9606.ENSP00000355124	0	0	0	0	0.069	0	0	0.406	0.423
HBE1	SPTA1	9606.ENSP00000369586	9606.ENSP00000357129	0	0	0	0	0.327	0	0	0.26	0.48
HBE1	PASD1	9606.ENSP00000369586	9606.ENSP00000359382	0	0	0	0	0.538	0	0	0.043	0.538
HBE1	HMGA2	9606.ENSP00000369586	9606.ENSP00000437621	0	0	0	0	0.073	0.104	0	0.387	0.446
HBE1	PRAME	9606.ENSP00000369586	9606.ENSP00000445675	0	0	0	0	0.522	0	0	0	0.522
HBE1	AFP	9606.ENSP00000369586	9606.ENSP00000379138	0	0	0	0	0.676	0	0	0.148	0.712
HCAR1	SST	9606.ENSP00000389255	9606.ENSP00000287641	0	0	0	0	0	0	0.6	0.095	0.622
HCN4	SALL4	9606.ENSP00000261917	9606.ENSP00000217086	0	0	0	0	0.062	0	0	0.438	0.45
HCN4	GJA3	9606.ENSP00000261917	9606.ENSP00000241125	0	0	0	0	0	0	0	0.429	0.429
HCN4	LHX3	9606.ENSP00000261917	9606.ENSP00000360811	0	0	0	0	0.086	0	0	0.412	0.439
HCN4	SCN1A	9606.ENSP00000261917	9606.ENSP00000303540	0	0	0	0	0.049	0.077	0	0.414	0.44
HCN4	BMP10	9606.ENSP00000261917	9606.ENSP00000295379	0	0	0	0	0	0	0	0.445	0.445
HCN4	KCNK2	9606.ENSP00000261917	9606.ENSP00000394033	0	0	0	0	0.062	0.127	0	0.379	0.447
HCN4	TRDN	9606.ENSP00000261917	9606.ENSP00000439281	0	0	0	0	0.062	0	0	0.46	0.472
HCN4	ACTN2	9606.ENSP00000261917	9606.ENSP00000443495	0	0	0	0	0.071	0.056	0	0.46	0.485
HCN4	CACNA1I	9606.ENSP00000261917	9606.ENSP00000385019	0	0	0	0	0.229	0.06	0	0.444	0.562
HCN4	PITX2	9606.ENSP00000261917	9606.ENSP00000304169	0	0	0	0	0.062	0	0	0.554	0.564
HCN4	NKX2-5	9606.ENSP00000261917	9606.ENSP00000327758	0	0	0	0	0.062	0	0	0.781	0.785
HGFAC	F9	9606.ENSP00000421801	9606.ENSP00000218099	0	0	0	0.689	0.525	0.056	0	0.145	0.548
HGFAC	C6	9606.ENSP00000421801	9606.ENSP00000263413	0	0	0	0	0.471	0.077	0	0.05	0.495
HGFAC	SPINT2	9606.ENSP00000421801	9606.ENSP00000301244	0	0	0	0	0.062	0.466	0	0.807	0.895
HGFAC	SPINT1	9606.ENSP00000421801	9606.ENSP00000342098	0	0	0	0	0	0.97	0	0.933	0.997
HMGA2	IGF2BP3	9606.ENSP00000437621	9606.ENSP00000258729	0	0	0	0	0.294	0	0	0.609	0.712
HMGA2	LIN28B	9606.ENSP00000437621	9606.ENSP00000344401	0	0	0	0	0.153	0	0	0.726	0.758
HMGA2	HBE1	9606.ENSP00000437621	9606.ENSP00000369586	0	0	0	0	0.073	0.104	0	0.387	0.446
HMGA2	TRIM71	9606.ENSP00000437621	9606.ENSP00000373272	0	0	0	0	0.099	0.068	0	0.413	0.465
HMGA2	ESR1	9606.ENSP00000437621	9606.ENSP00000405330	0	0	0	0	0	0	0	0.4	0.4
HMX2	PKM	9606.ENSP00000341108	9606.ENSP00000320171	0	0	0	0	0	0	0	0.797	0.797
HMX3	SIX3	9606.ENSP00000350549	9606.ENSP00000260653	0	0	0	0	0.108	0	0	0.396	0.438
HMX3	LHX8	9606.ENSP00000350549	9606.ENSP00000294638	0	0	0	0	0.063	0.132	0	0.579	0.627
HMX3	FOXG1	9606.ENSP00000350549	9606.ENSP00000339004	0	0	0	0	0.076	0.125	0	0.325	0.406
HMX3	SORCS3	9606.ENSP00000350549	9606.ENSP00000358715	0	0	0	0	0	0	0	0.423	0.422
HMX3	NSUN7	9606.ENSP00000350549	9606.ENSP00000371201	0	0	0	0	0	0	0	0.432	0.432
HOXA11	HOXC10	9606.ENSP00000006015	9606.ENSP00000307321	0	0	0	0.705	0.324	0	0	0.569	0.433
HOXA11	WNT9B	9606.ENSP00000006015	9606.ENSP00000290015	0	0	0	0	0	0	0	0.448	0.448
HOXA11	CYP19A1	9606.ENSP00000006015	9606.ENSP00000379683	0	0	0	0	0	0.056	0	0.441	0.449
HOXA11	HOXA7	9606.ENSP00000006015	9606.ENSP00000242159	0	0	0	0.691	0.299	0.078	0	0.739	0.477
HOXA11	EYA1	9606.ENSP00000006015	9606.ENSP00000342626	0	0	0	0	0	0.101	0	0.46	0.493
HOXA11	SIX2	9606.ENSP00000006015	9606.ENSP00000304502	0	0	0	0	0.098	0	0	0.659	0.679
HOXA7	HOXA11	9606.ENSP00000242159	9606.ENSP00000006015	0	0	0	0.691	0.299	0.078	0	0.739	0.477
HOXB13	PAX9	9606.ENSP00000290295	9606.ENSP00000355245	0	0	0	0	0	0.104	0	0.385	0.425
HOXB13	ESR1	9606.ENSP00000290295	9606.ENSP00000405330	0	0	0	0	0	0.07	0	0.451	0.467
HOXB13	RFX6	9606.ENSP00000290295	9606.ENSP00000332208	0	0	0	0	0	0	0	0.519	0.519
HOXB13	KLK3	9606.ENSP00000290295	9606.ENSP00000314151	0	0	0	0	0.065	0	0	0.564	0.574
HOXB13	PRAC2	9606.ENSP00000290295	9606.ENSP00000484945	0	0	0	0	0.113	0	0	0.909	0.915
HOXB9	SIX3	9606.ENSP00000309439	9606.ENSP00000260653	0	0	0	0	0	0	0	0.417	0.417
HOXC10	HOXA11	9606.ENSP00000307321	9606.ENSP00000006015	0	0	0	0.705	0.324	0	0	0.569	0.433
HOXC10	SALL4	9606.ENSP00000307321	9606.ENSP00000217086	0	0	0	0	0	0.081	0	0.499	0.519
HOXC10	HOXC13	9606.ENSP00000307321	9606.ENSP00000243056	0	0	0	0.632	0.423	0	0	0.74	0.577
HOXC10	SIX2	9606.ENSP00000307321	9606.ENSP00000304502	0	0	0	0	0.14	0	0	0.334	0.403
HOXC13	FOXN1	9606.ENSP00000243056	9606.ENSP00000226247	0	0	0	0	0.097	0.125	0	0.704	0.745
HOXC13	PAX9	9606.ENSP00000243056	9606.ENSP00000355245	0	0	0	0	0.185	0.104	0	0.259	0.412
HOXC13	FOXE1	9606.ENSP00000243056	9606.ENSP00000364265	0	0	0	0	0.083	0.178	0	0.314	0.438
HOXC13	HOXC10	9606.ENSP00000243056	9606.ENSP00000307321	0	0	0	0.632	0.423	0	0	0.74	0.577
HOXD11	LHX1	9606.ENSP00000249504	9606.ENSP00000477829	0	0	0	0	0	0.078	0	0.455	0.476
HOXD11	FGF8	9606.ENSP00000249504	9606.ENSP00000321797	0	0	0	0	0	0	0	0.484	0.484
HOXD11	FOXD1	9606.ENSP00000249504	9606.ENSP00000481581	0	0	0	0	0.098	0.074	0	0.45	0.5
HOXD11	EYA1	9606.ENSP00000249504	9606.ENSP00000342626	0	0	0	0	0	0.101	0	0.547	0.575
HOXD11	ZP2	9606.ENSP00000249504	9606.ENSP00000460971	0	0	0	0	0	0	0	0.656	0.656
HOXD11	SIX2	9606.ENSP00000249504	9606.ENSP00000304502	0	0	0	0	0.076	0	0	0.661	0.674
HP	CDH9	9606.ENSP00000348170	9606.ENSP00000231021	0	0	0	0	0	0	0	0.415	0.414
HP	C9	9606.ENSP00000348170	9606.ENSP00000263408	0	0	0	0	0.133	0.077	0	0.491	0.557
HP	CDH10	9606.ENSP00000348170	9606.ENSP00000264463	0	0	0	0	0	0	0	0.413	0.412
HP	MFI2	9606.ENSP00000348170	9606.ENSP00000296350	0	0	0	0	0.062	0.237	0	0.258	0.423
HP	ENTPD3	9606.ENSP00000348170	9606.ENSP00000301825	0	0	0	0	0.062	0	0	0.459	0.47
HP	NLGN1	9606.ENSP00000348170	9606.ENSP00000392500	0	0	0	0	0.062	0.056	0	0.398	0.42
HP	C4BPA	9606.ENSP00000348170	9606.ENSP00000356037	0	0	0	0	0.174	0	0	0.328	0.421
HP	G6PD	9606.ENSP00000348170	9606.ENSP00000377192	0	0	0	0	0	0	0	0.46	0.459
HP	ADIPOQ	9606.ENSP00000348170	9606.ENSP00000389814	0	0	0	0	0.062	0	0	0.5	0.51
HP	AFP	9606.ENSP00000348170	9606.ENSP00000379138	0	0	0	0	0.187	0.133	0	0.565	0.667
HP	HAMP	9606.ENSP00000348170	9606.ENSP00000471894	0	0	0	0	0.09	0	0	0.683	0.699
HP	HBE1	9606.ENSP00000348170	9606.ENSP00000369586	0	0	0	0	0.1	0.138	0.54	0.341	0.733
HP	SAA2	9606.ENSP00000348170	9606.ENSP00000436126	0	0	0	0	0.078	0	0.54	0.431	0.737
HP	SAA1	9606.ENSP00000348170	9606.ENSP00000384906	0	0	0	0	0.063	0	0.54	0.665	0.843
HP	HPR	9606.ENSP00000348170	9606.ENSP00000441828	0	0	0.447	0.982	0.804	0	0.72	0.651	0.943
HPDL	TAT	9606.ENSP00000335060	9606.ENSP00000348234	0	0	0	0	0.634	0	0	0.545	0.826
HPR	MFI2	9606.ENSP00000441828	9606.ENSP00000296350	0	0	0	0	0.062	0.237	0	0.248	0.414
HPR	ENTPD3	9606.ENSP00000441828	9606.ENSP00000301825	0	0	0	0	0.062	0	0	0.459	0.47
HPR	HP	9606.ENSP00000441828	9606.ENSP00000348170	0	0	0.447	0.982	0.804	0	0.72	0.651	0.943
HPR	SAA1	9606.ENSP00000441828	9606.ENSP00000384906	0	0	0	0	0.063	0	0.54	0.274	0.659
HPR	SAA2	9606.ENSP00000441828	9606.ENSP00000436126	0	0	0	0	0.063	0	0.54	0.058	0.558
HS3ST4	VWDE	9606.ENSP00000330606	9606.ENSP00000275358	0	0	0	0	0	0.061	0	0.617	0.625
HS3ST4	SPOCK3	9606.ENSP00000330606	9606.ENSP00000349677	0	0	0	0	0.167	0	0	0.31	0.4
HSD11B1	SLC14A2	9606.ENSP00000355995	9606.ENSP00000255226	0	0	0	0	0	0	0	0.452	0.452
HSD11B1	CTNND2	9606.ENSP00000355995	9606.ENSP00000307134	0	0	0	0	0	0	0	0.417	0.416
HSD11B1	CYP3A4	9606.ENSP00000355995	9606.ENSP00000337915	0	0	0	0	0.111	0.056	0.9	0.326	0.935
HSD11B1	UGT1A10	9606.ENSP00000355995	9606.ENSP00000343838	0	0	0	0	0.158	0.059	0.65	0.124	0.724
HSD11B1	CRHR1	9606.ENSP00000355995	9606.ENSP00000381333	0	0	0	0	0.065	0	0	0.424	0.438
HSD11B1	BSND	9606.ENSP00000355995	9606.ENSP00000360312	0	0	0	0	0	0	0	0.443	0.443
HSD11B1	CYP19A1	9606.ENSP00000355995	9606.ENSP00000379683	0	0	0	0	0	0.056	0	0.469	0.477
HSD11B1	ADIPOQ	9606.ENSP00000355995	9606.ENSP00000389814	0	0	0	0	0	0	0	0.61	0.611
HSD11B1	PKIA	9606.ENSP00000355995	9606.ENSP00000379696	0	0	0	0	0	0	0	0.631	0.631
HSD11B1	G6PD	9606.ENSP00000355995	9606.ENSP00000377192	0	0	0	0	0.058	0	0	0.633	0.639
HSD11B1	CYP1A1	9606.ENSP00000355995	9606.ENSP00000369050	0	0	0	0	0.14	0.082	0.9	0.178	0.926
HSPB3	CFTR	9606.ENSP00000303394	9606.ENSP00000003084	0	0	0	0	0	0	0	0.638	0.638
HSPB3	SMR3B	9606.ENSP00000303394	9606.ENSP00000302400	0	0	0	0	0	0	0	0.496	0.495
HSPB3	DAPL1	9606.ENSP00000303394	9606.ENSP00000309538	0	0	0	0	0	0	0	0.45	0.45
HSPB3	LHFPL3	9606.ENSP00000303394	9606.ENSP00000393128	0	0	0	0	0	0	0	0.457	0.457
HSPB3	TRDN	9606.ENSP00000303394	9606.ENSP00000439281	0	0	0	0	0.649	0	0	0.049	0.652
HSPB3	ESR1	9606.ENSP00000303394	9606.ENSP00000405330	0	0	0	0	0	0.056	0	0.856	0.858
HTR1D	SST	9606.ENSP00000363748	9606.ENSP00000287641	0	0	0	0	0.062	0	0.6	0.194	0.671
HTR1D	GRM5	9606.ENSP00000363748	9606.ENSP00000306138	0	0	0	0	0.062	0.056	0	0.693	0.704
HTR1D	HTR3A	9606.ENSP00000363748	9606.ENSP00000347754	0	0	0	0	0.063	0	0	0.732	0.739
HTR2B	KCNV1	9606.ENSP00000258400	9606.ENSP00000435954	0	0	0	0	0	0	0	0.417	0.417
HTR2B	HTR3A	9606.ENSP00000258400	9606.ENSP00000347754	0	0	0	0	0	0	0	0.681	0.681
HTR3A	HTR2B	9606.ENSP00000347754	9606.ENSP00000258400	0	0	0	0	0	0	0	0.681	0.681
HTR3A	SST	9606.ENSP00000347754	9606.ENSP00000287641	0	0	0	0	0.076	0	0	0.647	0.66
HTR3A	P2RX2	9606.ENSP00000347754	9606.ENSP00000343339	0	0	0	0	0	0	0	0.53	0.53
HTR3A	NLGN1	9606.ENSP00000347754	9606.ENSP00000392500	0	0	0	0	0.062	0	0.36	0.12	0.425
HTR3A	CHRM2	9606.ENSP00000347754	9606.ENSP00000399745	0	0	0	0	0.062	0	0	0.417	0.43
HTR3A	DRD1	9606.ENSP00000347754	9606.ENSP00000377353	0	0	0	0	0.085	0	0	0.405	0.432
HTR3A	GAD2	9606.ENSP00000347754	9606.ENSP00000365437	0	0	0	0	0.064	0.057	0	0.439	0.461
HTR3A	HTR1D	9606.ENSP00000347754	9606.ENSP00000363748	0	0	0	0	0.063	0	0	0.732	0.739
HUNK	KBTBD12	9606.ENSP00000270112	9606.ENSP00000385957	0	0	0	0	0.063	0.056	0	0.399	0.422
IGDCC3	MMP10	9606.ENSP00000332773	9606.ENSP00000279441	0	0	0	0	0	0	0	0.556	0.556
IGDCC3	PLEKHG4B	9606.ENSP00000332773	9606.ENSP00000283426	0	0	0	0	0.099	0.364	0	0.408	0.631
IGDCC3	CADPS	9606.ENSP00000332773	9606.ENSP00000373215	0	0	0	0	0.049	0	0	0.61	0.613
IGF2BP3	INS-IGF2	9606.ENSP00000258729	9606.ENSP00000380440	0	0	0	0	0.062	0	0	0.387	0.4
IGF2BP3	AFP	9606.ENSP00000258729	9606.ENSP00000379138	0	0	0	0	0.245	0	0	0.261	0.418
IGF2BP3	VTCN1	9606.ENSP00000258729	9606.ENSP00000358470	0	0	0	0	0	0	0	0.436	0.436
IGF2BP3	LY6K	9606.ENSP00000258729	9606.ENSP00000292430	0	0	0	0	0	0	0	0.519	0.519
IGF2BP3	LIN28B	9606.ENSP00000258729	9606.ENSP00000344401	0	0	0	0	0.213	0.056	0	0.417	0.529
IGF2BP3	HMGA2	9606.ENSP00000258729	9606.ENSP00000437621	0	0	0	0	0.294	0	0	0.609	0.712
IGFBPL1	LIX1	9606.ENSP00000366923	9606.ENSP00000274382	0	0	0	0	0.626	0	0	0.095	0.647
IGFBPL1	INSL6	9606.ENSP00000366923	9606.ENSP00000371054	0	0	0	0	0	0	0	0.415	0.415
IGFN1	FRAS1	9606.ENSP00000334714	9606.ENSP00000326330	0	0	0	0	0.066	0	0	0.457	0.471
IGFN1	FAM47C	9606.ENSP00000334714	9606.ENSP00000367913	0	0	0	0	0	0	0	0.405	0.405
IGFN1	KY	9606.ENSP00000334714	9606.ENSP00000397598	0	0	0	0	0.062	0	0	0.452	0.464
IGFN1	PKIB	9606.ENSP00000334714	9606.ENSP00000480824	0	0	0	0	0	0	0	0.465	0.465
IGSF1	TG	9606.ENSP00000359940	9606.ENSP00000220616	0	0	0	0	0	0	0	0.514	0.514
IGSF1	ARHGAP36	9606.ENSP00000359940	9606.ENSP00000276211	0	0	0	0	0.214	0	0	0.432	0.535
IGSF1	PRL	9606.ENSP00000359940	9606.ENSP00000302150	0	0	0	0	0	0	0	0.466	0.465
IGSF1	NKX2-5	9606.ENSP00000359940	9606.ENSP00000327758	0	0	0	0	0	0	0	0.515	0.515
IGSF1	PASD1	9606.ENSP00000359940	9606.ENSP00000359382	0	0	0	0	0.665	0	0	0	0.665
IGSF1	LHX3	9606.ENSP00000359940	9606.ENSP00000360811	0	0	0	0	0	0	0	0.421	0.42
IGSF1	CCDC160	9606.ENSP00000359940	9606.ENSP00000427951	0	0	0	0	0.062	0	0	0.536	0.546
IGSF1	FOXE1	9606.ENSP00000359940	9606.ENSP00000364265	0	0	0	0	0	0	0	0.624	0.624
IL11	CXCL5	9606.ENSP00000264563	9606.ENSP00000296027	0	0	0	0	0	0	0	0.44	0.44
IL11	MMP1	9606.ENSP00000264563	9606.ENSP00000322788	0	0	0	0	0.076	0	0	0.459	0.478
IL11	IL20RA	9606.ENSP00000264563	9606.ENSP00000314976	0	0	0	0	0	0	0.6	0.108	0.627
IL11	PTHLH	9606.ENSP00000264563	9606.ENSP00000441765	0	0	0	0	0.067	0	0	0.659	0.668
IL17F	CXCL5	9606.ENSP00000337432	9606.ENSP00000296027	0	0	0	0	0	0	0	0.559	0.559
IL17F	MMP1	9606.ENSP00000337432	9606.ENSP00000322788	0	0	0	0	0	0	0.9	0.194	0.915
IL17F	SAA1	9606.ENSP00000337432	9606.ENSP00000384906	0	0	0	0	0	0	0.9	0.243	0.921
IL20RA	IL11	9606.ENSP00000314976	9606.ENSP00000264563	0	0	0	0	0	0	0.6	0.108	0.627
IL20RA	PRL	9606.ENSP00000314976	9606.ENSP00000302150	0	0	0	0	0	0	0.6	0	0.6
IL20RA	ATP2C2	9606.ENSP00000314976	9606.ENSP00000397925	0	0	0	0	0.076	0	0	0.456	0.476
INHA	PAX3	9606.ENSP00000243786	9606.ENSP00000375921	0	0	0	0	0.049	0.105	0	0.435	0.477
INHA	CYP19A1	9606.ENSP00000243786	9606.ENSP00000379683	0	0	0	0	0.062	0	0	0.569	0.578
INPP5J	RAB36	9606.ENSP00000333262	9606.ENSP00000263116	0	0	0	0	0.062	0.146	0	0.422	0.496
INPP5J	PLCH2	9606.ENSP00000333262	9606.ENSP00000367747	0	0	0	0	0.097	0.063	0.65	0.139	0.71
INS-IGF2	IGF2BP3	9606.ENSP00000380440	9606.ENSP00000258729	0	0	0	0	0.062	0	0	0.387	0.4
INS-IGF2	UCP1	9606.ENSP00000380440	9606.ENSP00000262999	0	0	0	0	0	0	0	0.432	0.432
INS-IGF2	SST	9606.ENSP00000380440	9606.ENSP00000287641	0	0	0	0	0	0	0	0.627	0.627
INS-IGF2	GLP1R	9606.ENSP00000380440	9606.ENSP00000362353	0	0	0	0	0	0	0	0.556	0.556
INS-IGF2	ADIPOQ	9606.ENSP00000380440	9606.ENSP00000389814	0	0	0	0	0	0	0	0.642	0.642
INSL4	B3GALT5	9606.ENSP00000239316	9606.ENSP00000381699	0	0	0	0	0	0	0	0.459	0.459
INSL4	RXFP4	9606.ENSP00000239316	9606.ENSP00000357301	0	0	0	0	0	0	0	0.681	0.681
INSL4	INSL6	9606.ENSP00000239316	9606.ENSP00000371054	0	0	0	0	0	0	0	0.903	0.903
INSL6	INSL4	9606.ENSP00000371054	9606.ENSP00000239316	0	0	0	0	0	0	0	0.903	0.903
INSL6	ZPLD1	9606.ENSP00000371054	9606.ENSP00000307801	0	0	0	0	0	0	0	0.586	0.586
INSL6	RXFP4	9606.ENSP00000371054	9606.ENSP00000357301	0	0	0	0	0	0	0	0.851	0.851
INSL6	IGFBPL1	9606.ENSP00000371054	9606.ENSP00000366923	0	0	0	0	0	0	0	0.415	0.415
ISL2	NKX2-5	9606.ENSP00000290759	9606.ENSP00000327758	0	0	0	0	0.099	0.113	0	0.349	0.434
ISL2	EVX1	9606.ENSP00000290759	9606.ENSP00000419266	0	0	0	0	0	0	0	0.523	0.523
ISL2	LHX3	9606.ENSP00000290759	9606.ENSP00000360811	0	0	0	0.774	0.063	0.773	0	0.863	0.821
ITGA3	FRAS1	9606.ENSP00000007722	9606.ENSP00000326330	0	0	0	0	0.101	0	0	0.394	0.432
ITGA3	NPHS2	9606.ENSP00000007722	9606.ENSP00000356587	0	0	0	0	0.052	0	0	0.461	0.467
ITGA3	COL6A5	9606.ENSP00000007722	9606.ENSP00000265379	0	0	0	0	0	0	0.6	0.047	0.602
ITGA3	COL9A2	9606.ENSP00000007722	9606.ENSP00000361834	0	0	0	0	0.053	0	0.6	0.074	0.618
ITGA3	COL2A1	9606.ENSP00000007722	9606.ENSP00000369889	0	0	0	0	0.064	0	0.6	0.243	0.692
ITGA3	LAMA1	9606.ENSP00000007722	9606.ENSP00000374309	0	0	0	0	0.062	0.211	0.9	0.442	0.953
ITGA3	LAMC2	9606.ENSP00000007722	9606.ENSP00000264144	0	0	0	0	0.141	0.153	0.9	0.459	0.955
ITGA3	ITGB8	9606.ENSP00000007722	9606.ENSP00000222573	0	0	0	0	0.063	0.19	0.9	0.574	0.963
ITGA3	ITGB4	9606.ENSP00000007722	9606.ENSP00000200181	0	0	0	0	0.162	0.383	0.8	0.72	0.967
ITGB4	ITGA3	9606.ENSP00000200181	9606.ENSP00000007722	0	0	0	0	0.162	0.383	0.8	0.72	0.967
ITGB4	CEACAM6	9606.ENSP00000200181	9606.ENSP00000199764	0	0	0	0	0.078	0	0	0.436	0.458
ITGB4	KRT4	9606.ENSP00000200181	9606.ENSP00000448220	0	0	0	0	0.069	0	0	0.47	0.485
ITGB4	EPCAM	9606.ENSP00000200181	9606.ENSP00000263735	0	0	0	0	0.088	0	0	0.469	0.495
ITGB4	RAB25	9606.ENSP00000200181	9606.ENSP00000354376	0	0	0	0	0.117	0.058	0	0.454	0.506
ITGB4	COL6A5	9606.ENSP00000200181	9606.ENSP00000265379	0	0	0	0	0.049	0.061	0.6	0.069	0.623
ITGB4	MUC5AC	9606.ENSP00000200181	9606.ENSP00000485659	0	0	0	0	0.098	0.284	0	0.468	0.627
ITGB4	COL9A2	9606.ENSP00000200181	9606.ENSP00000361834	0	0	0	0	0.049	0.061	0.6	0.082	0.628
ITGB4	COL2A1	9606.ENSP00000200181	9606.ENSP00000369889	0	0	0	0	0.062	0.061	0.6	0.098	0.639
ITGB4	ITGB8	9606.ENSP00000200181	9606.ENSP00000222573	0	0	0	0.749	0.082	0	0.72	0.471	0.762
ITGB4	LAMA1	9606.ENSP00000200181	9606.ENSP00000374309	0	0	0	0	0.062	0.13	0.9	0.337	0.938
ITGB4	LAMC2	9606.ENSP00000200181	9606.ENSP00000264144	0	0	0	0	0.117	0.13	0.9	0.568	0.962
ITGB8	ITGA3	9606.ENSP00000222573	9606.ENSP00000007722	0	0	0	0	0.063	0.19	0.9	0.574	0.963
ITGB8	ITGB4	9606.ENSP00000222573	9606.ENSP00000200181	0	0	0	0.749	0.082	0	0.72	0.471	0.762
ITGB8	P2RX2	9606.ENSP00000222573	9606.ENSP00000343339	0	0	0	0	0.062	0	0	0.504	0.514
ITGB8	COL9A2	9606.ENSP00000222573	9606.ENSP00000361834	0	0	0	0	0.049	0.061	0.6	0.063	0.62
ITGB8	COL6A5	9606.ENSP00000222573	9606.ENSP00000265379	0	0	0	0	0.049	0.061	0.6	0.086	0.63
ITGB8	COL2A1	9606.ENSP00000222573	9606.ENSP00000369889	0	0	0	0	0.049	0.061	0.6	0.095	0.633
ITGB8	LAMC2	9606.ENSP00000222573	9606.ENSP00000264144	0	0	0	0	0.062	0.13	0.6	0.178	0.696
ITGB8	LAMA1	9606.ENSP00000222573	9606.ENSP00000374309	0	0	0	0	0.062	0.13	0.6	0.2	0.703
ITIH5	DEPDC1B	9606.ENSP00000380333	9606.ENSP00000265036	0	0	0	0	0	0	0	0.49	0.49
ITIH5	APCDD1	9606.ENSP00000380333	9606.ENSP00000347433	0	0	0	0	0.088	0	0	0.389	0.419
ITIH5	PNCK	9606.ENSP00000380333	9606.ENSP00000405950	0	0	0	0	0.062	0	0	0.618	0.626
ITPR3	SNAP25	9606.ENSP00000363435	9606.ENSP00000254976	0	0	0	0	0	0	0.65	0.256	0.728
ITPR3	ADCY8	9606.ENSP00000363435	9606.ENSP00000286355	0	0	0	0	0.063	0.102	0	0.4	0.451
ITPR3	GRM5	9606.ENSP00000363435	9606.ENSP00000306138	0	0	0	0	0.062	0.077	0	0.602	0.626
ITPR3	CALHM3	9606.ENSP00000363435	9606.ENSP00000358798	0	0	0	0	0	0	0	0.443	0.443
ITPR3	TRDN	9606.ENSP00000363435	9606.ENSP00000439281	0	0	0	0	0	0	0	0.409	0.408
ITPR3	ATP2C2	9606.ENSP00000363435	9606.ENSP00000397925	0	0	0	0	0.089	0.172	0	0.409	0.515
KBTBD12	HUNK	9606.ENSP00000385957	9606.ENSP00000270112	0	0	0	0	0.063	0.056	0	0.399	0.422
KBTBD12	KCNG3	9606.ENSP00000385957	9606.ENSP00000304127	0	0	0	0	0	0	0	0.713	0.713
KCNG3	KCNQ4	9606.ENSP00000304127	9606.ENSP00000262916	0	0	0	0.577	0	0.119	0.5	0.53	0.639
KCNG3	CADPS	9606.ENSP00000304127	9606.ENSP00000373215	0	0	0	0	0	0	0	0.43	0.43
KCNG3	KCNK9	9606.ENSP00000304127	9606.ENSP00000430676	0	0	0	0	0.062	0	0	0.443	0.455
KCNG3	KCNV1	9606.ENSP00000304127	9606.ENSP00000435954	0	0	0.442	0.859	0	0	0.5	0.518	0.562
KCNG3	KCNH6	9606.ENSP00000304127	9606.ENSP00000463533	0	0	0	0	0.062	0	0.5	0.249	0.617
KCNG3	KBTBD12	9606.ENSP00000304127	9606.ENSP00000385957	0	0	0	0	0	0	0	0.713	0.713
KCNH6	KCNQ4	9606.ENSP00000463533	9606.ENSP00000262916	0	0	0	0	0.054	0	0.5	0.367	0.674
KCNH6	PRL	9606.ENSP00000463533	9606.ENSP00000302150	0	0	0	0	0.063	0	0	0.538	0.548
KCNH6	KCNG3	9606.ENSP00000463533	9606.ENSP00000304127	0	0	0	0	0.062	0	0.5	0.249	0.617
KCNH6	KCNK10	9606.ENSP00000463533	9606.ENSP00000312811	0	0	0	0	0.062	0.127	0	0.328	0.402
KCNH6	KCNV1	9606.ENSP00000463533	9606.ENSP00000435954	0	0	0	0	0.055	0	0.5	0.383	0.683
KCNJ16	ADAD1	9606.ENSP00000465295	9606.ENSP00000296513	0	0	0	0	0	0	0	0.409	0.409
KCNJ16	KCNK10	9606.ENSP00000465295	9606.ENSP00000312811	0	0	0	0	0.069	0	0	0.48	0.496
KCNJ16	LUZP2	9606.ENSP00000465295	9606.ENSP00000336817	0	0	0	0	0.062	0	0	0.396	0.409
KCNJ16	BSND	9606.ENSP00000465295	9606.ENSP00000360312	0	0	0	0	0.065	0	0	0.449	0.463
KCNJ16	SLC12A1	9606.ENSP00000465295	9606.ENSP00000379822	0	0	0	0	0.064	0	0	0.53	0.541
KCNJ16	KCNK2	9606.ENSP00000465295	9606.ENSP00000394033	0	0	0	0	0	0	0	0.477	0.477
KCNJ16	KCNK9	9606.ENSP00000465295	9606.ENSP00000430676	0	0	0	0	0.072	0	0	0.438	0.457
KCNJ16	FMO1	9606.ENSP00000465295	9606.ENSP00000481732	0	0	0	0	0	0	0	0.41	0.41
KCNK10	MTNR1A	9606.ENSP00000312811	9606.ENSP00000302811	0	0	0	0	0	0.058	0	0.537	0.545
KCNK10	KCNH6	9606.ENSP00000312811	9606.ENSP00000463533	0	0	0	0	0.062	0.127	0	0.328	0.402
KCNK10	KCNV1	9606.ENSP00000312811	9606.ENSP00000435954	0	0	0	0	0.085	0	0	0.38	0.409
KCNK10	KCNJ16	9606.ENSP00000312811	9606.ENSP00000465295	0	0	0	0	0.069	0	0	0.48	0.496
KCNK10	KCNK9	9606.ENSP00000312811	9606.ENSP00000430676	0	0	0	0.7	0.098	0	0.6	0.873	0.721
KCNK10	KCNK2	9606.ENSP00000312811	9606.ENSP00000394033	0	0	0	0.956	0	0	0.8	0.964	0.808
KCNK2	HCN4	9606.ENSP00000394033	9606.ENSP00000261917	0	0	0	0	0.062	0.127	0	0.379	0.447
KCNK2	KCNK10	9606.ENSP00000394033	9606.ENSP00000312811	0	0	0	0.956	0	0	0.8	0.964	0.808
KCNK2	KCNJ16	9606.ENSP00000394033	9606.ENSP00000465295	0	0	0	0	0	0	0	0.477	0.477
KCNK2	KCNK9	9606.ENSP00000394033	9606.ENSP00000430676	0	0	0	0.706	0.063	0	0.6	0.879	0.709
KCNK9	SNAP25	9606.ENSP00000430676	9606.ENSP00000254976	0	0	0	0	0.348	0	0	0.274	0.507
KCNK9	KCNG3	9606.ENSP00000430676	9606.ENSP00000304127	0	0	0	0	0.062	0	0	0.443	0.455
KCNK9	GRM5	9606.ENSP00000430676	9606.ENSP00000306138	0	0	0	0	0.352	0	0	0.144	0.421
KCNK9	KCNK10	9606.ENSP00000430676	9606.ENSP00000312811	0	0	0	0.7	0.098	0	0.6	0.873	0.721
KCNK9	CACNA1I	9606.ENSP00000430676	9606.ENSP00000385019	0	0	0	0	0.193	0	0	0.358	0.46
KCNK9	KCNK2	9606.ENSP00000430676	9606.ENSP00000394033	0	0	0	0.706	0.063	0	0.6	0.879	0.709
KCNK9	CDH22	9606.ENSP00000430676	9606.ENSP00000437790	0	0	0	0	0.372	0	0	0.092	0.406
KCNK9	KCNJ16	9606.ENSP00000430676	9606.ENSP00000465295	0	0	0	0	0.072	0	0	0.438	0.457
KCNQ4	GRHL2	9606.ENSP00000262916	9606.ENSP00000251808	0	0	0	0	0	0	0	0.512	0.512
KCNQ4	BSND	9606.ENSP00000262916	9606.ENSP00000360312	0	0	0	0	0	0	0	0.457	0.457
KCNQ4	LHFPL5	9606.ENSP00000262916	9606.ENSP00000353346	0	0	0	0	0.064	0	0	0.454	0.467
KCNQ4	KCNV1	9606.ENSP00000262916	9606.ENSP00000435954	0	0	0	0.579	0.062	0.141	0.5	0.259	0.603
KCNQ4	KCNG3	9606.ENSP00000262916	9606.ENSP00000304127	0	0	0	0.577	0	0.119	0.5	0.53	0.639
KCNQ4	KCNH6	9606.ENSP00000262916	9606.ENSP00000463533	0	0	0	0	0.054	0	0.5	0.367	0.674
KCNQ4	USH1G	9606.ENSP00000262916	9606.ENSP00000480279	0	0	0	0	0.06	0.056	0	0.676	0.687
KCNQ4	GJB3	9606.ENSP00000262916	9606.ENSP00000362464	0	0	0	0	0	0	0	0.816	0.816
KCNV1	LAMP5	9606.ENSP00000435954	9606.ENSP00000246070	0	0	0	0	0.065	0	0	0.402	0.417
KCNV1	HTR2B	9606.ENSP00000435954	9606.ENSP00000258400	0	0	0	0	0	0	0	0.417	0.417
KCNV1	KCNQ4	9606.ENSP00000435954	9606.ENSP00000262916	0	0	0	0.579	0.062	0.141	0.5	0.259	0.603
KCNV1	KCNG3	9606.ENSP00000435954	9606.ENSP00000304127	0	0	0.442	0.859	0	0	0.5	0.518	0.562
KCNV1	KCNK10	9606.ENSP00000435954	9606.ENSP00000312811	0	0	0	0	0.085	0	0	0.38	0.409
KCNV1	VAX1	9606.ENSP00000435954	9606.ENSP00000358207	0	0	0	0	0.062	0	0	0.391	0.404
KCNV1	KCNH6	9606.ENSP00000435954	9606.ENSP00000463533	0	0	0	0	0.055	0	0.5	0.383	0.683
KCTD19	KCTD8	9606.ENSP00000305702	9606.ENSP00000353129	0	0	0	0	0	0	0	0.578	0.578
KCTD19	DQX1	9606.ENSP00000305702	9606.ENSP00000384621	0	0	0	0	0.38	0.161	0	0.302	0.605
KCTD19	MYADML2	9606.ENSP00000305702	9606.ENSP00000386702	0	0	0	0	0.062	0	0	0.687	0.694
KCTD8	KCTD19	9606.ENSP00000353129	9606.ENSP00000305702	0	0	0	0	0	0	0	0.578	0.578
KCTD8	GABRA2	9606.ENSP00000353129	9606.ENSP00000421828	0	0	0	0	0.146	0	0	0.368	0.437
KCTD8	PLCH2	9606.ENSP00000353129	9606.ENSP00000367747	0	0	0	0	0.097	0	0	0.407	0.442
KCTD8	RND2	9606.ENSP00000353129	9606.ENSP00000466680	0	0	0	0	0.107	0	0	0.631	0.657
KHDC1L	PRAMEF14	9606.ENSP00000359415	9606.ENSP00000334410	0	0	0	0	0.066	0	0	0.559	0.57
KIF18B	MYBL2	9606.ENSP00000465992	9606.ENSP00000217026	0	0	0	0	0.433	0	0	0.278	0.573
KIF18B	FAM64A	9606.ENSP00000465992	9606.ENSP00000250056	0	0	0	0	0.404	0	0	0	0.404
KIF18B	BIRC5	9606.ENSP00000465992	9606.ENSP00000301633	0	0	0	0	0.703	0.069	0	0.189	0.757
KIF18B	CENPA	9606.ENSP00000465992	9606.ENSP00000336868	0	0	0	0	0.545	0.112	0	0.204	0.65
KIF18B	UBE2C	9606.ENSP00000465992	9606.ENSP00000348838	0	0	0	0	0.821	0.077	0	0.259	0.867
KIF18B	CEP55	9606.ENSP00000465992	9606.ENSP00000360540	0	0	0	0	0.628	0.056	0	0.29	0.729
KIF18B	CDC20	9606.ENSP00000465992	9606.ENSP00000361540	0	0	0	0	0.894	0.102	0	0.174	0.915
KIF18B	KLC3	9606.ENSP00000465992	9606.ENSP00000375810	0	0	0	0	0.062	0.138	0.5	0.048	0.563
KIF18B	MTUS2	9606.ENSP00000465992	9606.ENSP00000483729	0	0	0	0	0	0	0	0.428	0.428
KIRREL2	EFNA5	9606.ENSP00000353331	9606.ENSP00000328777	0	0	0	0	0	0.058	0	0.55	0.558
KIRREL2	NLGN1	9606.ENSP00000353331	9606.ENSP00000392500	0	0	0	0	0	0.101	0	0.395	0.432
KIRREL2	PTF1A	9606.ENSP00000353331	9606.ENSP00000365687	0	0	0	0	0	0	0	0.531	0.531
KIRREL2	EPHA5	9606.ENSP00000353331	9606.ENSP00000480763	0	0	0	0	0.062	0.104	0	0.657	0.686
KIRREL2	NPHS2	9606.ENSP00000353331	9606.ENSP00000356587	0	0	0	0	0	0.057	0	0.767	0.77
KISS1R	CYP19A1	9606.ENSP00000234371	9606.ENSP00000379683	0	0	0	0	0.082	0	0	0.373	0.4
KISS1R	PRL	9606.ENSP00000234371	9606.ENSP00000302150	0	0	0	0	0	0	0	0.403	0.403
KISS1R	NR0B1	9606.ENSP00000234371	9606.ENSP00000368253	0	0	0	0	0	0.056	0	0.394	0.403
KISS1R	LIN28B	9606.ENSP00000234371	9606.ENSP00000344401	0	0	0	0	0.062	0.062	0	0.383	0.41
KISS1R	MCEMP1	9606.ENSP00000234371	9606.ENSP00000329920	0	0	0	0	0	0	0	0.422	0.422
KISS1R	FGF8	9606.ENSP00000234371	9606.ENSP00000321797	0	0	0	0	0	0	0	0.596	0.596
KISS1R	ESR1	9606.ENSP00000234371	9606.ENSP00000405330	0	0	0	0	0	0.056	0	0.653	0.659
KISS1R	ARID3A	9606.ENSP00000234371	9606.ENSP00000263620	0	0	0	0	0.089	0	0	0.729	0.742
KLC3	NEFM	9606.ENSP00000375810	9606.ENSP00000221166	0	0	0	0	0	0	0.8	0	0.8
KLC3	KIF18B	9606.ENSP00000375810	9606.ENSP00000465992	0	0	0	0	0.062	0.138	0.5	0.048	0.563
KLC3	CCDC64B	9606.ENSP00000375810	9606.ENSP00000459043	0	0	0	0	0	0.601	0	0.146	0.644
KLK3	CHGA	9606.ENSP00000314151	9606.ENSP00000216492	0	0	0	0	0	0	0	0.681	0.681
KLK3	TG	9606.ENSP00000314151	9606.ENSP00000220616	0	0	0	0	0	0.056	0	0.459	0.467
KLK3	EPCAM	9606.ENSP00000314151	9606.ENSP00000263735	0	0	0	0	0	0	0	0.518	0.518
KLK3	HOXB13	9606.ENSP00000314151	9606.ENSP00000290295	0	0	0	0	0.065	0	0	0.564	0.574
KLK3	CDH16	9606.ENSP00000314151	9606.ENSP00000299752	0	0	0	0	0	0	0	0.452	0.452
KLK3	CYP19A1	9606.ENSP00000314151	9606.ENSP00000379683	0	0	0	0	0	0.061	0	0.405	0.417
KLK3	UBE2C	9606.ENSP00000314151	9606.ENSP00000348838	0	0	0	0	0	0	0	0.458	0.457
KLK3	KRT19	9606.ENSP00000314151	9606.ENSP00000355124	0	0	0	0	0	0	0	0.457	0.457
KLK3	CDX2	9606.ENSP00000314151	9606.ENSP00000370408	0	0	0	0	0.062	0	0	0.454	0.465
KLK3	SPDEF	9606.ENSP00000314151	9606.ENSP00000363149	0	0	0	0	0.077	0	0	0.503	0.521
KLK3	ESR1	9606.ENSP00000314151	9606.ENSP00000405330	0	0	0	0	0	0	0	0.602	0.602
KLK3	PTHLH	9606.ENSP00000314151	9606.ENSP00000441765	0	0	0	0	0	0.213	0	0.528	0.613
KLK3	ENO2	9606.ENSP00000314151	9606.ENSP00000437402	0	0	0	0	0	0	0	0.629	0.629
KLK3	CAGE1	9606.ENSP00000314151	9606.ENSP00000425493	0	0	0	0	0	0	0	0.652	0.652
KLK3	PAGE1	9606.ENSP00000314151	9606.ENSP00000365320	0	0	0	0	0	0	0	0.665	0.665
KLK3	MUC1	9606.ENSP00000314151	9606.ENSP00000484824	0	0	0	0	0	0	0	0.681	0.681
KLK3	MSMB	9606.ENSP00000314151	9606.ENSP00000463092	0	0	0	0	0.076	0	0	0.687	0.698
KLK3	AFP	9606.ENSP00000314151	9606.ENSP00000379138	0	0	0	0	0.053	0.078	0	0.739	0.752
KLK3	ACPP	9606.ENSP00000314151	9606.ENSP00000323036	0	0	0	0	0.065	0	0	0.764	0.769
KLK4	SLC14A2	9606.ENSP00000326159	9606.ENSP00000255226	0	0	0	0	0	0	0	0.577	0.577
KLK4	DSG1	9606.ENSP00000326159	9606.ENSP00000257192	0	0	0	0	0	0	0	0.459	0.459
KLK4	AMBN	9606.ENSP00000326159	9606.ENSP00000313809	0	0	0	0	0	0	0	0.822	0.822
KLK4	MSMB	9606.ENSP00000326159	9606.ENSP00000463092	0	0	0	0	0	0	0	0.425	0.424
KLK4	AMTN	9606.ENSP00000326159	9606.ENSP00000341013	0	0	0	0	0	0	0	0.814	0.814
KLK6	FA2H	9606.ENSP00000366047	9606.ENSP00000219368	0	0	0	0	0.313	0.063	0	0.18	0.426
KLK6	DSG1	9606.ENSP00000366047	9606.ENSP00000257192	0	0	0	0	0.065	0	0	0.559	0.57
KLK6	COLEC10	9606.ENSP00000366047	9606.ENSP00000332723	0	0	0	0	0	0	0	0.443	0.443
KLK6	CNDP1	9606.ENSP00000366047	9606.ENSP00000351682	0	0	0	0	0.207	0	0	0.551	0.629
KRT15	KRT4	9606.ENSP00000254043	9606.ENSP00000448220	0	0	0	0.751	0.126	0.255	0	0.749	0.446
KRT15	KRT19	9606.ENSP00000254043	9606.ENSP00000355124	0	0	0	0.966	0.176	0.129	0.3	0.72	0.467
KRT15	KRT40	9606.ENSP00000254043	9606.ENSP00000366984	0	0	0	0.911	0	0	0.5	0.156	0.505
KRT19	CFTR	9606.ENSP00000355124	9606.ENSP00000003084	0	0	0	0	0.062	0	0	0.532	0.542
KRT19	SCTR	9606.ENSP00000355124	9606.ENSP00000019103	0	0	0	0	0	0	0	0.406	0.406
KRT19	CHGA	9606.ENSP00000355124	9606.ENSP00000216492	0	0	0	0	0	0	0	0.631	0.631
KRT19	SALL4	9606.ENSP00000355124	9606.ENSP00000217086	0	0	0	0	0	0	0	0.403	0.403
KRT19	TG	9606.ENSP00000355124	9606.ENSP00000220616	0	0	0	0	0	0	0	0.604	0.604
KRT19	KRT15	9606.ENSP00000355124	9606.ENSP00000254043	0	0	0	0.966	0.176	0.129	0.3	0.72	0.467
KRT19	EPCAM	9606.ENSP00000355124	9606.ENSP00000263735	0	0	0	0	0.545	0	0	0.818	0.913
KRT19	SST	9606.ENSP00000355124	9606.ENSP00000287641	0	0	0	0	0	0	0	0.48	0.48
KRT19	TFF1	9606.ENSP00000355124	9606.ENSP00000291527	0	0	0	0	0.293	0	0	0.325	0.502
KRT19	KLK3	9606.ENSP00000355124	9606.ENSP00000314151	0	0	0	0	0	0	0	0.457	0.457
KRT19	PKP3	9606.ENSP00000355124	9606.ENSP00000331678	0	0	0	0	0.466	0.072	0	0.511	0.736
KRT19	DLK1	9606.ENSP00000355124	9606.ENSP00000340292	0	0	0	0	0	0	0	0.431	0.431
KRT19	TAT	9606.ENSP00000355124	9606.ENSP00000348234	0	0	0	0	0	0	0	0.44	0.44
KRT19	HBE1	9606.ENSP00000355124	9606.ENSP00000369586	0	0	0	0	0.069	0	0	0.406	0.423
KRT19	ESRP1	9606.ENSP00000355124	9606.ENSP00000405738	0	0	0	0	0.341	0	0	0.162	0.424
KRT19	KRT40	9606.ENSP00000355124	9606.ENSP00000366984	0	0	0	0.921	0.069	0	0.5	0.057	0.515
KRT19	PTF1A	9606.ENSP00000355124	9606.ENSP00000365687	0	0	0	0	0	0	0	0.55	0.55
KRT19	MUC6	9606.ENSP00000355124	9606.ENSP00000406861	0	0	0	0	0	0	0	0.556	0.556
KRT19	AGR2	9606.ENSP00000355124	9606.ENSP00000391490	0	0	0	0	0.338	0	0	0.378	0.57
KRT19	ESR1	9606.ENSP00000355124	9606.ENSP00000405330	0	0	0	0	0	0.129	0	0.559	0.599
KRT19	CDX2	9606.ENSP00000355124	9606.ENSP00000370408	0	0	0	0	0.083	0	0	0.601	0.618
KRT19	MUC5AC	9606.ENSP00000355124	9606.ENSP00000485659	0	0	0	0	0.096	0	0	0.602	0.624
KRT19	PROM1	9606.ENSP00000355124	9606.ENSP00000426809	0	0	0	0	0.073	0	0	0.707	0.717
KRT19	ENO2	9606.ENSP00000355124	9606.ENSP00000437402	0	0	0	0	0	0	0	0.731	0.731
KRT19	MUC1	9606.ENSP00000355124	9606.ENSP00000484824	0	0	0	0	0.167	0	0	0.71	0.748
KRT19	AFP	9606.ENSP00000355124	9606.ENSP00000379138	0	0	0	0	0.098	0	0	0.834	0.844
KRT4	ITGB4	9606.ENSP00000448220	9606.ENSP00000200181	0	0	0	0	0.069	0	0	0.47	0.485
KRT4	UPK3A	9606.ENSP00000448220	9606.ENSP00000216211	0	0	0	0	0	0	0	0.456	0.456
KRT4	KRT15	9606.ENSP00000448220	9606.ENSP00000254043	0	0	0	0.751	0.126	0.255	0	0.749	0.446
KRT4	DSG1	9606.ENSP00000448220	9606.ENSP00000257192	0	0	0	0	0.082	0.056	0	0.371	0.407
KRT4	EPCAM	9606.ENSP00000448220	9606.ENSP00000263735	0	0	0	0	0.049	0	0	0.47	0.474
KRT4	LAMC2	9606.ENSP00000448220	9606.ENSP00000264144	0	0	0	0	0.076	0	0	0.451	0.471
KRT4	SCGB1A1	9606.ENSP00000448220	9606.ENSP00000278282	0	0	0	0	0.117	0	0	0.603	0.634
KRT4	FOXJ1	9606.ENSP00000448220	9606.ENSP00000323880	0	0	0	0	0	0	0	0.609	0.609
KRT4	WNT7B	9606.ENSP00000448220	9606.ENSP00000341032	0	0	0	0	0.065	0	0	0.385	0.4
KRT4	ESR1	9606.ENSP00000448220	9606.ENSP00000405330	0	0	0	0	0	0.063	0	0.414	0.427
KRT4	MUC5AC	9606.ENSP00000448220	9606.ENSP00000485659	0	0	0	0	0.065	0.183	0	0.559	0.634
KRT40	KRT15	9606.ENSP00000366984	9606.ENSP00000254043	0	0	0	0.911	0	0	0.5	0.156	0.505
KRT40	ACER1	9606.ENSP00000366984	9606.ENSP00000301452	0	0	0	0	0	0	0	0.429	0.429
KRT40	KRT19	9606.ENSP00000366984	9606.ENSP00000355124	0	0	0	0.921	0.069	0	0.5	0.057	0.515
KRT40	KRTAP4-1	9606.ENSP00000366984	9606.ENSP00000381489	0	0	0	0	0.062	0	0	0.474	0.486
KRT80	CWH43	9606.ENSP00000378292	9606.ENSP00000226432	0	0	0	0	0	0	0	0.426	0.426
KRT80	ALOXE3	9606.ENSP00000378292	9606.ENSP00000314879	0	0	0	0	0.084	0	0	0.381	0.408
KRT80	PKP3	9606.ENSP00000378292	9606.ENSP00000331678	0	0	0	0	0.341	0.061	0	0.204	0.464
KRTAP19-1	KRTAP19-5	9606.ENSP00000375108	9606.ENSP00000334985	0	0	0	0	0.142	0	0	0.56	0.606
KRTAP19-1	KRTAP20-4	9606.ENSP00000375108	9606.ENSP00000372278	0	0	0	0	0	0	0	0.457	0.457
KRTAP19-1	KRTAP4-1	9606.ENSP00000375108	9606.ENSP00000381489	0	0	0	0	0.062	0	0	0.429	0.441
KRTAP19-5	KRTAP4-1	9606.ENSP00000334985	9606.ENSP00000381489	0	0	0	0	0.062	0	0	0.462	0.474
KRTAP19-5	KRTAP20-4	9606.ENSP00000334985	9606.ENSP00000372278	0	0	0	0	0.076	0	0	0.464	0.483
KRTAP19-5	KRTAP19-1	9606.ENSP00000334985	9606.ENSP00000375108	0	0	0	0	0.142	0	0	0.56	0.606
KRTAP20-4	KRTAP19-5	9606.ENSP00000372278	9606.ENSP00000334985	0	0	0	0	0.076	0	0	0.464	0.483
KRTAP20-4	KRTAP19-1	9606.ENSP00000372278	9606.ENSP00000375108	0	0	0	0	0	0	0	0.457	0.457
KRTAP20-4	KRTAP4-1	9606.ENSP00000372278	9606.ENSP00000381489	0	0	0	0	0	0	0	0.467	0.467
KRTAP4-1	KRTAP19-5	9606.ENSP00000381489	9606.ENSP00000334985	0	0	0	0	0.062	0	0	0.462	0.474
KRTAP4-1	KRT40	9606.ENSP00000381489	9606.ENSP00000366984	0	0	0	0	0.062	0	0	0.474	0.486
KRTAP4-1	KRTAP20-4	9606.ENSP00000381489	9606.ENSP00000372278	0	0	0	0	0	0	0	0.467	0.467
KRTAP4-1	KRTAP19-1	9606.ENSP00000381489	9606.ENSP00000375108	0	0	0	0	0.062	0	0	0.429	0.441
KY	MYH4	9606.ENSP00000397598	9606.ENSP00000255381	0	0	0	0	0.063	0.276	0	0.21	0.417
KY	IGFN1	9606.ENSP00000397598	9606.ENSP00000334714	0	0	0	0	0.062	0	0	0.452	0.464
KY	FCHO1	9606.ENSP00000397598	9606.ENSP00000473001	0	0	0	0	0	0.585	0	0.337	0.713
LAMA1	ITGA3	9606.ENSP00000374309	9606.ENSP00000007722	0	0	0	0	0.062	0.211	0.9	0.442	0.953
LAMA1	ITGB4	9606.ENSP00000374309	9606.ENSP00000200181	0	0	0	0	0.062	0.13	0.9	0.337	0.938
LAMA1	ITGB8	9606.ENSP00000374309	9606.ENSP00000222573	0	0	0	0	0.062	0.13	0.6	0.2	0.703
LAMA1	LAMC2	9606.ENSP00000374309	9606.ENSP00000264144	0	0	0	0.658	0	0	0.9	0.438	0.914
LAMA1	PAK7	9606.ENSP00000374309	9606.ENSP00000367686	0	0	0	0	0	0	0.9	0	0.9
LAMC2	ITGA3	9606.ENSP00000264144	9606.ENSP00000007722	0	0	0	0	0.141	0.153	0.9	0.459	0.955
LAMC2	ITGB4	9606.ENSP00000264144	9606.ENSP00000200181	0	0	0	0	0.117	0.13	0.9	0.568	0.962
LAMC2	ITGB8	9606.ENSP00000264144	9606.ENSP00000222573	0	0	0	0	0.062	0.13	0.6	0.178	0.696
LAMC2	CA9	9606.ENSP00000264144	9606.ENSP00000367608	0	0	0	0	0	0	0	0.46	0.46
LAMC2	KRT4	9606.ENSP00000264144	9606.ENSP00000448220	0	0	0	0	0.076	0	0	0.451	0.471
LAMC2	PAK7	9606.ENSP00000264144	9606.ENSP00000367686	0	0	0	0	0	0	0.9	0.059	0.901
LAMC2	LAMA1	9606.ENSP00000264144	9606.ENSP00000374309	0	0	0	0.658	0	0	0.9	0.438	0.914
LAMC2	MMP12	9606.ENSP00000264144	9606.ENSP00000458585	0	0	0	0	0.062	0	0.9	0.169	0.915
LAMP5	NPTX1	9606.ENSP00000246070	9606.ENSP00000307549	0	0	0	0	0.106	0	0	0.357	0.401
LAMP5	KCNV1	9606.ENSP00000246070	9606.ENSP00000435954	0	0	0	0	0.065	0	0	0.402	0.417
LAMP5	CADPS	9606.ENSP00000246070	9606.ENSP00000373215	0	0	0	0	0.126	0	0	0.39	0.444
LAMP5	DDN	9606.ENSP00000246070	9606.ENSP00000390590	0	0	0	0	0.13	0	0	0.398	0.454
LBX1	DMRT3	9606.ENSP00000359212	9606.ENSP00000190165	0	0	0	0	0.074	0.059	0	0.421	0.452
LBX1	SIX3	9606.ENSP00000359212	9606.ENSP00000260653	0	0	0	0	0.057	0	0	0.449	0.459
LBX1	ARID3A	9606.ENSP00000359212	9606.ENSP00000263620	0	0	0	0	0	0	0	0.494	0.494
LBX1	CPA6	9606.ENSP00000359212	9606.ENSP00000297770	0	0	0	0	0	0	0	0.419	0.419
LBX1	ATOH1	9606.ENSP00000359212	9606.ENSP00000302216	0	0	0	0	0	0	0	0.501	0.501
LBX1	SIX2	9606.ENSP00000359212	9606.ENSP00000304502	0	0	0	0	0.066	0	0	0.586	0.597
LBX1	OLIG3	9606.ENSP00000359212	9606.ENSP00000356708	0	0	0	0	0.054	0.061	0	0.456	0.474
LBX1	LHX1	9606.ENSP00000359212	9606.ENSP00000477829	0	0	0	0	0.095	0.139	0	0.556	0.624
LBX1	PTF1A	9606.ENSP00000359212	9606.ENSP00000365687	0	0	0	0	0.076	0.057	0	0.675	0.692
LCN15	SLC6A19	9606.ENSP00000313833	9606.ENSP00000305302	0	0	0	0	0	0	0	0.443	0.443
LDOC1	FTHL17	9606.ENSP00000359557	9606.ENSP00000368207	0	0	0	0	0	0	0	0.443	0.443
LHFPL3	HSPB3	9606.ENSP00000393128	9606.ENSP00000303394	0	0	0	0	0	0	0	0.457	0.457
LHFPL5	KCNQ4	9606.ENSP00000353346	9606.ENSP00000262916	0	0	0	0	0.064	0	0	0.454	0.467
LHFPL5	MYO3A	9606.ENSP00000353346	9606.ENSP00000265944	0	0	0	0	0	0	0	0.586	0.586
LHFPL5	OTX1	9606.ENSP00000353346	9606.ENSP00000282549	0	0	0	0	0	0	0	0.492	0.492
LHFPL5	GJB3	9606.ENSP00000353346	9606.ENSP00000362464	0	0	0	0	0	0.13	0	0.404	0.459
LHFPL5	USH1G	9606.ENSP00000353346	9606.ENSP00000480279	0	0	0	0	0.062	0	0	0.515	0.526
LHX1	DLX2	9606.ENSP00000477829	9606.ENSP00000234198	0	0	0	0	0	0.1	0	0.362	0.401
LHX1	HOXD11	9606.ENSP00000477829	9606.ENSP00000249504	0	0	0	0	0	0.078	0	0.455	0.476
LHX1	PPP1R1B	9606.ENSP00000477829	9606.ENSP00000254079	0	0	0	0	0	0	0	0.427	0.427
LHX1	SIX3	9606.ENSP00000477829	9606.ENSP00000260653	0	0	0	0	0.062	0	0	0.588	0.597
LHX1	CDH6	9606.ENSP00000477829	9606.ENSP00000265071	0	0	0	0	0	0.056	0	0.42	0.429
LHX1	WNT9B	9606.ENSP00000477829	9606.ENSP00000290015	0	0	0	0	0.062	0.109	0	0.534	0.577
LHX1	ATOH1	9606.ENSP00000477829	9606.ENSP00000302216	0	0	0	0	0.062	0	0	0.465	0.477
LHX1	SIX2	9606.ENSP00000477829	9606.ENSP00000304502	0	0	0	0	0.063	0	0	0.675	0.683
LHX1	RPRM	9606.ENSP00000477829	9606.ENSP00000314946	0	0	0	0	0.084	0	0	0.391	0.418
LHX1	FGF8	9606.ENSP00000477829	9606.ENSP00000321797	0	0	0	0	0.062	0	0	0.587	0.596
LHX1	POU3F2	9606.ENSP00000477829	9606.ENSP00000329170	0	0	0	0	0.092	0.141	0	0.323	0.426
LHX1	SOX1	9606.ENSP00000477829	9606.ENSP00000330218	0	0	0	0	0.064	0.066	0	0.386	0.416
LHX1	EYA1	9606.ENSP00000477829	9606.ENSP00000342626	0	0	0	0	0	0.103	0	0.532	0.562
LHX1	PRDM13	9606.ENSP00000477829	9606.ENSP00000358217	0	0	0	0	0	0.058	0	0.393	0.404
LHX1	LBX1	9606.ENSP00000477829	9606.ENSP00000359212	0	0	0	0	0.095	0.139	0	0.556	0.624
LHX1	LHX3	9606.ENSP00000477829	9606.ENSP00000360811	0	0	0	0.843	0.063	0.4	0	0.848	0.491
LHX1	PTF1A	9606.ENSP00000477829	9606.ENSP00000365687	0	0	0	0	0	0.058	0	0.592	0.599
LHX1	FGF9	9606.ENSP00000477829	9606.ENSP00000371790	0	0	0	0	0	0	0	0.414	0.414
LHX1	EVX1	9606.ENSP00000477829	9606.ENSP00000419266	0	0	0	0	0.084	0	0	0.567	0.587
LHX1	TMEM100	9606.ENSP00000477829	9606.ENSP00000465638	0	0	0	0	0	0	0	0.48	0.48
LHX1	FOXD1	9606.ENSP00000477829	9606.ENSP00000481581	0	0	0	0	0	0.078	0	0.515	0.534
LHX3	SIX3	9606.ENSP00000360811	9606.ENSP00000260653	0	0	0	0	0.065	0	0	0.431	0.445
LHX3	HCN4	9606.ENSP00000360811	9606.ENSP00000261917	0	0	0	0	0.086	0	0	0.412	0.439
LHX3	OTX1	9606.ENSP00000360811	9606.ENSP00000282549	0	0	0	0	0	0	0	0.433	0.433
LHX3	ISL2	9606.ENSP00000360811	9606.ENSP00000290759	0	0	0	0.774	0.063	0.773	0	0.863	0.821
LHX3	PRL	9606.ENSP00000360811	9606.ENSP00000302150	0	0	0	0	0.508	0	0	0.501	0.743
LHX3	PITX2	9606.ENSP00000360811	9606.ENSP00000304169	0	0	0	0	0.092	0	0	0.588	0.61
LHX3	CDK5R2	9606.ENSP00000360811	9606.ENSP00000304250	0	0	0	0	0.511	0	0	0	0.511
LHX3	SEZ6	9606.ENSP00000360811	9606.ENSP00000312942	0	0	0	0	0	0	0	0.645	0.645
LHX3	FGF8	9606.ENSP00000360811	9606.ENSP00000321797	0	0	0	0	0	0	0	0.47	0.47
LHX3	POU3F2	9606.ENSP00000360811	9606.ENSP00000329170	0	0	0	0	0.108	0.13	0	0.558	0.627
LHX3	SOX1	9606.ENSP00000360811	9606.ENSP00000330218	0	0	0	0	0.062	0.077	0	0.379	0.415
LHX3	RFX6	9606.ENSP00000360811	9606.ENSP00000332208	0	0	0	0	0.512	0	0	0.165	0.575
LHX3	BPIFB6	9606.ENSP00000360811	9606.ENSP00000344929	0	0	0	0	0.512	0	0	0	0.512
LHX3	RFX4	9606.ENSP00000360811	9606.ENSP00000350552	0	0	0	0	0.158	0	0	0.329	0.411
LHX3	DMBX1	9606.ENSP00000360811	9606.ENSP00000353132	0	0	0	0.566	0.51	0.212	0	0.184	0.623
LHX3	AVPR1B	9606.ENSP00000360811	9606.ENSP00000356094	0	0	0	0	0.512	0	0	0	0.512
LHX3	IGSF1	9606.ENSP00000360811	9606.ENSP00000359940	0	0	0	0	0	0	0	0.421	0.42
LHX3	LHX1	9606.ENSP00000360811	9606.ENSP00000477829	0	0	0	0.843	0.063	0.4	0	0.848	0.491
LHX3	EVX1	9606.ENSP00000360811	9606.ENSP00000419266	0	0	0	0	0	0	0	0.56	0.56
LHX8	DLX5	9606.ENSP00000294638	9606.ENSP00000222598	0	0	0	0	0.062	0.1	0	0.535	0.573
LHX8	DLX2	9606.ENSP00000294638	9606.ENSP00000234198	0	0	0	0	0.072	0.1	0	0.629	0.664
LHX8	UCP1	9606.ENSP00000294638	9606.ENSP00000262999	0	0	0	0	0	0	0	0.469	0.469
LHX8	SST	9606.ENSP00000294638	9606.ENSP00000287641	0	0	0	0	0.049	0	0	0.525	0.529
LHX8	FOXE1	9606.ENSP00000294638	9606.ENSP00000364265	0	0	0	0	0	0.078	0	0.4	0.423
LHX8	FOXG1	9606.ENSP00000294638	9606.ENSP00000339004	0	0	0	0	0.056	0.078	0	0.471	0.499
LHX8	FGF8	9606.ENSP00000294638	9606.ENSP00000321797	0	0	0	0	0	0	0	0.511	0.511
LHX8	DLX6	9606.ENSP00000294638	9606.ENSP00000428480	0	0	0	0	0.062	0.1	0	0.483	0.526
LHX8	PAX9	9606.ENSP00000294638	9606.ENSP00000355245	0	0	0	0	0.068	0	0	0.614	0.625
LHX8	HMX3	9606.ENSP00000294638	9606.ENSP00000350549	0	0	0	0	0.063	0.132	0	0.579	0.627
[truncated: 1,411 more rows]
